# Supplementary material for: An intelligent film recommender system based on emotional analysis
Source: PeerJ Comput Sci. 2023 Mar 9;9:e1243. doi: 10.7717/peerj-cs.1243 (PMC10280678; doi:10.7717/peerj-cs.1243)
Supplement: Supplemental Information 2 [file peerj-cs-09-1243-s002.zip]

Archive with 254 entries (211 files):
- ┤·┬δ/data mining/
- ┤·┬δ/data mining/azure-pipelines.yml
- ┤·┬δ/data mining/CODE_OF_CONDUCT.md
- ┤·┬δ/data mining/config/
- ┤·┬δ/data mining/config/logging.yaml
- ┤·┬δ/data mining/CONTRIBUTING.rst
- ┤·┬δ/data mining/docs/
- ┤·┬δ/data mining/docs/.gitignore
- ┤·┬δ/data mining/docs/_static/
- ┤·┬δ/data mining/docs/_static/theme_overrides.css
- ┤·┬δ/data mining/docs/api/
- ┤·┬δ/data mining/docs/api/_pyswarms.backend.rst
- ┤·┬δ/data mining/docs/api/_pyswarms.base.classes.rst
- ┤·┬δ/data mining/docs/api/_pyswarms.optimizers.rst
- ┤·┬δ/data mining/docs/api/_pyswarms.utils.rst
- ┤·┬δ/data mining/docs/api/pyswarms.backend.rst
- ┤·┬δ/data mining/docs/api/pyswarms.base.rst
- ┤·┬δ/data mining/docs/api/pyswarms.discrete.rst
- ┤·┬δ/data mining/docs/api/pyswarms.handlers.rst
- ┤·┬δ/data mining/docs/api/pyswarms.single.rst
- ┤·┬δ/data mining/docs/api/pyswarms.swarms.rst
- ┤·┬δ/data mining/docs/api/pyswarms.topology.rst
- ┤·┬δ/data mining/docs/api/pyswarms.utils.decorators.rst
- ┤·┬δ/data mining/docs/api/pyswarms.utils.functions.rst
- ┤·┬δ/data mining/docs/api/pyswarms.utils.plotters.rst
- ┤·┬δ/data mining/docs/api/pyswarms.utils.reporter.rst
- ┤·┬δ/data mining/docs/api/pyswarms.utils.search.rst
- ┤·┬δ/data mining/docs/assets/
- ┤·┬δ/data mining/docs/assets/inheritance.aux
- ┤·┬δ/data mining/docs/assets/inheritance.fdb_latexmk
- ┤·┬δ/data mining/docs/assets/inheritance.fls
- ┤·┬δ/data mining/docs/assets/inheritance.png
- ┤·┬δ/data mining/docs/assets/inheritance.tex
- ┤·┬δ/data mining/docs/assets/optimization_loop.aux
- ┤·┬δ/data mining/docs/assets/optimization_loop.fdb_latexmk
- ┤·┬δ/data mining/docs/assets/optimization_loop.fls
- ┤·┬δ/data mining/docs/assets/optimization_loop.png
- ┤·┬δ/data mining/docs/assets/optimization_loop.tex
- ┤·┬δ/data mining/docs/assets/pyswarms_api.aux
- ┤·┬δ/data mining/docs/assets/pyswarms_api.fdb_latexmk
- ┤·┬δ/data mining/docs/assets/pyswarms_api.fls
- ┤·┬δ/data mining/docs/assets/pyswarms_api.png
- ┤·┬δ/data mining/docs/assets/pyswarms_api.tex
- ┤·┬δ/data mining/docs/assets/tikz-uml.sty
- ┤·┬δ/data mining/docs/authors.rst
- ┤·┬δ/data mining/docs/conf.py
- ┤·┬δ/data mining/docs/contributing.rst
- ┤·┬δ/data mining/docs/dev.api.rst
- ┤·┬δ/data mining/docs/dev.loop.rst
- ┤·┬δ/data mining/docs/dev.optimizer.rst
- ┤·┬δ/data mining/docs/examples/
- ┤·┬δ/data mining/docs/examples/tutorials/
- ┤·┬δ/data mining/docs/examples/tutorials/ani.gif
- ┤·┬δ/data mining/docs/examples/tutorials/ani_h.gif
- ┤·┬δ/data mining/docs/examples/tutorials/basic_optimization.ipynb
- ┤·┬δ/data mining/docs/examples/tutorials/custom_optimization_loop.ipynb
- ┤·┬δ/data mining/docs/examples/tutorials/optimization_loop.png
- ┤·┬δ/data mining/docs/examples/tutorials/options_handler.ipynb
- ┤·┬δ/data mining/docs/examples/tutorials/plot0.gif
- ┤·┬δ/data mining/docs/examples/tutorials/plot1.gif
- ┤·┬δ/data mining/docs/examples/tutorials/tolerance.ipynb
- ┤·┬δ/data mining/docs/examples/tutorials/visualization.ipynb
- ┤·┬δ/data mining/docs/examples/usecases/
- ┤·┬δ/data mining/docs/examples/usecases/circuit.png
- ┤·┬δ/data mining/docs/examples/usecases/circuit.tex
- ┤·┬δ/data mining/docs/examples/usecases/electric_circuit_problem.ipynb
- ┤·┬δ/data mining/docs/examples/usecases/feature_subset_selection.ipynb
- ┤·┬δ/data mining/docs/examples/usecases/inverse_kinematics.ipynb
- ┤·┬δ/data mining/docs/examples/usecases/train_neural_network.ipynb
- ┤·┬δ/data mining/docs/features.rst
- ┤·┬δ/data mining/docs/history.rst
- ┤·┬δ/data mining/docs/index.rst
- ┤·┬δ/data mining/docs/installation.rst
- ┤·┬δ/data mining/docs/intro.rst
- ┤·┬δ/data mining/docs/make.bat
- ┤·┬δ/data mining/docs/Makefile
- ┤·┬δ/data mining/docs/pyswarms-header.png
- ┤·┬δ/data mining/docs/tutorials.rst
- ┤·┬δ/data mining/docs/usecases.rst
- ┤·┬δ/data mining/HISTORY.rst
- ┤·┬δ/data mining/LICENSE
- ┤·┬δ/data mining/Makefile
- ┤·┬δ/data mining/MANIFEST.in
- ┤·┬δ/data mining/paper/
- ┤·┬δ/data mining/paper/paper.bib
- ┤·┬δ/data mining/paper/paper.md
- ┤·┬δ/data mining/provisioner.sh
- ┤·┬δ/data mining/pyproject.toml
- ┤·┬δ/data mining/pyswarms/
- ┤·┬δ/data mining/pyswarms/__init__.py
- ┤·┬δ/data mining/pyswarms/backend/
- ┤·┬δ/data mining/pyswarms/backend/__init__.py
- ┤·┬δ/data mining/pyswarms/backend/generators.py
- ┤·┬δ/data mining/pyswarms/backend/handlers.py
- ┤·┬δ/data mining/pyswarms/backend/operators.py
- ┤·┬δ/data mining/pyswarms/backend/swarms.py
- ┤·┬δ/data mining/pyswarms/backend/topology/
- ┤·┬δ/data mining/pyswarms/backend/topology/__init__.py
- ┤·┬δ/data mining/pyswarms/backend/topology/base.py
- ┤·┬δ/data mining/pyswarms/backend/topology/pyramid.py
- ┤·┬δ/data mining/pyswarms/backend/topology/random.py
- ┤·┬δ/data mining/pyswarms/backend/topology/ring.py
- ┤·┬δ/data mining/pyswarms/backend/topology/star.py
- ┤·┬δ/data mining/pyswarms/backend/topology/von_neumann.py
- ┤·┬δ/data mining/pyswarms/base/
- ┤·┬δ/data mining/pyswarms/base/__init__.py
- ┤·┬δ/data mining/pyswarms/base/base_discrete.py
- ┤·┬δ/data mining/pyswarms/base/base_single.py
- ┤·┬δ/data mining/pyswarms/discrete/
- ┤·┬δ/data mining/pyswarms/discrete/__init__.py
- ┤·┬δ/data mining/pyswarms/discrete/binary.py
- ┤·┬δ/data mining/pyswarms/single/
- ┤·┬δ/data mining/pyswarms/single/__init__.py
- ┤·┬δ/data mining/pyswarms/single/general_optimizer.py
- ┤·┬δ/data mining/pyswarms/single/global_best.py
- ┤·┬δ/data mining/pyswarms/single/local_best.py
- ┤·┬δ/data mining/pyswarms/utils/
- ┤·┬δ/data mining/pyswarms/utils/__init__.py
- ┤·┬δ/data mining/pyswarms/utils/decorators/
- ┤·┬δ/data mining/pyswarms/utils/decorators/__init__.py
- ┤·┬δ/data mining/pyswarms/utils/decorators/decorators.py
- ┤·┬δ/data mining/pyswarms/utils/functions/
- ┤·┬δ/data mining/pyswarms/utils/functions/__init__.py
- ┤·┬δ/data mining/pyswarms/utils/functions/single_obj.py
- ┤·┬δ/data mining/pyswarms/utils/plotters/
- ┤·┬δ/data mining/pyswarms/utils/plotters/__init__.py
- ┤·┬δ/data mining/pyswarms/utils/plotters/formatters.py
- ┤·┬δ/data mining/pyswarms/utils/plotters/plotters.py
- ┤·┬δ/data mining/pyswarms/utils/reporter/
- ┤·┬δ/data mining/pyswarms/utils/reporter/__init__.py
- ┤·┬δ/data mining/pyswarms/utils/reporter/reporter.py
- ┤·┬δ/data mining/pyswarms/utils/search/
- ┤·┬δ/data mining/pyswarms/utils/search/__init__.py
- ┤·┬δ/data mining/pyswarms/utils/search/base_search.py
- ┤·┬δ/data mining/pyswarms/utils/search/grid_search.py
- ┤·┬δ/data mining/pyswarms/utils/search/random_search.py
- ┤·┬δ/data mining/README.md
- ┤·┬δ/data mining/requirements.in
- ┤·┬δ/data mining/requirements.txt
- ┤·┬δ/data mining/requirements-dev.in
- ┤·┬δ/data mining/requirements-dev.txt
- ┤·┬δ/data mining/setup.cfg
- ┤·┬δ/data mining/setup.py
- ┤·┬δ/data mining/tests/
- ┤·┬δ/data mining/tests/__init__.py
- ┤·┬δ/data mining/tests/backend/
- ┤·┬δ/data mining/tests/backend/__init__.py
- ┤·┬δ/data mining/tests/backend/conftest.py
- ┤·┬δ/data mining/tests/backend/test_generators.py
- ┤·┬δ/data mining/tests/backend/test_handlers.py
- ┤·┬δ/data mining/tests/backend/test_operators.py
- ┤·┬δ/data mining/tests/backend/topology/
- ┤·┬δ/data mining/tests/backend/topology/__init__.py
- ┤·┬δ/data mining/tests/backend/topology/abc_test_topology.py
- ┤·┬δ/data mining/tests/backend/topology/conftest.py
- ┤·┬δ/data mining/tests/backend/topology/test_pyramid.py
- ┤·┬δ/data mining/tests/backend/topology/test_random.py
- ┤·┬δ/data mining/tests/backend/topology/test_ring.py
- ┤·┬δ/data mining/tests/backend/topology/test_star.py
- ┤·┬δ/data mining/tests/backend/topology/test_von_neumann.py
- ┤·┬δ/data mining/tests/optimizers/
- ┤·┬δ/data mining/tests/optimizers/__init__.py
- ┤·┬δ/data mining/tests/optimizers/abc_test_discrete_optimizer.py
- ┤·┬δ/data mining/tests/optimizers/abc_test_optimizer.py
- ┤·┬δ/data mining/tests/optimizers/test_binary.py
- ┤·┬δ/data mining/tests/optimizers/test_general_optimizer.py
- ┤·┬δ/data mining/tests/optimizers/test_global_best.py
- ┤·┬δ/data mining/tests/optimizers/test_local_best.py
- ┤·┬δ/data mining/tests/optimizers/test_tolerance.py
- ┤·┬δ/data mining/tests/optimizers/test_verbose.py
- ┤·┬δ/data mining/tests/utils/
- ┤·┬δ/data mining/tests/utils/__init__.py
- ┤·┬δ/data mining/tests/utils/decorators/
- ┤·┬δ/data mining/tests/utils/decorators/__init__.py
- ┤·┬δ/data mining/tests/utils/decorators/conftest.py
- ┤·┬δ/data mining/tests/utils/decorators/test_decorators.py
- ┤·┬δ/data mining/tests/utils/functions/
- ┤·┬δ/data mining/tests/utils/functions/__init__.py
- ┤·┬δ/data mining/tests/utils/functions/conftest.py
- ┤·┬δ/data mining/tests/utils/functions/test_singleobj_bounds.py
- ┤·┬δ/data mining/tests/utils/functions/test_singleobj_dims.py
- ┤·┬δ/data mining/tests/utils/functions/test_singleobj_return.py
- ┤·┬δ/data mining/tests/utils/functions/test_singleobj_returndims.py
- ┤·┬δ/data mining/tests/utils/plotters/
- ┤·┬δ/data mining/tests/utils/plotters/__init__.py
- ┤·┬δ/data mining/tests/utils/plotters/conftest.py
- ┤·┬δ/data mining/tests/utils/plotters/test_plotters.py
- ┤·┬δ/data mining/tests/utils/search/
- ┤·┬δ/data mining/tests/utils/search/__init__.py
- ┤·┬δ/data mining/tests/utils/search/conftest.py
- ┤·┬δ/data mining/tests/utils/search/test_gridsearch.py
- ┤·┬δ/data mining/tests/utils/search/test_randomsearch.py
- ┤·┬δ/data mining/tox.ini
- ┤·┬δ/data mining/Vagrantfile
- ┤·┬δ/semantic-segmentation/
- ┤·┬δ/semantic-segmentation/.gitattributes
- ┤·┬δ/semantic-segmentation/.gitignore
- ┤·┬δ/semantic-segmentation/config/
- ┤·┬δ/semantic-segmentation/config/ade20k-hrnetv2.yaml
- ┤·┬δ/semantic-segmentation/config/ade20k-mobilenetv2dilated-c1_deepsup.yaml
- ┤·┬δ/semantic-segmentation/config/ade20k-resnet101dilated-ppm_deepsup.yaml
- ┤·┬δ/semantic-segmentation/config/ade20k-resnet101-upernet.yaml
- ┤·┬δ/semantic-segmentation/config/ade20k-resnet18dilated-ppm_deepsup.yaml
- ┤·┬δ/semantic-segmentation/config/ade20k-resnet50dilated-ppm_deepsup.yaml
- ┤·┬δ/semantic-segmentation/config/ade20k-resnet50-upernet.yaml
- ┤·┬δ/semantic-segmentation/demo_test.sh
- ┤·┬δ/semantic-segmentation/download_ADE20K.sh
- ┤·┬δ/semantic-segmentation/eval.py
- ┤·┬δ/semantic-segmentation/eval_multipro.py
- ┤·┬δ/semantic-segmentation/mit_semseg/
- ┤·┬δ/semantic-segmentation/mit_semseg/__init__.py
- ┤·┬δ/semantic-segmentation/mit_semseg/config/
- ┤·┬δ/semantic-segmentation/mit_semseg/config/__init__.py
- ┤·┬δ/semantic-segmentation/mit_semseg/config/defaults.py
- ┤·┬δ/semantic-segmentation/mit_semseg/dataset.py
- ┤·┬δ/semantic-segmentation/mit_semseg/lib/
- ┤·┬δ/semantic-segmentation/mit_semseg/lib/__init__.py
- ┤·┬δ/semantic-segmentation/mit_semseg/lib/nn/
- ┤·┬δ/semantic-segmentation/mit_semseg/lib/nn/__init__.py
- ┤·┬δ/semantic-segmentation/mit_semseg/lib/nn/modules/
- ┤·┬δ/semantic-segmentation/mit_semseg/lib/nn/modules/__init__.py
- ┤·┬δ/semantic-segmentation/mit_semseg/lib/nn/modules/batchnorm.py
- ┤·┬δ/semantic-segmentation/mit_semseg/lib/nn/modules/comm.py
- ┤·┬δ/semantic-segmentation/mit_semseg/lib/nn/modules/replicate.py
- ┤·┬δ/semantic-segmentation/mit_semseg/lib/nn/modules/tests/
- ┤·┬δ/semantic-segmentation/mit_semseg/lib/nn/modules/tests/__init__.py
- ┤·┬δ/semantic-segmentation/mit_semseg/lib/nn/modules/tests/test_numeric_batchnorm.py
- ┤·┬δ/semantic-segmentation/mit_semseg/lib/nn/modules/tests/test_sync_batchnorm.py
- ┤·┬δ/semantic-segmentation/mit_semseg/lib/nn/modules/unittest.py
- ┤·┬δ/semantic-segmentation/mit_semseg/lib/nn/parallel/
- ┤·┬δ/semantic-segmentation/mit_semseg/lib/nn/parallel/__init__.py
- ┤·┬δ/semantic-segmentation/mit_semseg/lib/nn/parallel/data_parallel.py
- ┤·┬δ/semantic-segmentation/mit_semseg/lib/utils/
- ┤·┬δ/semantic-segmentation/mit_semseg/lib/utils/__init__.py
- ┤·┬δ/semantic-segmentation/mit_semseg/lib/utils/data/
- ┤·┬δ/semantic-segmentation/mit_semseg/lib/utils/data/__init__.py
- ┤·┬δ/semantic-segmentation/mit_semseg/lib/utils/data/dataloader.py
- ┤·┬δ/semantic-segmentation/mit_semseg/lib/utils/data/dataset.py
- ┤·┬δ/semantic-segmentation/mit_semseg/lib/utils/data/distributed.py
- ┤·┬δ/semantic-segmentation/mit_semseg/lib/utils/data/sampler.py
- ┤·┬δ/semantic-segmentation/mit_semseg/lib/utils/th.py
- ┤·┬δ/semantic-segmentation/mit_semseg/models/
- ┤·┬δ/semantic-segmentation/mit_semseg/models/__init__.py
- ┤·┬δ/semantic-segmentation/mit_semseg/models/hrnet.py
- ┤·┬δ/semantic-segmentation/mit_semseg/models/mobilenet.py
- ┤·┬δ/semantic-segmentation/mit_semseg/models/models.py
- ┤·┬δ/semantic-segmentation/mit_semseg/models/resnet.py
- ┤·┬δ/semantic-segmentation/mit_semseg/models/resnext.py
- ┤·┬δ/semantic-segmentation/mit_semseg/models/utils.py
- ┤·┬δ/semantic-segmentation/mit_semseg/utils.py
- ┤·┬δ/semantic-segmentation/requirements.txt
- ┤·┬δ/semantic-segmentation/setup.py
- ┤·┬δ/semantic-segmentation/test.py
- ┤·┬δ/semantic-segmentation/train.py
