# Supplementary material for: An intelligent film recommender system based on emotional analysis
Source: PeerJ Comput Sci. 2023 Mar 9;9:e1243. doi: 10.7717/peerj-cs.1243 (PMC10280678; doi:10.7717/peerj-cs.1243)
Supplement: Supplemental Information 2 [file peerj-cs-09-1243-s002.zip › ┤·┬δ/data mining/azure-pipelines.yml]

# Python package
# Create and test a Python package on multiple Python versions.
# Add steps that analyze code, save the dist with the build record, publish to a PyPI-compatible index, and more:
# https://docs.microsoft.com/azure/devops/pipelines/languages/python

trigger:
  branches:
    include:
    - master
    - refs/tags/*
  tags:
    include:
    - v*


stages:
- stage: build
  displayName: BuildLibrary
  jobs:
  - job: 'Test'
    pool:
      vmImage: 'Ubuntu-18.04'
    strategy:
        matrix:
          Python36:
            python.version: '3.6'
          Python37:
            python.version: '3.7'

    steps:
    - task: UsePythonVersion@0
      inputs:
        versionSpec: '$(python.version)'
        architecture: 'x64'
      displayName: 'Use Python version'
    - script: |
        python -m pip install --upgrade pip setuptools wheel
        pip install -r requirements-dev.txt
      displayName: 'Install dependencies'
    - script: |
        pytest tests/ --cov pyswarms --junit-xml=junit/test-results.xml --cov-report=xml --cov-report=html
      displayName: 'Run tests with coverage'
    - task: PublishTestResults@2
      inputs:
        testResultsFiles: '**/test-*.xml'
        testRunTitle: 'Python $(python.version)'
      condition: succeededOrFailed()
      displayName: 'Publish test results'
    - task: PublishCodeCoverageResults@1
      inputs:
        codeCoverageTool: Cobertura
        summaryFileLocation: '$(System.DefaultWorkingDirectory)/**/coverage.xml'
        reportDirectory: '$(System.DefaultWorkingDirectory)/**/htmlcov'
      displayName: 'Publish coverage results in Azure'
    - script: |
        pip install wheel
        python setup.py sdist bdist_wheel
      displayName: 'Create artifacts'
    - task: PublishPipelineArtifact@0
      condition: and(eq(variables['python.version'], '3.7'), startsWith(variables['Build.SourceBranch'], 'refs/tags/'))
      inputs:
          artifactName: 'pyswarms'
          targetPath: 'dist'
      displayName: 'Publish pipeline artifact'
- stage: publish
  condition: startsWith(variables['Build.SourceBranch'], 'refs/tags/')
  displayName: PublishArtifacts
  jobs:
  - job: Publish
    steps:
    - task: UsePythonVersion@0
      inputs:
        versionSpec: '3.x'
        architecture: 'x64'
      displayName: 'Use Python version'
    - task: DownloadPipelineArtifact@2
      inputs:
        artifact: 'pyswarms'
        path: 'dist'
      displayName: 'Download artifacts'
    - task: TwineAuthenticate@1
      inputs:
        pythonUploadServiceConnection: 'pypi-upload'
      displayName: 'Authenticate twine to PyPI'
    - script: |
        python -m pip install twine
        twine upload -r pypi --config-file $(PYPIRC_PATH) dist/*
      displayName: 'Upload files to PyPI'
