# Supplementary material for: An intelligent film recommender system based on emotional analysis
Source: PeerJ Comput Sci. 2023 Mar 9;9:e1243. doi: 10.7717/peerj-cs.1243 (PMC10280678; doi:10.7717/peerj-cs.1243)
Supplement: Supplemental Information 2 [file peerj-cs-09-1243-s002.zip › ┤·┬δ/data mining/config/logging.yaml]

---
version: 1
disable_existing_loggers: False
formatters:
    simple:
        format: "%(asctime)s - %(name)s - %(levelname)s - %(message)s"

handlers:
    console:
        class: logging.StreamHandler
        level: INFO
        formatter: simple
        stream: ext://sys.stdout

    info_file_handler:
        class: logging.handlers.RotatingFileHandler
        level: INFO
        formatter: simple
        filename: info.log
        maxBytes: 10485760 # 10MB
        backupCount: 20
        encoding: utf8

    error_file_handler:
        class: logging.handlers.RotatingFileHandler
        level: ERROR
        formatter: simple
        filename: errors.log
        maxBytes: 10485760 # 10MB
        backupCount: 20
        encoding: utf8

loggers:
    my_module:
        level: DEBUG
        handlers: [console]
        propagate: no

root:
    level: DEBUG
    handlers: [console, info_file_handler, error_file_handler]
...
