# Supplementary material for: An intelligent film recommender system based on emotional analysis
Source: PeerJ Comput Sci. 2023 Mar 9;9:e1243. doi: 10.7717/peerj-cs.1243 (PMC10280678; doi:10.7717/peerj-cs.1243)
Supplement: Supplemental Information 2 [file peerj-cs-09-1243-s002.zip › ┤·┬δ/data mining/CONTRIBUTING.rst]

.. highlight:: shell

============
Contributing
============

Contributions are welcome, and they are greatly appreciated! Every
little bit helps, and credit will always be given.

You can contribute in many ways:

Types of Contributions
----------------------

Report Bugs
~~~~~~~~~~~

Report bugs at https://github.com/ljvmiranda921/pyswarms/issues.

If you are reporting a bug, please include:

* Your operating system name and version.
* Any details about your local setup that might be helpful in troubleshooting.
* Detailed steps to reproduce the bug.

Fix Bugs
~~~~~~~~

Look through the GitHub issues for bugs. Anything tagged with "bug"
and "help wanted" is open to whoever wants to implement it.

Implement Features
~~~~~~~~~~~~~~~~~~

Look through the GitHub issues for features. Anything tagged with "enhancement"
and "help wanted" is open to whoever wants to implement it. Those that are
tagged with "first-timers-only" is suitable for those getting started in open-source software.

Write Documentation
~~~~~~~~~~~~~~~~~~~

PySwarms could always use more documentation, whether as part of the
official PySwarms docs, in docstrings, or even on the web in blog posts,
articles, and such.

Submit Feedback
~~~~~~~~~~~~~~~

The best way to send feedback is to file an issue at https://github.com/ljvmiranda921/pyswarms/issues.

If you are proposing a feature:

* Explain in detail how it would work.
* Keep the scope as narrow as possible, to make it easier to implement.
* Remember that this is a volunteer-driven project, and that contributions
  are welcome :)

Get Started!
------------

Ready to contribute? Here's how to set up `pyswarms` for local development.

1. Fork the `pyswarms` repo on GitHub.
2. Clone your fork locally::

    $ git clone git@github.com:your_name_here/pyswarms.git

3. Install your local copy into a virtualenv. Assuming you have virtualenvwrapper installed, this is how you set up your fork for local development::

    $ mkvirtualenv pyswarms
    $ cd pyswarms/
    $ python setup.py develop

4. Create a branch for local development::

    $ git checkout -b name-of-your-bugfix-or-feature

   Now you can make your changes locally.

5. When you're done making changes, check that your changes pass flake8 and the tests, including testing other Python versions with tox. In addition, ensure that your code is formatted using black::

    $ flake8 pyswarms tests
    $ black pyswarms tests
    $ python setup.py test or py.test
    $ tox

   To get flake8, black, and tox, just pip install them into your virtualenv. If you wish,
   you can add pre-commit hooks for both flake8 and black to make all formatting easier.

6. Commit your changes and push your branch to GitHub::

    $ git add .
    $ git commit -m "Your detailed description of your changes."
    $ git push origin name-of-your-bugfix-or-feature

   In brief, commit messages should follow these conventions:
       
   * Always contain a subject line which briefly describes the changes made. For example "Update CONTRIBUTING.rst".
   * Subject lines should not exceed 50 characters.
   * The commit body should contain context about the change - how the code worked before, how it works now and why you decided to solve the issue in the way you did.

   More detail on commit guidelines can be found at https://chris.beams.io/posts/git-commit

7. Submit a pull request through the GitHub website.

Pull Request Guidelines
-----------------------

Before you submit a pull request, check that it meets these guidelines:

1. The pull request should include tests.
2. If the pull request adds functionality, the docs should be updated. Put
   your new functionality into a function with a docstring, and add the
   feature to the list in README.rst.
3. The pull request should work for Python 2.7, 3.4, 3.5, and above. Check
   https://travis-ci.org/ljvmiranda921/pyswarms/pull_requests
   and make sure that the tests pass for all supported Python versions.
