# Supplementary material for: An intelligent film recommender system based on emotional analysis
Source: PeerJ Comput Sci. 2023 Mar 9;9:e1243. doi: 10.7717/peerj-cs.1243 (PMC10280678; doi:10.7717/peerj-cs.1243)
Supplement: Supplemental Information 2 [file peerj-cs-09-1243-s002.zip › ┤·┬δ/data mining/docs/_static/theme_overrides.css]

.wy-menu-vertical header, .wy-menu-vertical p.caption {
	color: gold;
}

.wy-menu-vertical a {
	color: white;
}

.wy-side-nav-search 
{
	color: #cacaca;
	background: #074E68
}

.wy-side-nav-search input[type=text] {
	border-color: rgba(7, 78, 104, 0.83);
}
