# Supplementary material for: An intelligent film recommender system based on emotional analysis
Source: PeerJ Comput Sci. 2023 Mar 9;9:e1243. doi: 10.7717/peerj-cs.1243 (PMC10280678; doi:10.7717/peerj-cs.1243)
Supplement: Supplemental Information 2 [file peerj-cs-09-1243-s002.zip › ┤·┬δ/data mining/docs/api/_pyswarms.backend.rst]

Backend
========

The main workhorse of PySwarms is the backend module. It contains various
primitive methods and classes to help you create your own custom swarm
implementation. The high-level PSO implementations in this library such
as GlobalBestPSO and LocalBestPSO were built using the backend module.

.. toctree::

   pyswarms.backend
   pyswarms.handlers
   pyswarms.topology
   pyswarms.swarms
