# Supplementary material for: An intelligent film recommender system based on emotional analysis
Source: PeerJ Comput Sci. 2023 Mar 9;9:e1243. doi: 10.7717/peerj-cs.1243 (PMC10280678; doi:10.7717/peerj-cs.1243)
Supplement: Supplemental Information 2 [file peerj-cs-09-1243-s002.zip › ┤·┬δ/data mining/docs/api/_pyswarms.base.classes.rst]

Base Classes
============

The base classes are inherited by various PSO implementations throughout the library.
It supports a simple skeleton to construct a customized PSO algorithm. 

.. toctree::

   pyswarms.base
