# Supplementary material for: An intelligent film recommender system based on emotional analysis
Source: PeerJ Comput Sci. 2023 Mar 9;9:e1243. doi: 10.7717/peerj-cs.1243 (PMC10280678; doi:10.7717/peerj-cs.1243)
Supplement: Supplemental Information 2 [file peerj-cs-09-1243-s002.zip › ┤·┬δ/data mining/docs/api/_pyswarms.optimizers.rst]

Optimizers
==========

Off-the-shelf implementations of standard algorithms. Includes classics such
as global-best and local-best. Useful for quick-and-easy optimization
problems.

.. toctree::

   pyswarms.single
   pyswarms.discrete
