# Supplementary material for: An intelligent film recommender system based on emotional analysis
Source: PeerJ Comput Sci. 2023 Mar 9;9:e1243. doi: 10.7717/peerj-cs.1243 (PMC10280678; doi:10.7717/peerj-cs.1243)
Supplement: Supplemental Information 2 [file peerj-cs-09-1243-s002.zip › ┤·┬δ/data mining/docs/api/_pyswarms.utils.rst]

Utilities
=========

This includes various utilities to help in optimization. Some utilities
include benchmark objective functions, hyperparameter search, and plotting
functionalities.

.. toctree::

   pyswarms.utils.decorators
   pyswarms.utils.functions
   pyswarms.utils.plotters
   pyswarms.utils.reporter
   pyswarms.utils.search
   
