# Supplementary material for: An intelligent film recommender system based on emotional analysis
Source: PeerJ Comput Sci. 2023 Mar 9;9:e1243. doi: 10.7717/peerj-cs.1243 (PMC10280678; doi:10.7717/peerj-cs.1243)
Supplement: Supplemental Information 2 [file peerj-cs-09-1243-s002.zip › ┤·┬δ/data mining/docs/api/pyswarms.backend.rst]

pyswarms.backend package
=========================

You can import all the native helper methods in this package
using the command:

.. code-block:: python

    import pyswarms.backend as P

Then call the methods found in each module. Note that these methods interface
with the Swarm class provided in the :mod:`pyswarms.backend.swarms` module.

pyswarms.backend.generators module
----------------------------------

.. automodule:: pyswarms.backend.generators
   :members:

pyswarms.backend.handlers module
--------------------------------

.. automodule:: pyswarms.backend.handlers
   :members:

pyswarms.backend.operators module
----------------------------------

.. automodule:: pyswarms.backend.operators
   :members:
