# Supplementary material for: An intelligent film recommender system based on emotional analysis
Source: PeerJ Comput Sci. 2023 Mar 9;9:e1243. doi: 10.7717/peerj-cs.1243 (PMC10280678; doi:10.7717/peerj-cs.1243)
Supplement: Supplemental Information 2 [file peerj-cs-09-1243-s002.zip › ┤·┬δ/data mining/docs/api/pyswarms.base.rst]

pyswarms.base package
=====================

.. automodule:: pyswarms.base

pyswarms.base module
--------------------

.. automodule:: pyswarms.base.base_single
   :members:
   :undoc-members:
   :show-inheritance:
   :private-members:
   :special-members: __init__

.. automodule:: pyswarms.base.base_discrete
   :members:
   :undoc-members:
   :show-inheritance:
   :private-members:
   :special-members: __init__
