# Supplementary material for: An intelligent film recommender system based on emotional analysis
Source: PeerJ Comput Sci. 2023 Mar 9;9:e1243. doi: 10.7717/peerj-cs.1243 (PMC10280678; doi:10.7717/peerj-cs.1243)
Supplement: Supplemental Information 2 [file peerj-cs-09-1243-s002.zip › ┤·┬δ/data mining/docs/api/pyswarms.single.rst]

pyswarms.single package
=======================

.. automodule:: pyswarms.single


pyswarms.single.global_best module
----------------------------------

.. automodule:: pyswarms.single.global_best
   :members:
   :undoc-members:
   :show-inheritance:
   :special-members: __init__

pyswarms.single.local_best module
---------------------------------

.. automodule:: pyswarms.single.local_best
   :members:
   :undoc-members:
   :show-inheritance:
   :private-members:
   :special-members: __init__

pyswarms.single.general_optimizer module
---------------------------------

.. automodule:: pyswarms.single.general_optimizer
   :members:
   :undoc-members:
   :show-inheritance:
   :private-members:
   :special-members: __init__
