# Supplementary material for: An intelligent film recommender system based on emotional analysis
Source: PeerJ Comput Sci. 2023 Mar 9;9:e1243. doi: 10.7717/peerj-cs.1243 (PMC10280678; doi:10.7717/peerj-cs.1243)
Supplement: Supplemental Information 2 [file peerj-cs-09-1243-s002.zip › ┤·┬δ/data mining/docs/api/pyswarms.swarms.rst]

pyswarms.swarms package
=======================

This package contains the Swarm class for creating your own swarm
implementation. The class acts as a DataClass, holding information on the
particles you have generated throughout each timestep. It offers a pre-built
and flexible way of building your own swarm.

pyswarms.swarms class
-----------------------

.. autoclass:: pyswarms.backend.swarms.Swarm
   :members:
