# Supplementary material for: An intelligent film recommender system based on emotional analysis
Source: PeerJ Comput Sci. 2023 Mar 9;9:e1243. doi: 10.7717/peerj-cs.1243 (PMC10280678; doi:10.7717/peerj-cs.1243)
Supplement: Supplemental Information 2 [file peerj-cs-09-1243-s002.zip › ┤·┬δ/data mining/docs/assets/inheritance.tex]

% ==================================================
% Inheritance Demonstration
% Author: Lester James V. Miranda
% ==================================================

\documentclass[preview, convert={outfile=\jobname.png, density=300}]{standalone}

\usepackage[usenames, dvipsnames]{xcolor}
\usepackage{tikz}
\usepackage{tikz-uml}

\renewcommand\familydefault{\sfdefault}

\usetikzlibrary{
    shapes,
    arrows,
    positioning,
    fit,
    calc,
    backgrounds,
    shadows.blur,
}

% Define some colors
\definecolor{gold}{RGB}{255,215,0}
\definecolor{pyblue}{RGB}{7,78,104}

\begin{document}
\tikzumlset{fill class=gold}
\begin{tikzpicture}[
    textbox/.style={fill=none, align=left, minimum height=0.7cm, minimum width=0.7cm,
                    text width=5.0cm, text=black}
]
    % SwarmOptimizer
    \umlclass{SwarmOptimizer}{
        + n\_particles : int\\
        + dimensions : int\\
        + bounds : tuple\\
        + velocity\_clamp : tuple\\
        + options : dict\\
        + center : float\\
        + init\_pos : numpy.ndarray
    }{
        + optimize() \\
        + reset() \\
    }

    % GlobalBestPSO
    \umlclass[right=2.5cm of SwarmOptimizer, yshift=1cm]{GlobalBestPSO}{}{}

    % LocalBestPSO
    \umlclass[right=2.5cm of SwarmOptimizer, yshift=-1cm]{LocalBestPSO}{
        + k : int\\
        + p : \{1,2\}
    }{}

    \umlimport{GlobalBestPSO}{SwarmOptimizer}
    \umlimport{LocalBestPSO}{SwarmOptimizer}

    \node[textbox, align=center] (annotOptimizers) [below= of SwarmOptimizer, yshift=0.5cm]
        {\small
            Optimizer class for single-objective, continuous
            problems.
        };

    \node[textbox, align=center] (annotGbest) [above= of GlobalBestPSO, yshift=-0.5cm]
        {\small
            Uses a \textbf{Star} Topology to solve single-objective continuous
            problems
        };

    \node[textbox, align=center] at (annotOptimizers -| LocalBestPSO)
        {\small
            Uses a \textbf{Ring} Topology to solve single-objective continuous
            problems
        };
\end{tikzpicture}
\end{document}
