# Supplementary material for: An intelligent film recommender system based on emotional analysis
Source: PeerJ Comput Sci. 2023 Mar 9;9:e1243. doi: 10.7717/peerj-cs.1243 (PMC10280678; doi:10.7717/peerj-cs.1243)
Supplement: Supplemental Information 2 [file peerj-cs-09-1243-s002.zip › ┤·┬δ/data mining/docs/assets/optimization_loop.fdb_latexmk]

# Fdb version 3
["pdflatex"] 1528617882 "optimization_loop.tex" "optimization_loop.pdf" "optimization_loop" 1528617883
  "/dev/null" 1528595442 0 d41d8cd98f00b204e9800998ecf8427e ""
  "/etc/texmf/web2c/texmf.cnf" 1515379388 475 c0e671620eb5563b2130f56340a5fde8 ""
  "/home/ljvm/.texmf-var/fonts/map/pdftex/updmap/pdftex.map" 1515762570 182396 f7dec8867b39ce26f1cba3e9650c3aa6 ""
  "/home/ljvm/texmf/tex/generic/oberdiek/etexcmds.sty" 1335995445 7612 c47308d923ec19888707b0f1792b326a ""
  "/home/ljvm/texmf/tex/generic/oberdiek/ifpdf.sty" 1303254447 7140 ece2cc23d9f20e1f53975ac167f42d3e ""
  "/home/ljvm/texmf/tex/generic/oberdiek/infwarerr.sty" 1335995445 8253 3bdedc8409aa5d290a2339be6f09af03 ""
  "/home/ljvm/texmf/tex/generic/oberdiek/kvdefinekeys.sty" 1335995445 5152 387d9200f396b498d5fd679ae44ed898 ""
  "/home/ljvm/texmf/tex/generic/oberdiek/kvsetkeys.sty" 1335995445 14040 8de9f47fabc4ca3bd69b6d795e32751c ""
  "/home/ljvm/texmf/tex/generic/oberdiek/ltxcmds.sty" 1335995445 18425 775b341047ce304520cc7c11ca41392e ""
  "/home/ljvm/texmf/tex/generic/oberdiek/pdftexcmds.sty" 1335995445 19987 01cb2f3c1d21e5f05711b7fd50b17f2a ""
  "/home/ljvm/texmf/tex/generic/xstring/xstring.sty" 1269905706 144 0ca8d67b000b795a4d9ec000e0fd09c7 ""
  "/home/ljvm/texmf/tex/generic/xstring/xstring.tex" 1381789620 54373 fd4487ae3e45d4074bc89aea1d2b6807 ""
  "/home/ljvm/texmf/tex/latex/graphics/dvipsnam.def" 1454284088 4945 3b3a8face751255856839a3489e83341 ""
  "/home/ljvm/texmf/tex/latex/graphics/graphics.sty" 1454284088 14337 b66dff1d80f6c21e70858a2b3c2d327d ""
  "/home/ljvm/texmf/tex/latex/graphics/graphicx.sty" 1428932888 8125 557ab9f1bfa80d369fb45a914aa8a3b4 ""
  "/home/ljvm/texmf/tex/latex/graphics/trig.sty" 1454284088 3980 0a268fbfda01e381fa95821ab13b6aee ""
  "/home/ljvm/texmf/tex/latex/oberdiek/epstopdf-base.sty" 1303254447 12029 04d7fdf76e0464c23b5aa3a727952d7c ""
  "/home/ljvm/texmf/tex/latex/oberdiek/grfext.sty" 1335995445 7075 bd0c34fbf1ae8fd1debd2a554e41b2d5 ""
  "/home/ljvm/texmf/tex/latex/oberdiek/kvoptions.sty" 1335995445 22417 c74ff4af6a1aa2b65d1924020edbbe11 ""
  "/home/ljvm/texmf/tex/latex/preview/preview.sty" 1447630789 13687 0cb5888b46d12f19ed3b85a16d43470e ""
  "/home/ljvm/texmf/tex/latex/preview/prtightpage.def" 1266794019 4841 763a1efd128d3821c07232f7b2638b7b ""
  "/home/ljvm/texmf/tex/latex/standalone/standalone.cfg" 1437172902 902 f9a15737aea33182ec1f3542ca20dbfe ""
  "/home/ljvm/texmf/tex/latex/standalone/standalone.cls" 1437172902 27291 b798d344bcba4430e7f7dc7561c517d5 ""
  "/home/ljvm/texmf/tex/latex/tools/calc.sty" 1454284088 10214 d03d065f799d54f6b7e9b175f8d84279 ""
  "/home/ljvm/texmf/tex/latex/xcolor/xcolor.sty" 1169481954 55224 a43bab84e0ac5e6efcaf9a98bde73a94 ""
  "/usr/share/texlive/texmf-dist/fonts/map/fontname/texfonts.map" 1272929888 3287 e6b82fe08f5336d4d5ebc73fb1152e87 ""
  "/usr/share/texlive/texmf-dist/fonts/tfm/public/cm/cmmi6.tfm" 1136768653 1512 f21f83efb36853c0b70002322c1ab3ad ""
  "/usr/share/texlive/texmf-dist/fonts/tfm/public/cm/cmmi9.tfm" 1136768653 1524 d89e2d087a9828407a196f428428ef4a ""
  "/usr/share/texlive/texmf-dist/fonts/tfm/public/cm/cmr6.tfm" 1136768653 1300 b62933e007d01cfd073f79b963c01526 ""
  "/usr/share/texlive/texmf-dist/fonts/tfm/public/cm/cmr9.tfm" 1136768653 1292 6b21b9c2c7bebb38aa2273f7ca0fb3af ""
  "/usr/share/texlive/texmf-dist/fonts/tfm/public/cm/cmss10.tfm" 1136768653 1316 b636689f1933f24d1294acdf6041daaa ""
  "/usr/share/texlive/texmf-dist/fonts/tfm/public/cm/cmss9.tfm" 1136768653 1320 49357c421c0d469f88b867dd0c3d10e8 ""
  "/usr/share/texlive/texmf-dist/fonts/tfm/public/cm/cmssbx10.tfm" 1136768653 1272 e2d13f0df30bf3ad990bb9d028e37f34 ""
  "/usr/share/texlive/texmf-dist/fonts/tfm/public/cm/cmsy6.tfm" 1136768653 1116 933a60c408fc0a863a92debe84b2d294 ""
  "/usr/share/texlive/texmf-dist/fonts/tfm/public/cm/cmsy9.tfm" 1136768653 1116 25a7bf822c58caf309a702ef79f4afbb ""
  "/usr/share/texlive/texmf-dist/fonts/tfm/public/cm/cmtt10.tfm" 1136768653 768 1321e9409b4137d6fb428ac9dc956269 ""
  "/usr/share/texlive/texmf-dist/fonts/type1/public/amsfonts/cm/cmss10.pfb" 1248133631 24457 5cbb7bdf209d5d1ce9892a9b80a307cc ""
  "/usr/share/texlive/texmf-dist/fonts/type1/public/amsfonts/cm/cmss9.pfb" 1248133631 24373 a91d375736817a75026663adcb2190c1 ""
  "/usr/share/texlive/texmf-dist/fonts/type1/public/amsfonts/cm/cmssbx10.pfb" 1248133631 28902 2f5c04fd2884d1878057baa5aad22765 ""
  "/usr/share/texlive/texmf-dist/fonts/type1/public/amsfonts/cm/cmtt10.pfb" 1248133631 31099 c85edf1dd5b9e826d67c9c7293b6786c ""
  "/usr/share/texlive/texmf-dist/tex/context/base/supp-pdf.mkii" 1337017135 71627 94eb9990bed73c364d7f53f960cc8c5b ""
  "/usr/share/texlive/texmf-dist/tex/generic/ifxetex/ifxetex.sty" 1284331290 1458 43ab4710dc82f3edeabecd0d099626b2 ""
  "/usr/share/texlive/texmf-dist/tex/generic/oberdiek/ifluatex.sty" 1303254447 7324 11d14f318d865f420e692d4e6c9c18c3 ""
  "/usr/share/texlive/texmf-dist/tex/generic/pgf/basiclayer/pgfcore.code.tex" 1288312291 1006 b103be0bfc8c1682ff1fa9760697a329 ""
  "/usr/share/texlive/texmf-dist/tex/generic/pgf/basiclayer/pgfcorearrows.code.tex" 1439074469 43226 167a99346bfe2676e3efcdde2d81fe45 ""
  "/usr/share/texlive/texmf-dist/tex/generic/pgf/basiclayer/pgfcoreexternal.code.tex" 1439074469 19302 4f089dc590e71f7331e6d5b5ea85273b ""
  "/usr/share/texlive/texmf-dist/tex/generic/pgf/basiclayer/pgfcoregraphicstate.code.tex" 1439074469 6068 edae1e768a7d8d8f0f00e953d2b0153e ""
  "/usr/share/texlive/texmf-dist/tex/generic/pgf/basiclayer/pgfcoreimage.code.tex" 1393459310 7041 a891ad72049e17c4e366c40ca37b0ccb ""
  "/usr/share/texlive/texmf-dist/tex/generic/pgf/basiclayer/pgfcorelayers.code.tex" 1393459310 4625 40c07e9f6f2f7c674704b3f2055560ce ""
  "/usr/share/texlive/texmf-dist/tex/generic/pgf/basiclayer/pgfcoreobjects.code.tex" 1203877327 2631 7eefa6cdbefd8d4e2bad7262cf1094cd ""
  "/usr/share/texlive/texmf-dist/tex/generic/pgf/basiclayer/pgfcorepathconstruct.code.tex" 1393459310 43477 81143b33d9ebafdeead07ede13372427 ""
  "/usr/share/texlive/texmf-dist/tex/generic/pgf/basiclayer/pgfcorepathprocessing.code.tex" 1393459310 17436 8d99d4113be311daf23deff86991ee7d ""
  "/usr/share/texlive/texmf-dist/tex/generic/pgf/basiclayer/pgfcorepathusage.code.tex" 1439074469 20772 c57e34db4aa7b1da013169d04b743eac ""
  "/usr/share/texlive/texmf-dist/tex/generic/pgf/basiclayer/pgfcorepatterns.code.tex" 1393459310 9641 711f0edc22c180a5caf168b6e8970057 ""
  "/usr/share/texlive/texmf-dist/tex/generic/pgf/basiclayer/pgfcorepoints.code.tex" 1393459310 34516 658a71478d21df554bce9d9cd436203a ""
  "/usr/share/texlive/texmf-dist/tex/generic/pgf/basiclayer/pgfcorequick.code.tex" 1288312291 3052 e5672c657232fd63b0a9853b0746297c ""
  "/usr/share/texlive/texmf-dist/tex/generic/pgf/basiclayer/pgfcorescopes.code.tex" 1439074469 16669 4ec6e40088fc6de6334b443fe2dc59f0 ""
  "/usr/share/texlive/texmf-dist/tex/generic/pgf/basiclayer/pgfcoreshade.code.tex" 1393459310 21541 4cd19f8ff7dd74d5aa7d803a6397af84 ""
  "/usr/share/texlive/texmf-dist/tex/generic/pgf/basiclayer/pgfcoretransformations.code.tex" 1439074469 19998 d77fef95c7369827753d17fd11be19c4 ""
  "/usr/share/texlive/texmf-dist/tex/generic/pgf/basiclayer/pgfcoretransparency.code.tex" 1393459310 8943 2e2495b057f8f0035b5568394d489963 ""
  "/usr/share/texlive/texmf-dist/tex/generic/pgf/frontendlayer/tikz/libraries/tikzlibraryarrows.code.tex" 1203727794 437 cf40f841f40822be6cb995f8b47112fd ""
  "/usr/share/texlive/texmf-dist/tex/generic/pgf/frontendlayer/tikz/libraries/tikzlibrarybackgrounds.code.tex" 1393459310 4611 b858a4e5bd5442802c91a13027dc25bb ""
  "/usr/share/texlive/texmf-dist/tex/generic/pgf/frontendlayer/tikz/libraries/tikzlibrarycalc.code.tex" 1393459310 15934 b941bd3ae7b33179029513707d1f0ff6 ""
  "/usr/share/texlive/texmf-dist/tex/generic/pgf/frontendlayer/tikz/libraries/tikzlibrarydecorations.code.tex" 1393459310 5484 4bb4a5cbbd05d6f17a261b59dbd014f1 ""
  "/usr/share/texlive/texmf-dist/tex/generic/pgf/frontendlayer/tikz/libraries/tikzlibrarydecorations.markings.code.tex" 1203727794 782 2479083eef1ef47450770d40ad81f937 ""
  "/usr/share/texlive/texmf-dist/tex/generic/pgf/frontendlayer/tikz/libraries/tikzlibraryfadings.code.tex" 1288312291 1298 83d7449064b0f0f089f1898a244b6d16 ""
  "/usr/share/texlive/texmf-dist/tex/generic/pgf/frontendlayer/tikz/libraries/tikzlibraryfit.code.tex" 1393459310 3725 36db4c06798413d051778705f3255eea ""
  "/usr/share/texlive/texmf-dist/tex/generic/pgf/frontendlayer/tikz/libraries/tikzlibrarypositioning.code.tex" 1288312291 4034 0a8cd33cf30d262ec971380666acb2d0 ""
  "/usr/share/texlive/texmf-dist/tex/generic/pgf/frontendlayer/tikz/libraries/tikzlibraryshadows.code.tex" 1203727794 3001 d54bab2f783098ed890fabbeb437b04f ""
  "/usr/share/texlive/texmf-dist/tex/generic/pgf/frontendlayer/tikz/libraries/tikzlibraryshapes.arrows.code.tex" 1203727794 527 a8d3e34fbab3dc317cf9b06aa5cdc2e4 ""
  "/usr/share/texlive/texmf-dist/tex/generic/pgf/frontendlayer/tikz/libraries/tikzlibraryshapes.callouts.code.tex" 1203727794 1158 d6338189706f4587fbc6175c0fb41f17 ""
  "/usr/share/texlive/texmf-dist/tex/generic/pgf/frontendlayer/tikz/libraries/tikzlibraryshapes.code.tex" 1203727794 607 40dc15d3efcf10f095866a94bd544bc1 ""
  "/usr/share/texlive/texmf-dist/tex/generic/pgf/frontendlayer/tikz/libraries/tikzlibraryshapes.geometric.code.tex" 1203727794 457 ffe9f8b9d108b5f729fd86c78c63589a ""
  "/usr/share/texlive/texmf-dist/tex/generic/pgf/frontendlayer/tikz/libraries/tikzlibraryshapes.misc.code.tex" 1203727794 447 e87a0add254801e837fa6c18f61f340f ""
  "/usr/share/texlive/texmf-dist/tex/generic/pgf/frontendlayer/tikz/libraries/tikzlibraryshapes.multipart.code.tex" 1203727794 1004 86af66805a9d0b62bd41ea0796a64d50 ""
  "/usr/share/texlive/texmf-dist/tex/generic/pgf/frontendlayer/tikz/libraries/tikzlibraryshapes.symbols.code.tex" 1203727794 590 7e11000a24bbee9ae2a4cd0e5d88e58c ""
  "/usr/share/texlive/texmf-dist/tex/generic/pgf/frontendlayer/tikz/libraries/tikzlibrarytopaths.code.tex" 1288312291 11599 d694704a88e2f9007c996d3a6a4d629c ""
  "/usr/share/texlive/texmf-dist/tex/generic/pgf/frontendlayer/tikz/tikz.code.tex" 1439074469 176652 1c2926908e2b356d454795c35385d580 ""
  "/usr/share/texlive/texmf-dist/tex/generic/pgf/libraries/decorations/pgflibrarydecorations.markings.code.tex" 1393459310 5181 c2b736d254ec36204f8fffd5a45bbd41 ""
  "/usr/share/texlive/texmf-dist/tex/generic/pgf/libraries/pgflibraryarrows.code.tex" 1393459310 31927 7acd27f90dd95ce67ad32166cd0b95ec ""
  "/usr/share/texlive/texmf-dist/tex/generic/pgf/libraries/pgflibraryfadings.code.tex" 1203727794 2647 defb4a59c2a1d36127a1ac6eebb4a5c1 ""
  "/usr/share/texlive/texmf-dist/tex/generic/pgf/libraries/pgflibraryplothandlers.code.tex" 1393459310 32969 dbcfd5a7de6a0f7255c333ef60287d59 ""
  "/usr/share/texlive/texmf-dist/tex/generic/pgf/libraries/shapes/pgflibraryshapes.arrows.code.tex" 1288312291 69900 cbd9fafb795a493fb2a3b73713994b78 ""
  "/usr/share/texlive/texmf-dist/tex/generic/pgf/libraries/shapes/pgflibraryshapes.callouts.code.tex" 1393459310 28333 0189c4cfb5044e700e6ba65a32295f01 ""
  "/usr/share/texlive/texmf-dist/tex/generic/pgf/libraries/shapes/pgflibraryshapes.geometric.code.tex" 1288312291 132566 291d42c3b23fdb5c47e51b36a5fea0c4 ""
  "/usr/share/texlive/texmf-dist/tex/generic/pgf/libraries/shapes/pgflibraryshapes.misc.code.tex" 1393459310 37737 ea6cb0b4e615f6048f20ee7153b3cc78 ""
  "/usr/share/texlive/texmf-dist/tex/generic/pgf/libraries/shapes/pgflibraryshapes.multipart.code.tex" 1288312291 49891 e74f8181c57d9359c941b6bee48fccc2 ""
  "/usr/share/texlive/texmf-dist/tex/generic/pgf/libraries/shapes/pgflibraryshapes.symbols.code.tex" 1393459310 90791 0f3e73cae9286c96d9fcb2161cc223bc ""
  "/usr/share/texlive/texmf-dist/tex/generic/pgf/math/pgfmath.code.tex" 1393459310 454 9e9e7c99f4da4f41698be21eaef4938e ""
  "/usr/share/texlive/texmf-dist/tex/generic/pgf/math/pgfmathcalc.code.tex" 1393459310 13416 940ea6971d7a65dc440d3479939c66ae ""
  "/usr/share/texlive/texmf-dist/tex/generic/pgf/math/pgfmathfloat.code.tex" 1439074469 94097 62ac62cda46eb715560dc27f9ed6e8b1 ""
  "/usr/share/texlive/texmf-dist/tex/generic/pgf/math/pgfmathfunctions.base.code.tex" 1393459310 9375 5adc70f722abd29fc250d59e0694b548 ""
  "/usr/share/texlive/texmf-dist/tex/generic/pgf/math/pgfmathfunctions.basic.code.tex" 1439074469 22069 7c21c42b15718ce922f36235be360490 ""
  "/usr/share/texlive/texmf-dist/tex/generic/pgf/math/pgfmathfunctions.code.tex" 1439074469 8210 a7be5b52ef3d2c087b7dc3d52898b67e ""
  "/usr/share/texlive/texmf-dist/tex/generic/pgf/math/pgfmathfunctions.comparison.code.tex" 1288312291 3534 c7f28fbac13616513e513efe93b8569b ""
  "/usr/share/texlive/texmf-dist/tex/generic/pgf/math/pgfmathfunctions.integerarithmetics.code.tex" 1393459310 3167 7c9394e79aac27db96a92f9b2792b858 ""
  "/usr/share/texlive/texmf-dist/tex/generic/pgf/math/pgfmathfunctions.misc.code.tex" 1439074469 9289 261407875b9dbb0194691c3eb893610f ""
  "/usr/share/texlive/texmf-dist/tex/generic/pgf/math/pgfmathfunctions.random.code.tex" 1439074469 7078 946ddf4a7e57219b6afdbad98eb6731b ""
  "/usr/share/texlive/texmf-dist/tex/generic/pgf/math/pgfmathfunctions.round.code.tex" 1288312291 2688 139c6abc86761a6190c2f4bef5d752be ""
  "/usr/share/texlive/texmf-dist/tex/generic/pgf/math/pgfmathfunctions.trigonometric.code.tex" 1439074469 92284 dcf023dbaa84e6c50e11c2f79fe8cfa6 ""
  "/usr/share/texlive/texmf-dist/tex/generic/pgf/math/pgfmathparser.code.tex" 1439074469 35430 046e15fbb65e74d8f0e7945f99741fdb ""
  "/usr/share/texlive/texmf-dist/tex/generic/pgf/math/pgfmathutil.code.tex" 1393459310 7099 f44d505bae6c7c2b933cdd63441db4b9 ""
  "/usr/share/texlive/texmf-dist/tex/generic/pgf/modules/pgfmoduledecorations.code.tex" 1393459310 71902 658cc1e13f73daec4225b8fc1c27600b ""
  "/usr/share/texlive/texmf-dist/tex/generic/pgf/modules/pgfmodulematrix.code.tex" 1393459310 20934 2328bd2e04520e1ab077ac4ee13b8935 ""
  "/usr/share/texlive/texmf-dist/tex/generic/pgf/modules/pgfmoduleplot.code.tex" 1439074469 16203 83cbe1220e389eeee283a6168f9a567b ""
  "/usr/share/texlive/texmf-dist/tex/generic/pgf/modules/pgfmoduleshapes.code.tex" 1439074469 42906 d54376d96df1a2ae2d33fb722236d8e9 ""
  "/usr/share/texlive/texmf-dist/tex/generic/pgf/systemlayer/pgf.cfg" 1288312291 978 15af626ebd3d4d790aac19170dac04f2 ""
  "/usr/share/texlive/texmf-dist/tex/generic/pgf/systemlayer/pgfsys-common-pdf.def" 1393459310 5437 d91f93ed61ecdc57e119849b2d784a0b ""
  "/usr/share/texlive/texmf-dist/tex/generic/pgf/systemlayer/pgfsys-pdftex.def" 1439074469 13507 809d848d9262638e1b1705a68a73c566 ""
  "/usr/share/texlive/texmf-dist/tex/generic/pgf/systemlayer/pgfsys.code.tex" 1439074469 35113 2ccc50c1c9573e4bac9230d030f9c67c ""
  "/usr/share/texlive/texmf-dist/tex/generic/pgf/systemlayer/pgfsysprotocol.code.tex" 1203877327 1983 b5994ebbcee17f1ba3d29bb1bd696fcf ""
  "/usr/share/texlive/texmf-dist/tex/generic/pgf/systemlayer/pgfsyssoftpath.code.tex" 1393459310 7881 d459d6057e13d10ce7a227ae44b7295e ""
  "/usr/share/texlive/texmf-dist/tex/generic/pgf/utilities/pgffor.code.tex" 1393459310 22211 d696ef78c12269178882d218b2cf191d ""
  "/usr/share/texlive/texmf-dist/tex/generic/pgf/utilities/pgfkeys.code.tex" 1393459310 36194 e194ef4e0b396b531a3891feb4b1cc22 ""
  "/usr/share/texlive/texmf-dist/tex/generic/pgf/utilities/pgfkeysfiltered.code.tex" 1393459310 33377 af391d6ad1bfcbe2278e191f48e43ba8 ""
  "/usr/share/texlive/texmf-dist/tex/generic/pgf/utilities/pgfrcs.code.tex" 1440888734 2536 a3b0529d815a2759ba157b56610a6377 ""
  "/usr/share/texlive/texmf-dist/tex/generic/pgf/utilities/pgfutil-common-lists.tex" 1393459310 6833 114eda2cf1d348e0e7e477a1a4dc1941 ""
  "/usr/share/texlive/texmf-dist/tex/generic/pgf/utilities/pgfutil-common.tex" 1439074469 16501 ab0135765e27b6b8dae047831fe84818 ""
  "/usr/share/texlive/texmf-dist/tex/generic/pgf/utilities/pgfutil-latex.def" 1439074469 5544 294baac9629ba59f675b1f2027ad7136 ""
  "/usr/share/texlive/texmf-dist/tex/generic/xkeyval/keyval.tex" 1403829539 2725 fc34ef3ccb37ba15a640e8fca6190bca ""
  "/usr/share/texlive/texmf-dist/tex/generic/xkeyval/xkeyval.tex" 1417732693 19231 26434a5656c684f5ffb1f26f98006baa ""
  "/usr/share/texlive/texmf-dist/tex/generic/xkeyval/xkvutils.tex" 1403829539 7677 6f5ce7c1124cad7ec57d05b2562bd8fe ""
  "/usr/share/texlive/texmf-dist/tex/latex/base/article.cls" 1454284088 20708 39fdf9e2fb65617012fa7382a351f485 ""
  "/usr/share/texlive/texmf-dist/tex/latex/base/ifthen.sty" 1454284088 5159 a08c9bbd48fc492f15b22e458bef961f ""
  "/usr/share/texlive/texmf-dist/tex/latex/base/size10.clo" 1454284088 9179 4cd3c5f593e63512893b8ac0123f1bd7 ""
  "/usr/share/texlive/texmf-dist/tex/latex/latexconfig/color.cfg" 1254097189 802 7b8c8d72c24d795ed7720e4dfd29bff3 ""
  "/usr/share/texlive/texmf-dist/tex/latex/latexconfig/epstopdf-sys.cfg" 1279039959 678 4792914a8f45be57bb98413425e4c7af ""
  "/usr/share/texlive/texmf-dist/tex/latex/latexconfig/graphics.cfg" 1278958963 3563 d35e897cae3b8c6848f6677b73370b54 ""
  "/usr/share/texlive/texmf-dist/tex/latex/ms/everyshi.sty" 1177890616 3878 6aa7c08ff2621006e0603349e40a30a8 ""
  "/usr/share/texlive/texmf-dist/tex/latex/pdftex-def/pdftex.def" 1306616590 55368 3c8a0d99822330f2dfabc0dfb09ce897 ""
  "/usr/share/texlive/texmf-dist/tex/latex/pgf-blur/tikzlibraryshadows.blur.code.tex" 1335333685 7525 063a37c856ae2c38332d93e3d457a299 ""
  "/usr/share/texlive/texmf-dist/tex/latex/pgf/basiclayer/pgf.sty" 1439074469 1197 8a80cdde14696a9198f1793a55dcf332 ""
  "/usr/share/texlive/texmf-dist/tex/latex/pgf/basiclayer/pgfcore.sty" 1288312291 410 5bf12ea7330e5f12c445332a4fe9a263 ""
  "/usr/share/texlive/texmf-dist/tex/latex/pgf/compatibility/pgfcomp-version-0-65.sty" 1203877327 21115 facf03b7dbe5ea2f5f1dce1ac84b5d05 ""
  "/usr/share/texlive/texmf-dist/tex/latex/pgf/compatibility/pgfcomp-version-1-18.sty" 1203727794 1091 d9163d29def82ee90370c8a63667742c ""
  "/usr/share/texlive/texmf-dist/tex/latex/pgf/frontendlayer/tikz.sty" 1203877327 339 592cf35cba3d400082b8a9a5d0199d70 ""
  "/usr/share/texlive/texmf-dist/tex/latex/pgf/math/pgfmath.sty" 1393459310 306 0796eafca5e159e6ec2167a6d22d81b1 ""
  "/usr/share/texlive/texmf-dist/tex/latex/pgf/systemlayer/pgfsys.sty" 1393459310 443 0b2e781830192df35c0fd357cf13e26e ""
  "/usr/share/texlive/texmf-dist/tex/latex/pgf/utilities/pgffor.sty" 1393459310 348 8927fde343487e003b01a4c2ca34073b ""
  "/usr/share/texlive/texmf-dist/tex/latex/pgf/utilities/pgfkeys.sty" 1203727794 274 4cad6e665cc93ac2ac979039a94fa1e1 ""
  "/usr/share/texlive/texmf-dist/tex/latex/pgf/utilities/pgfrcs.sty" 1203877327 325 2bcd023400636339210573e2b3ee298b ""
  "/usr/share/texlive/texmf-dist/tex/latex/pgfopts/pgfopts.sty" 1405118212 5540 d5c60cf09c59da351aa4023ed084e4eb ""
  "/usr/share/texlive/texmf-dist/tex/latex/xkeyval/xkeyval.sty" 1417732693 4962 9c1069474ff71dbc47d5006555e352d3 ""
  "/usr/share/texlive/texmf-dist/web2c/texmf.cnf" 1503343927 31343 93828589fb0cea665e553ee5a17ad2d4 ""
  "/usr/share/texmf/web2c/texmf.cnf" 1503343927 31343 93828589fb0cea665e553ee5a17ad2d4 ""
  "/var/lib/texmf/web2c/pdftex/pdflatex.fmt" 1528507587 718486 55e051f478d994e1e3e5b41625d996af ""
  "optimization_loop.aux" 1528617882 8 a94a2480d3289e625eea47cd1b285758 ""
  "optimization_loop.pdf" 1528617882 47217 3dc1b25bb3d586f2b98197f14580d0eb "pdflatex"
  "optimization_loop.tex" 1528617876 3644 72cc6263136c7d13e98a24348e978a53 ""
  "tikz-uml.sty" 1526185697 302703 ed2f9b5dd419a64f254ecbf6a6653c7f ""
  (generated)
  "optimization_loop.pdf"
  "optimization_loop.log"
  "optimization_loop.aux"
