# Supplementary material for: An intelligent film recommender system based on emotional analysis
Source: PeerJ Comput Sci. 2023 Mar 9;9:e1243. doi: 10.7717/peerj-cs.1243 (PMC10280678; doi:10.7717/peerj-cs.1243)
Supplement: Supplemental Information 2 [file peerj-cs-09-1243-s002.zip › ┤·┬δ/data mining/docs/assets/optimization_loop.tex]

% ==================================================
% Optimization Loop
% Author: Lester James V. Miranda
% ==================================================

\documentclass[preview, convert={outfile=\jobname.png, density=300}]{standalone}

\usepackage[usenames, dvipsnames]{xcolor}
\usepackage{tikz}
\usepackage{tikz-uml}

\renewcommand\familydefault{\sfdefault}

\usetikzlibrary{
    shapes,
    arrows,
    positioning,
    fit,
    calc,
    backgrounds,
    shadows.blur,
}

% Define some colors
\definecolor{gold}{RGB}{255,215,0}
\definecolor{pyblue}{RGB}{7,78,104}

% taken from manual
\makeatletter
\pgfdeclareshape{document}{
\inheritsavedanchors[from=rectangle] % this is nearly a rectangle
\inheritanchorborder[from=rectangle]
\inheritanchor[from=rectangle]{center}
\inheritanchor[from=rectangle]{north}
\inheritanchor[from=rectangle]{south}
\inheritanchor[from=rectangle]{west}
\inheritanchor[from=rectangle]{east}
% ... and possibly more
\backgroundpath{% this is new
% store lower right in xa/ya and upper right in xb/yb
\southwest \pgf@xa=\pgf@x \pgf@ya=\pgf@y
\northeast \pgf@xb=\pgf@x \pgf@yb=\pgf@y
% compute corner of ‘‘flipped page’’
\pgf@xc=\pgf@xb \advance\pgf@xc by-10pt % this should be a parameter
\pgf@yc=\pgf@yb \advance\pgf@yc by-10pt
% construct main path
\pgfpathmoveto{\pgfpoint{\pgf@xa}{\pgf@ya}}
\pgfpathlineto{\pgfpoint{\pgf@xa}{\pgf@yb}}
\pgfpathlineto{\pgfpoint{\pgf@xc}{\pgf@yb}}
\pgfpathlineto{\pgfpoint{\pgf@xb}{\pgf@yc}}
\pgfpathlineto{\pgfpoint{\pgf@xb}{\pgf@ya}}
\pgfpathclose
% add little corner
\pgfpathmoveto{\pgfpoint{\pgf@xc}{\pgf@yb}}
\pgfpathlineto{\pgfpoint{\pgf@xc}{\pgf@yc}}
\pgfpathlineto{\pgfpoint{\pgf@xb}{\pgf@yc}}
\pgfpathlineto{\pgfpoint{\pgf@xc}{\pgf@yc}}
}
}
\makeatother

\begin{document}
\tikzumlset{fill class=gold}
\begin{tikzpicture}[
    textbox/.style={fill=none, align=left, minimum height=0.7cm, minimum width=0.7cm,
                    text width=5.0cm, text=black},
    loop/.style={draw, shape=document, color=black!30!green, fill=green!30,
                  minimum width=5cm, minimum height=3.5cm, text=black, blur shadow={shadow blur steps=5, text width=6.5cm}},
    bigLoop/.style={draw, rounded corners=3pt, dashed, color=pyblue, inner xsep=5mm, inner ysep=5mm}
]

    \node[loop, label={[name=l]Custom Swarm Algorithm}] (OptimizationLoop) at (0,0) {
        Contains your own PSO implementation. This interacts with the
        Swarm, Topology, and (optional) \texttt{pyswarms.backend} modules.
    };

    \umlclass[left=2cm of OptimizationLoop]{Swarm}{
        + position : numpy.ndarray\\
        + velocity : numpy.ndarray\\
        + options : dict
    }{}

    \umlclass[below=2cm of OptimizationLoop]{Topology}{
    }{
        + compute\_gbest()\\
        + compute\_position()\\
        + compute\_velocity()\\
    }

    \draw[->, thick, transform canvas={yshift=1em}] (Swarm) -- (OptimizationLoop) 
        node[pos=0.5,above,yshift=0.45cm, text width=3cm, align=center] {Swarm\\attributes};

    \draw[->, thick, dashed, transform canvas={yshift=-1em}] (OptimizationLoop) -- (Swarm)
        node[pos=0.5,below,yshift=-0.45cm, text width=3cm, align=center] {Updated\\attributes};

    \draw[->, thick] (Topology) -- (OptimizationLoop)
        node[pos=0.5,right, text width=3cm, align=left] {Swarm\\ operations};

    \begin{scope}[on background layer]
        \node [fit=(OptimizationLoop) (Swarm) (l), bigLoop, label={[align=center]Optimization Loop}] (bigLoopy) {};
    \end{scope}

    \node[textbox] at ([yshift=-0.5cm, xshift=2.8cm]bigLoopy.north west) {
        \texttt{for i in range(iterations)}
    };
\end{tikzpicture}
\end{document}
