# Supplementary material for: An intelligent film recommender system based on emotional analysis
Source: PeerJ Comput Sci. 2023 Mar 9;9:e1243. doi: 10.7717/peerj-cs.1243 (PMC10280678; doi:10.7717/peerj-cs.1243)
Supplement: Supplemental Information 2 [file peerj-cs-09-1243-s002.zip › ┤·┬δ/data mining/docs/assets/pyswarms_api.fls]

PWD /home/ljvm/Documents/Dev/pyswarms/docs/assets
INPUT /etc/texmf/web2c/texmf.cnf
INPUT /usr/share/texmf/web2c/texmf.cnf
INPUT /usr/share/texlive/texmf-dist/web2c/texmf.cnf
INPUT /var/lib/texmf/web2c/pdftex/pdflatex.fmt
INPUT pyswarms_api.tex
OUTPUT pyswarms_api.log
INPUT /home/ljvm/texmf/tex/latex/standalone/standalone.cls
INPUT /home/ljvm/texmf/tex/latex/standalone/standalone.cls
INPUT /usr/share/texlive/texmf-dist/tex/generic/oberdiek/ifluatex.sty
INPUT /usr/share/texlive/texmf-dist/tex/generic/oberdiek/ifluatex.sty
INPUT /usr/share/texlive/texmf-dist/tex/generic/oberdiek/ifluatex.sty
INPUT /home/ljvm/texmf/tex/generic/oberdiek/ifpdf.sty
INPUT /home/ljvm/texmf/tex/generic/oberdiek/ifpdf.sty
INPUT /home/ljvm/texmf/tex/generic/oberdiek/ifpdf.sty
INPUT /usr/share/texlive/texmf-dist/tex/generic/ifxetex/ifxetex.sty
INPUT /usr/share/texlive/texmf-dist/tex/generic/ifxetex/ifxetex.sty
INPUT /usr/share/texlive/texmf-dist/tex/generic/ifxetex/ifxetex.sty
INPUT /usr/share/texlive/texmf-dist/tex/latex/xkeyval/xkeyval.sty
INPUT /usr/share/texlive/texmf-dist/tex/latex/xkeyval/xkeyval.sty
INPUT /usr/share/texlive/texmf-dist/tex/generic/xkeyval/xkeyval.tex
INPUT /usr/share/texlive/texmf-dist/tex/generic/xkeyval/xkvutils.tex
INPUT /usr/share/texlive/texmf-dist/tex/generic/xkeyval/keyval.tex
INPUT /dev/null
INPUT /home/ljvm/texmf/tex/latex/standalone/standalone.cfg
INPUT /home/ljvm/texmf/tex/latex/standalone/standalone.cfg
INPUT /usr/share/texlive/texmf-dist/tex/latex/base/article.cls
INPUT /usr/share/texlive/texmf-dist/tex/latex/base/article.cls
INPUT /usr/share/texlive/texmf-dist/tex/latex/base/size10.clo
INPUT /usr/share/texlive/texmf-dist/tex/latex/base/size10.clo
INPUT /home/ljvm/texmf/tex/latex/preview/preview.sty
INPUT /home/ljvm/texmf/tex/latex/preview/preview.sty
INPUT /home/ljvm/texmf/tex/latex/preview/prtightpage.def
INPUT /home/ljvm/texmf/tex/latex/preview/prtightpage.def
INPUT ./pyswarms_api.pdf
INPUT pyswarms_api.aux
INPUT pyswarms_api.aux
INPUT ./pyswarms_api.pdf
INPUT /home/ljvm/texmf/tex/latex/xcolor/xcolor.sty
INPUT /home/ljvm/texmf/tex/latex/xcolor/xcolor.sty
INPUT /usr/share/texlive/texmf-dist/tex/latex/latexconfig/color.cfg
INPUT /usr/share/texlive/texmf-dist/tex/latex/latexconfig/color.cfg
INPUT /usr/share/texlive/texmf-dist/tex/latex/pdftex-def/pdftex.def
INPUT /usr/share/texlive/texmf-dist/tex/latex/pdftex-def/pdftex.def
INPUT /home/ljvm/texmf/tex/generic/oberdiek/infwarerr.sty
INPUT /home/ljvm/texmf/tex/generic/oberdiek/infwarerr.sty
INPUT /home/ljvm/texmf/tex/generic/oberdiek/ltxcmds.sty
INPUT /home/ljvm/texmf/tex/generic/oberdiek/ltxcmds.sty
INPUT /home/ljvm/texmf/tex/latex/graphics/dvipsnam.def
INPUT /home/ljvm/texmf/tex/latex/graphics/dvipsnam.def
INPUT /usr/share/texlive/texmf-dist/tex/latex/pgf/frontendlayer/tikz.sty
INPUT /usr/share/texlive/texmf-dist/tex/latex/pgf/frontendlayer/tikz.sty
INPUT /usr/share/texlive/texmf-dist/tex/latex/pgf/basiclayer/pgf.sty
INPUT /usr/share/texlive/texmf-dist/tex/latex/pgf/basiclayer/pgf.sty
INPUT /usr/share/texlive/texmf-dist/tex/latex/pgf/utilities/pgfrcs.sty
INPUT /usr/share/texlive/texmf-dist/tex/latex/pgf/utilities/pgfrcs.sty
INPUT /usr/share/texlive/texmf-dist/tex/generic/pgf/utilities/pgfutil-common.tex
INPUT /usr/share/texlive/texmf-dist/tex/generic/pgf/utilities/pgfutil-common-lists.tex
INPUT /usr/share/texlive/texmf-dist/tex/generic/pgf/utilities/pgfutil-latex.def
INPUT /usr/share/texlive/texmf-dist/tex/latex/ms/everyshi.sty
INPUT /usr/share/texlive/texmf-dist/tex/latex/ms/everyshi.sty
INPUT /usr/share/texlive/texmf-dist/tex/generic/pgf/utilities/pgfrcs.code.tex
INPUT /usr/share/texlive/texmf-dist/tex/generic/pgf/utilities/pgfrcs.code.tex
INPUT /usr/share/texlive/texmf-dist/tex/latex/pgf/basiclayer/pgfcore.sty
INPUT /usr/share/texlive/texmf-dist/tex/latex/pgf/basiclayer/pgfcore.sty
INPUT /home/ljvm/texmf/tex/latex/graphics/graphicx.sty
INPUT /home/ljvm/texmf/tex/latex/graphics/graphicx.sty
INPUT /home/ljvm/texmf/tex/latex/graphics/graphics.sty
INPUT /home/ljvm/texmf/tex/latex/graphics/graphics.sty
INPUT /home/ljvm/texmf/tex/latex/graphics/trig.sty
INPUT /home/ljvm/texmf/tex/latex/graphics/trig.sty
INPUT /usr/share/texlive/texmf-dist/tex/latex/latexconfig/graphics.cfg
INPUT /usr/share/texlive/texmf-dist/tex/latex/latexconfig/graphics.cfg
INPUT /usr/share/texlive/texmf-dist/tex/latex/pgf/systemlayer/pgfsys.sty
INPUT /usr/share/texlive/texmf-dist/tex/latex/pgf/systemlayer/pgfsys.sty
INPUT /usr/share/texlive/texmf-dist/tex/generic/pgf/systemlayer/pgfsys.code.tex
INPUT /usr/share/texlive/texmf-dist/tex/generic/pgf/systemlayer/pgfsys.code.tex
INPUT /usr/share/texlive/texmf-dist/tex/generic/pgf/utilities/pgfkeys.code.tex
INPUT /usr/share/texlive/texmf-dist/tex/generic/pgf/utilities/pgfkeysfiltered.code.tex
INPUT /usr/share/texlive/texmf-dist/tex/generic/pgf/systemlayer/pgf.cfg
INPUT /usr/share/texlive/texmf-dist/tex/generic/pgf/systemlayer/pgfsys-pdftex.def
INPUT /usr/share/texlive/texmf-dist/tex/generic/pgf/systemlayer/pgfsys-pdftex.def
INPUT /usr/share/texlive/texmf-dist/tex/generic/pgf/systemlayer/pgfsys-common-pdf.def
INPUT /usr/share/texlive/texmf-dist/tex/generic/pgf/systemlayer/pgfsyssoftpath.code.tex
INPUT /usr/share/texlive/texmf-dist/tex/generic/pgf/systemlayer/pgfsyssoftpath.code.tex
INPUT /usr/share/texlive/texmf-dist/tex/generic/pgf/systemlayer/pgfsysprotocol.code.tex
INPUT /usr/share/texlive/texmf-dist/tex/generic/pgf/systemlayer/pgfsysprotocol.code.tex
INPUT /usr/share/texlive/texmf-dist/tex/generic/pgf/basiclayer/pgfcore.code.tex
INPUT /usr/share/texlive/texmf-dist/tex/generic/pgf/basiclayer/pgfcore.code.tex
INPUT /usr/share/texlive/texmf-dist/tex/generic/pgf/math/pgfmath.code.tex
INPUT /usr/share/texlive/texmf-dist/tex/generic/pgf/math/pgfmathcalc.code.tex
INPUT /usr/share/texlive/texmf-dist/tex/generic/pgf/math/pgfmathutil.code.tex
INPUT /usr/share/texlive/texmf-dist/tex/generic/pgf/math/pgfmathparser.code.tex
INPUT /usr/share/texlive/texmf-dist/tex/generic/pgf/math/pgfmathfunctions.code.tex
INPUT /usr/share/texlive/texmf-dist/tex/generic/pgf/math/pgfmathfunctions.basic.code.tex
INPUT /usr/share/texlive/texmf-dist/tex/generic/pgf/math/pgfmathfunctions.trigonometric.code.tex
INPUT /usr/share/texlive/texmf-dist/tex/generic/pgf/math/pgfmathfunctions.random.code.tex
INPUT /usr/share/texlive/texmf-dist/tex/generic/pgf/math/pgfmathfunctions.comparison.code.tex
INPUT /usr/share/texlive/texmf-dist/tex/generic/pgf/math/pgfmathfunctions.base.code.tex
INPUT /usr/share/texlive/texmf-dist/tex/generic/pgf/math/pgfmathfunctions.round.code.tex
INPUT /usr/share/texlive/texmf-dist/tex/generic/pgf/math/pgfmathfunctions.misc.code.tex
INPUT /usr/share/texlive/texmf-dist/tex/generic/pgf/math/pgfmathfunctions.integerarithmetics.code.tex
INPUT /usr/share/texlive/texmf-dist/tex/generic/pgf/math/pgfmathfloat.code.tex
INPUT /usr/share/texlive/texmf-dist/tex/generic/pgf/basiclayer/pgfcorepoints.code.tex
INPUT /usr/share/texlive/texmf-dist/tex/generic/pgf/basiclayer/pgfcorepathconstruct.code.tex
INPUT /usr/share/texlive/texmf-dist/tex/generic/pgf/basiclayer/pgfcorepathusage.code.tex
INPUT /usr/share/texlive/texmf-dist/tex/generic/pgf/basiclayer/pgfcorescopes.code.tex
INPUT /usr/share/texlive/texmf-dist/tex/generic/pgf/basiclayer/pgfcoregraphicstate.code.tex
INPUT /usr/share/texlive/texmf-dist/tex/generic/pgf/basiclayer/pgfcoretransformations.code.tex
INPUT /usr/share/texlive/texmf-dist/tex/generic/pgf/basiclayer/pgfcorequick.code.tex
INPUT /usr/share/texlive/texmf-dist/tex/generic/pgf/basiclayer/pgfcoreobjects.code.tex
INPUT /usr/share/texlive/texmf-dist/tex/generic/pgf/basiclayer/pgfcorepathprocessing.code.tex
INPUT /usr/share/texlive/texmf-dist/tex/generic/pgf/basiclayer/pgfcorearrows.code.tex
INPUT /usr/share/texlive/texmf-dist/tex/generic/pgf/basiclayer/pgfcoreshade.code.tex
INPUT /usr/share/texlive/texmf-dist/tex/generic/pgf/basiclayer/pgfcoreimage.code.tex
INPUT /usr/share/texlive/texmf-dist/tex/generic/pgf/basiclayer/pgfcoreexternal.code.tex
INPUT /usr/share/texlive/texmf-dist/tex/generic/pgf/basiclayer/pgfcorelayers.code.tex
INPUT /usr/share/texlive/texmf-dist/tex/generic/pgf/basiclayer/pgfcoretransparency.code.tex
INPUT /usr/share/texlive/texmf-dist/tex/generic/pgf/basiclayer/pgfcorepatterns.code.tex
INPUT /usr/share/texlive/texmf-dist/tex/generic/pgf/modules/pgfmoduleshapes.code.tex
INPUT /usr/share/texlive/texmf-dist/tex/generic/pgf/modules/pgfmoduleplot.code.tex
INPUT /usr/share/texlive/texmf-dist/tex/latex/pgf/compatibility/pgfcomp-version-0-65.sty
INPUT /usr/share/texlive/texmf-dist/tex/latex/pgf/compatibility/pgfcomp-version-0-65.sty
INPUT /usr/share/texlive/texmf-dist/tex/latex/pgf/compatibility/pgfcomp-version-1-18.sty
INPUT /usr/share/texlive/texmf-dist/tex/latex/pgf/compatibility/pgfcomp-version-1-18.sty
INPUT /usr/share/texlive/texmf-dist/tex/latex/pgf/utilities/pgffor.sty
INPUT /usr/share/texlive/texmf-dist/tex/latex/pgf/utilities/pgffor.sty
INPUT /usr/share/texlive/texmf-dist/tex/latex/pgf/utilities/pgfkeys.sty
INPUT /usr/share/texlive/texmf-dist/tex/latex/pgf/utilities/pgfkeys.sty
INPUT /usr/share/texlive/texmf-dist/tex/generic/pgf/utilities/pgfkeys.code.tex
INPUT /usr/share/texlive/texmf-dist/tex/generic/pgf/utilities/pgfkeys.code.tex
INPUT /usr/share/texlive/texmf-dist/tex/latex/pgf/math/pgfmath.sty
INPUT /usr/share/texlive/texmf-dist/tex/latex/pgf/math/pgfmath.sty
INPUT /usr/share/texlive/texmf-dist/tex/generic/pgf/math/pgfmath.code.tex
INPUT /usr/share/texlive/texmf-dist/tex/generic/pgf/math/pgfmath.code.tex
INPUT /usr/share/texlive/texmf-dist/tex/generic/pgf/utilities/pgffor.code.tex
INPUT /usr/share/texlive/texmf-dist/tex/generic/pgf/utilities/pgffor.code.tex
INPUT /usr/share/texlive/texmf-dist/tex/generic/pgf/math/pgfmath.code.tex
INPUT /usr/share/texlive/texmf-dist/tex/generic/pgf/frontendlayer/tikz/tikz.code.tex
INPUT /usr/share/texlive/texmf-dist/tex/generic/pgf/frontendlayer/tikz/tikz.code.tex
INPUT /usr/share/texlive/texmf-dist/tex/generic/pgf/libraries/pgflibraryplothandlers.code.tex
INPUT /usr/share/texlive/texmf-dist/tex/generic/pgf/libraries/pgflibraryplothandlers.code.tex
INPUT /usr/share/texlive/texmf-dist/tex/generic/pgf/modules/pgfmodulematrix.code.tex
INPUT /usr/share/texlive/texmf-dist/tex/generic/pgf/frontendlayer/tikz/libraries/tikzlibrarytopaths.code.tex
INPUT /usr/share/texlive/texmf-dist/tex/generic/pgf/frontendlayer/tikz/libraries/tikzlibrarytopaths.code.tex
INPUT tikz-uml.sty
INPUT tikz-uml.sty
INPUT /usr/share/texlive/texmf-dist/tex/latex/base/ifthen.sty
INPUT /usr/share/texlive/texmf-dist/tex/latex/base/ifthen.sty
INPUT /home/ljvm/texmf/tex/generic/xstring/xstring.sty
INPUT /home/ljvm/texmf/tex/generic/xstring/xstring.sty
INPUT /home/ljvm/texmf/tex/generic/xstring/xstring.tex
INPUT /home/ljvm/texmf/tex/latex/tools/calc.sty
INPUT /home/ljvm/texmf/tex/latex/tools/calc.sty
INPUT /usr/share/texlive/texmf-dist/tex/latex/pgfopts/pgfopts.sty
INPUT /usr/share/texlive/texmf-dist/tex/latex/pgfopts/pgfopts.sty
INPUT /usr/share/texlive/texmf-dist/tex/generic/pgf/frontendlayer/tikz/libraries/tikzlibrarybackgrounds.code.tex
INPUT /usr/share/texlive/texmf-dist/tex/generic/pgf/frontendlayer/tikz/libraries/tikzlibrarybackgrounds.code.tex
INPUT /usr/share/texlive/texmf-dist/tex/generic/pgf/frontendlayer/tikz/libraries/tikzlibraryarrows.code.tex
INPUT /usr/share/texlive/texmf-dist/tex/generic/pgf/frontendlayer/tikz/libraries/tikzlibraryarrows.code.tex
INPUT /usr/share/texlive/texmf-dist/tex/generic/pgf/libraries/pgflibraryarrows.code.tex
INPUT /usr/share/texlive/texmf-dist/tex/generic/pgf/libraries/pgflibraryarrows.code.tex
INPUT /usr/share/texlive/texmf-dist/tex/generic/pgf/frontendlayer/tikz/libraries/tikzlibraryshapes.code.tex
INPUT /usr/share/texlive/texmf-dist/tex/generic/pgf/frontendlayer/tikz/libraries/tikzlibraryshapes.code.tex
INPUT /usr/share/texlive/texmf-dist/tex/generic/pgf/frontendlayer/tikz/libraries/tikzlibraryshapes.geometric.code.tex
INPUT /usr/share/texlive/texmf-dist/tex/generic/pgf/frontendlayer/tikz/libraries/tikzlibraryshapes.geometric.code.tex
INPUT /usr/share/texlive/texmf-dist/tex/generic/pgf/libraries/shapes/pgflibraryshapes.geometric.code.tex
INPUT /usr/share/texlive/texmf-dist/tex/generic/pgf/libraries/shapes/pgflibraryshapes.geometric.code.tex
INPUT /usr/share/texlive/texmf-dist/tex/generic/pgf/frontendlayer/tikz/libraries/tikzlibraryshapes.misc.code.tex
INPUT /usr/share/texlive/texmf-dist/tex/generic/pgf/frontendlayer/tikz/libraries/tikzlibraryshapes.misc.code.tex
INPUT /usr/share/texlive/texmf-dist/tex/generic/pgf/libraries/shapes/pgflibraryshapes.misc.code.tex
INPUT /usr/share/texlive/texmf-dist/tex/generic/pgf/libraries/shapes/pgflibraryshapes.misc.code.tex
INPUT /usr/share/texlive/texmf-dist/tex/generic/pgf/frontendlayer/tikz/libraries/tikzlibraryshapes.symbols.code.tex
INPUT /usr/share/texlive/texmf-dist/tex/generic/pgf/frontendlayer/tikz/libraries/tikzlibraryshapes.symbols.code.tex
INPUT /usr/share/texlive/texmf-dist/tex/generic/pgf/libraries/shapes/pgflibraryshapes.symbols.code.tex
INPUT /usr/share/texlive/texmf-dist/tex/generic/pgf/libraries/shapes/pgflibraryshapes.symbols.code.tex
INPUT /usr/share/texlive/texmf-dist/tex/generic/pgf/frontendlayer/tikz/libraries/tikzlibraryshapes.arrows.code.tex
INPUT /usr/share/texlive/texmf-dist/tex/generic/pgf/frontendlayer/tikz/libraries/tikzlibraryshapes.arrows.code.tex
INPUT /usr/share/texlive/texmf-dist/tex/generic/pgf/libraries/shapes/pgflibraryshapes.arrows.code.tex
INPUT /usr/share/texlive/texmf-dist/tex/generic/pgf/libraries/shapes/pgflibraryshapes.arrows.code.tex
INPUT /usr/share/texlive/texmf-dist/tex/generic/pgf/frontendlayer/tikz/libraries/tikzlibraryshapes.callouts.code.tex
INPUT /usr/share/texlive/texmf-dist/tex/generic/pgf/frontendlayer/tikz/libraries/tikzlibraryshapes.callouts.code.tex
INPUT /usr/share/texlive/texmf-dist/tex/generic/pgf/libraries/shapes/pgflibraryshapes.callouts.code.tex
INPUT /usr/share/texlive/texmf-dist/tex/generic/pgf/libraries/shapes/pgflibraryshapes.callouts.code.tex
INPUT /usr/share/texlive/texmf-dist/tex/generic/pgf/frontendlayer/tikz/libraries/tikzlibraryshapes.multipart.code.tex
INPUT /usr/share/texlive/texmf-dist/tex/generic/pgf/frontendlayer/tikz/libraries/tikzlibraryshapes.multipart.code.tex
INPUT /usr/share/texlive/texmf-dist/tex/generic/pgf/libraries/shapes/pgflibraryshapes.multipart.code.tex
INPUT /usr/share/texlive/texmf-dist/tex/generic/pgf/libraries/shapes/pgflibraryshapes.multipart.code.tex
INPUT /usr/share/texlive/texmf-dist/tex/generic/pgf/frontendlayer/tikz/libraries/tikzlibraryfit.code.tex
INPUT /usr/share/texlive/texmf-dist/tex/generic/pgf/frontendlayer/tikz/libraries/tikzlibraryfit.code.tex
INPUT /usr/share/texlive/texmf-dist/tex/generic/pgf/frontendlayer/tikz/libraries/tikzlibraryshadows.code.tex
INPUT /usr/share/texlive/texmf-dist/tex/generic/pgf/frontendlayer/tikz/libraries/tikzlibraryshadows.code.tex
INPUT /usr/share/texlive/texmf-dist/tex/generic/pgf/frontendlayer/tikz/libraries/tikzlibraryfadings.code.tex
INPUT /usr/share/texlive/texmf-dist/tex/generic/pgf/frontendlayer/tikz/libraries/tikzlibraryfadings.code.tex
INPUT /usr/share/texlive/texmf-dist/tex/generic/pgf/libraries/pgflibraryfadings.code.tex
INPUT /usr/share/texlive/texmf-dist/tex/generic/pgf/libraries/pgflibraryfadings.code.tex
OUTPUT pyswarms_api.pdf
INPUT /usr/share/texlive/texmf-dist/tex/generic/pgf/frontendlayer/tikz/libraries/tikzlibrarydecorations.markings.code.tex
INPUT /usr/share/texlive/texmf-dist/tex/generic/pgf/frontendlayer/tikz/libraries/tikzlibrarydecorations.markings.code.tex
INPUT /usr/share/texlive/texmf-dist/tex/generic/pgf/frontendlayer/tikz/libraries/tikzlibrarydecorations.code.tex
INPUT /usr/share/texlive/texmf-dist/tex/generic/pgf/frontendlayer/tikz/libraries/tikzlibrarydecorations.code.tex
INPUT /usr/share/texlive/texmf-dist/tex/generic/pgf/modules/pgfmoduledecorations.code.tex
INPUT /usr/share/texlive/texmf-dist/tex/generic/pgf/libraries/decorations/pgflibrarydecorations.markings.code.tex
INPUT /usr/share/texlive/texmf-dist/tex/generic/pgf/libraries/decorations/pgflibrarydecorations.markings.code.tex
