# Supplementary material for: An intelligent film recommender system based on emotional analysis
Source: PeerJ Comput Sci. 2023 Mar 9;9:e1243. doi: 10.7717/peerj-cs.1243 (PMC10280678; doi:10.7717/peerj-cs.1243)
Supplement: Supplemental Information 2 [file peerj-cs-09-1243-s002.zip › ┤·┬δ/data mining/docs/assets/pyswarms_api.tex]

% ==================================================
% PySwarms API
% Author: Lester James V. Miranda
% ==================================================

\documentclass[preview, convert={outfile=\jobname.png, density=300}]{standalone}

\usepackage[usenames, dvipsnames]{xcolor}
\usepackage{tikz}
\usepackage{tikz-uml}

\renewcommand\familydefault{\sfdefault}

\usetikzlibrary{
    shapes,
    arrows,
    positioning,
    fit,
    calc,
    backgrounds,
    shadows.blur,
}

% Define some colors
\definecolor{gold}{RGB}{255,215,0}
\definecolor{pyblue}{RGB}{7,78,104}

\begin{document}
\tikzumlset{fill class=gold}
\begin{tikzpicture}[
    textbox/.style={fill=none, align=left, minimum height=0.7cm, minimum width=0.7cm,
                    text width=5.0cm, text=black}
]
    % High-level packages
    \begin{umlpackage}[fill=pyblue,text=white,x=0.21]{Optimizers}
        % Global best PSO
        \umlsimpleclass{GlobalBestPSO}
        % Local best PSO
        \umlsimpleclass[right=5mm of GlobalBestPSO]{LocalBestPSO}
        % Binary PSO
        \umlsimpleclass[right=5mm of LocalBestPSO]{BinaryPSO}
        % Foo PSO
        \umlsimpleclass[right=5mm of BinaryPSO,fill=magenta!50]{FooPSO}
    \end{umlpackage}

    % Base packages
    \begin{umlpackage}[fill=pyblue,text=white,y=-5]{Base}
        % Swarm Optimizer
        \umlclass{SwarmOptimizer}{
            n\_particles : int\\dimensions : int
        }{optimize(), reset()}
        % Discrete Swarm Optimizer
        \umlclass[right=5mm of SwarmOptimizer]{DiscreteSwarmOptimizer}{
            n\_particles : int\\dimensions : int
        }{optimize(), reset()}
        % Foo Swarm Optimizer
        \umlclass[right=5mm of DiscreteSwarmOptimizer, fill=magenta!50]{FooSwarmOptimizer}{
            n\_particles : int\\dimensions : int
        }{optimize(), reset()}
    \end{umlpackage}

    % Backend packages
    \begin{umlpackage}[fill=pyblue,text=white,x=0.56,y=-10]{Backend}
        % Swarm Backend
        \umlclass{Swarm}{
            position : numpy.ndarray,\\
            velocity : numpy.ndarray,\\
            options : dict
        }{}
        % Topology Backend
        \umlclass[right=5mm of Swarm]{Topology}{
        }{compute\_gbest(),\\
          compute\_position(),\\
          compute\_velocity()}
        % Foo Topology Backend
        \umlclass[right=5mm of Topology, fill=magenta!50]{FooTopology}{
        }{compute\_gbest(),\\
          compute\_position(),\\
          compute\_velocity()}
    \end{umlpackage}

    \umlimport{Base}{Optimizers}
    \umlimport{Backend}{Base}

    % Annotations
    \node[textbox] (annotOptimizers) [right= of Optimizers]
        {\small
            High-level, off-the-shelf swarm optimization
            algorithms
        };
    \node[textbox] at (Base -| annotOptimizers)
        {\small
            Base classes for solving different problem types:
            SwarmOptimizer for single-continuous, DiscreteSwarmOptimizer for
            discrete, etc.
        };
    \node[textbox] at (Backend -| annotOptimizers)
        {\small
            Contains the Swarm dataclass for keeping swarm attributes
            and Topology for governing swarm behavior.
        };
\end{tikzpicture}
\end{document}
