# Supplementary material for: An intelligent film recommender system based on emotional analysis
Source: PeerJ Comput Sci. 2023 Mar 9;9:e1243. doi: 10.7717/peerj-cs.1243 (PMC10280678; doi:10.7717/peerj-cs.1243)
Supplement: Supplemental Information 2 [file peerj-cs-09-1243-s002.zip › ┤·┬δ/data mining/docs/conf.py]

#!/usr/bin/env python
# -*- coding: utf-8 -*-
#
# pyswarms documentation build configuration file, created by
# sphinx-quickstart on Tue Jul  9 22:26:36 2013.
#
# This file is execfile()d with the current directory set to its
# containing dir.
#
# Note that not all possible configuration values are present in this
# autogenerated file.
#
# All configuration values have a default; values that are commented out
# serve to show the default.

# Import standard library
import os
import sys

# Import from pyswarms
import pyswarms

# If extensions (or modules to document with autodoc) are in another
# directory, add these directories to sys.path here. If the directory is
# relative to the documentation root, use os.path.abspath to make it
# absolute, like shown here.
# sys.path.insert(0, os.path.abspath('.'))

# Get the project root dir, which is the parent dir of this
# cwd = os.getcwd()
# project_root = os.path.dirname(cwd)

# Insert the project root dir as the first element in the PYTHONPATH.
# This lets us ensure that the source package is imported, and that its
# version is used.
# sys.path.insert(0, project_root)
sys.path.insert(0, os.path.abspath("../"))


# -- General configuration ---------------------------------------------

# If your documentation needs a minimal Sphinx version, state it here.
# needs_sphinx = '1.0'

# Add any Sphinx extension module names here, as strings. They can be
# extensions coming with Sphinx (named 'sphinx.ext.*') or your custom ones.
extensions = [
    "nbsphinx",
    "sphinx.ext.intersphinx",
    "sphinx.ext.autodoc",
    "sphinx.ext.viewcode",
    "sphinx.ext.napoleon",
    "sphinx.ext.mathjax",
    "sphinx.ext.ifconfig",
]

exclude_patterns = ["_build", "**.ipynb_checkpoints"]

# Add any paths that contain templates here, relative to this directory.
templates_path = ["_templates"]

# The suffix of source filenames.
source_suffix = ".rst"

# The encoding of source files.
# source_encoding = 'utf-8-sig'

# The master toctree document.
master_doc = "index"

# General information about the project.
project = u"PySwarms"
copyright = u"2017, Lester James V. Miranda"

# The version info for the project you're documenting, acts as replacement
# for |version| and |release|, also used in various other places throughout
# the built documents.
#
# The short X.Y version.
version = pyswarms.__version__
# The full version, including alpha/beta/rc tags.
release = pyswarms.__version__

# The language for content autogenerated by Sphinx. Refer to documentation
# for a list of supported languages.
# language = None

# There are two options for replacing |today|: either, you set today to
# some non-false value, then it is used:
# today = ''
# Else, today_fmt is used as the format for a strftime call.
# today_fmt = '%B %d, %Y'

# List of patterns, relative to source directory, that match files and
# directories to ignore when looking for source files.
exclude_patterns = ["_build", "Thumbs.db", ".DS_Store", "**.ipynb_checkpoints"]

# The reST default role (used for this markup: `text`) to use for all
# documents.
# default_role = None

# If true, '()' will be appended to :func: etc. cross-reference text.
# add_function_parentheses = True

# If true, the current module name will be prepended to all description
# unit titles (such as .. function::).
# add_module_names = True

# If true, sectionauthor and moduleauthor directives will be shown in the
# output. They are ignored by default.
# show_authors = False

# The name of the Pygments (syntax highlighting) style to use.
pygments_style = "sphinx"

# A list of ignored prefixes for module index sorting.
# modindex_common_prefix = []

# If true, keep warnings as "system message" paragraphs in the built
# documents.
# keep_warnings = False


# -- Options for HTML output -------------------------------------------

# The theme to use for HTML and HTML Help pages.  See the documentation for
# a list of builtin themes.
html_theme = "sphinx_rtd_theme"

# Theme options are theme-specific and customize the look and feel of a
# theme further.  For a list of options available for each theme, see the
# documentation.
# html_theme_options = {}

# Set the timeout for executing notebooks to three minutes
nbsphinx_timeout = 180

# Add any paths that contain custom themes here, relative to this directory.
# html_theme_path = []

# The name for this set of Sphinx documents.  If None, it defaults to
# "<project> v<release> documentation".
# html_title = None

# A shorter title for the navigation bar.  Default is the same as
# html_title.
# html_short_title = None

# The name of an image file (relative to this directory) to place at the
# top of the sidebar.
# html_logo = None

# The name of an image file (within the static path) to use as favicon
# of the docs.  This file should be a Windows icon file (.ico) being
# 16x16 or 32x32 pixels large.
# html_favicon = None

# Add any paths that contain custom static files (such as style sheets)
# here, relative to this directory. They are copied after the builtin
# static files, so a file named "default.css" will overwrite the builtin
# "default.css".
html_static_path = ["_static"]


def setup(app):
    # overrides for wide tables in RTD theme
    app.add_css_file("theme_overrides.css")  # path relative to static


# If not '', a 'Last updated on:' timestamp is inserted at every page
# bottom, using the given strftime format.
html_last_updated_fmt = "%b %d, %Y"

# If true, SmartyPants will be used to convert quotes and dashes to
# typographically correct entities.
# html_use_smartypants = True

# Custom sidebar templates, maps document names to template names.
# html_sidebars = {}

# Additional templates that should be rendered to pages, maps page names
# to template names.
# html_additional_pages = {}

# If false, no module index is generated.
# html_domain_indices = True

# If false, no index is generated.
# html_use_index = True

# If true, the index is split into individual pages for each letter.
# html_split_index = False

# If true, links to the reST sources are added to the pages.
# html_show_sourcelink = True

# If true, "Created using Sphinx" is shown in the HTML footer.
# Default is True.
# html_show_sphinx = True

# If true, "(C) Copyright ..." is shown in the HTML footer.
# Default is True.
# html_show_copyright = True

# If true, an OpenSearch description file will be output, and all pages
# will contain a <link> tag referring to it.  The value of this option
# must be the base URL from which the finished HTML is served.
# html_use_opensearch = ''

# This is the file name suffix for HTML files (e.g. ".xhtml").
# html_file_suffix = None

# Output file base name for HTML help builder.
htmlhelp_basename = "pyswarmsdoc"


# -- Options for LaTeX output ------------------------------------------

latex_elements = {
    # The paper size ('letterpaper' or 'a4paper').
    "papersize": "a4paper",
    # The font size ('10pt', '11pt' or '12pt').
    # 'pointsize': '10pt',
    # Additional stuff for the LaTeX preamble.
    # 'preamble': '',
}

# Grouping the document tree into LaTeX files. List of tuples
# (source start file, target name, title, author, documentclass
# [howto/manual]).
latex_documents = [
    (
        "index",
        "pyswarms.tex",
        u"PySwarms Documentation",
        u"Lester James V. Miranda",
        "manual",
    )
]

# The name of an image file (relative to this directory) to place at
# the top of the title page.
# latex_logo = None

# For "manual" documents, if this is true, then toplevel headings
# are parts, not chapters.
# latex_use_parts = False

# If true, show page references after internal links.
# latex_show_pagerefs = False

# If true, show URL addresses after external links.
# latex_show_urls = False

# Documents to append as an appendix to all manuals.
# latex_appendices = []

# If false, no module index is generated.
# latex_domain_indices = True


# -- Options for manual page output ------------------------------------

# One entry per manual page. List of tuples
# (source start file, name, description, authors, manual section).
man_pages = [
    (
        "index",
        "pyswarms",
        u"PySwarms Documentation",
        [u"Lester James V. Miranda"],
        1,
    )
]

# If true, show URL addresses after external links.
# man_show_urls = False


# -- Options for Texinfo output ----------------------------------------

# Grouping the document tree into Texinfo files. List of tuples
# (source start file, target name, title, author,
#  dir menu entry, description, category)
texinfo_documents = [
    (
        "index",
        "pyswarms",
        u"PySwarms Documentation",
        u"Lester James V. Miranda",
        "pyswarms",
        "PySwarms is a simple, Python-based, Particle Swarm Optimization (PSO) library.",
        "Research",
    )
]

# Documents to append as an appendix to all manuals.
# texinfo_appendices = []

# If false, no module index is generated.
# texinfo_domain_indices = True

# How to display URL addresses: 'footnote', 'no', or 'inline'.
# texinfo_show_urls = 'footnote'

# If true, do not generate a @detailmenu in the "Top" node's menu.
# texinfo_no_detailmenu = False

# Example configuration for intersphinx: refer to the Python standard library.
intersphinx_mapping = {
    "https://docs.python.org/": None,
    "http://matplotlib.org": None,
    "http://docs.scipy.org/doc/numpy/": None,
    "https://docs.scipy.org/doc/scipy/reference": None,
}
