# Supplementary material for: An intelligent film recommender system based on emotional analysis
Source: PeerJ Comput Sci. 2023 Mar 9;9:e1243. doi: 10.7717/peerj-cs.1243 (PMC10280678; doi:10.7717/peerj-cs.1243)
Supplement: Supplemental Information 2 [file peerj-cs-09-1243-s002.zip › ┤·┬δ/data mining/docs/examples/tutorials/tolerance.ipynb]

# %% [markdown]
# Tolerance

In this example we will have a look at the various early stopping features available. These features are based on "tolerance" values when finding an optimum solution for the objective function. The optimizers have two parameters namely `ftol` and `ftol_iter` that work together to provide this additional functionality.

The following explains how these parameters are designed to work together and provide early stopping functionality.

### ftol
`ftol` is defined as the relative error in the objective function that is acceptable for convergence. In simpler terms, `ftol` stops the optimizer if absolute difference between the `current_best_cost` and the `best_cost_yet_found` is less than the relative measure defined as 
`ftol * (1 + abs(best_cost_yet_found))`


### ftol_iter
`ftol_iter` helps to generatilze the `ftol` property and extends the feature over 'n' iterations. As a fixed tolerance might seem too restrictive, `ftol_iter` provides the optimizer some breathing space to improve the best cost. If there are no improvements detected over ftol_iter subsequent iterations, the optimizer stops.

**Note**: To maintain the initial functionality of `ftol` (stop immediately), default value of `ftol_iter = 1`. The default value of `ftol = -inf` to completey disable early stopping.

# %% [code]
# Import modules
import random
import numpy as np

# Import PySwarms
from pyswarms.single import GlobalBestPSO

# %% [markdown]
## Knapsack problem

The knapsack problem is a problem in combinatorial optimization: Given a set of items, each with a weight and a value, determine the number of each item to include in a collection so that the total weight is less than or equal to a given limit and the total value is as large as possible. It derives its name from the problem faced by someone who is constrained by a fixed-size knapsack and must fill it with the most valuable items. The problem often arises in resource allocation where the decision makers have to choose from a set of non-divisible projects or tasks under a fixed budget or time constraint, respectively. [Refernce](https://en.wikipedia.org/wiki/Knapsack_problem)

# %% [code]
# Algorithm paramters
random.seed(0)

# The weight capacity of the knapsack 
capacity = 50
number_of_items = 10
item_range = range(number_of_items)

value = [random.randint(1,number_of_items) for i in item_range]
weight = [random.randint(1,number_of_items) for i in item_range]

# PSO paramters
n_particles = 2
n_processes = 2
iterations = 1000
options = {'c1': 2, 'c2': 2, 'w': 0.7}
dim = number_of_items
LB = [0] * dim
UB = [1] * dim
constraints = (np.array(LB), np.array(UB))
kwargs  = {'value':value,
           'weight': weight,
           'capacity': capacity
            }

# %% [code]
# Helper function
def get_particle_obj(X, **kwargs):
    """ Calculates the objective function value which is
    total revenue minus penalty of capacity violations"""
    # X is the decision variable. X is vector in the lenght of number of items 
    # $ value of items
    value = kwargs['value']
    # weight of items
    weight = kwargs['weight']
    # Total revenue 
    revenue = sum([value[i]*np.round(X[i]) for i in item_range])
    # Total weight of selected items
    used_capacity = sum([kwargs['weight'][i]*np.round(X[i]) for i in item_range])
    # Total capacity violation with 100 as a penalty cofficient
    capacity_violation = 100 * min(0,capacity - used_capacity)
    # the objective function minimizes the negative revenue, which is the same
    # as maximizing the positive revenue
    return -1*(revenue + capacity_violation)

# Objective function
def objective_function(X, **kwargs):
    n_particles_ = X.shape[0]
    dist = [get_particle_obj(X[i], **kwargs) for i in range(n_particles_)]
    return np.array(dist)

# %% [markdown]
## Early stopping using `ftol`

Setting `ftol = 1e-3` means, if the best cost yet found does not improve by more than the tolerance, the optimizer will stop. In the case when the optimizer shows no improvement in two consecutive iterations (`best_cost_yet_found == current_best_cost`), the optimizer stops as the condition is met (`0 < ftol`). To help with this, the `ftol_iter` parameter is added, to extend the `ftol` property as explained later on.

# %% [code]
KP_optimizer = GlobalBestPSO(n_particles=n_particles,
                                    dimensions=dim,
                                    options=options,
                                    bounds=constraints,
                                    bh_strategy='periodic',
                                    ftol = 1e-3,
                                    velocity_clamp = (-0.5,0.5),
                                    vh_strategy = 'invert')
best_cost, best_pos = KP_optimizer.optimize(objective_function,
                                        iters=iterations,
                                        n_processes= n_processes,
                                        **kwargs)
print("\nThe total knapsack revenue is: "+str(-best_cost))
print("Indices of selected items:\t " + str(np.argwhere(np.round(best_pos)).flatten()))

# %% [markdown]
## Extending property using `ftol_iter`

To provide additional iterations for the optimizer to improve (find a better solution), the `ftol_iter = 20` states that the optimizer stop only is the `ftol` condition is not met for 20 consecutive iterations. If the algorithm finds a better solution in the next few iterations, the propoerty reset looking for the next 20 iterations with no acceptable improvements. This also means that the optimizer must run for a minimum of `ftol_iter` iterations before stopping; which in the following case is 20 iterations.

# %% [code]
KP_optimizer.ftol_iter = 20
best_cost, best_pos = KP_optimizer.optimize(objective_function,
                                        iters=iterations,
                                        n_processes= n_processes,
                                        **kwargs)
print("\nThe total knapsack revenue is: "+str(-best_cost))
print("Indices of selected items:\t " + str(np.argwhere(np.round(best_pos)).flatten()))

# %% [code]
