# Supplementary material for: An intelligent film recommender system based on emotional analysis
Source: PeerJ Comput Sci. 2023 Mar 9;9:e1243. doi: 10.7717/peerj-cs.1243 (PMC10280678; doi:10.7717/peerj-cs.1243)
Supplement: Supplemental Information 2 [file peerj-cs-09-1243-s002.zip › ┤·┬δ/data mining/docs/examples/usecases/circuit.tex]

\documentclass[tikz, convert]{standalone}
\usepackage{tikz}
\usetikzlibrary{circuits.ee.IEC}
\begin{document}
\begin{tikzpicture}[circuit ee IEC]
 	\draw (0,0) to [voltage source={direction info={<-},info={$U$}}] (0,2) to [resistor={info={$R$}}] (1.5,2) to [current direction={info={$I$}}] (2,2) to [diode={info={$D$}}] (2,0) to (0,0);
 \end{tikzpicture}
\end{document}
