# Supplementary material for: An intelligent film recommender system based on emotional analysis
Source: PeerJ Comput Sci. 2023 Mar 9;9:e1243. doi: 10.7717/peerj-cs.1243 (PMC10280678; doi:10.7717/peerj-cs.1243)
Supplement: Supplemental Information 2 [file peerj-cs-09-1243-s002.zip › ┤·┬δ/data mining/docs/examples/usecases/feature_subset_selection.ipynb]

{
 "cells": [
  {
   "cell_type": "markdown",
   "metadata": {},
   "source": [
    "# Feature Subset Selection\n",
    "In this example, we'll be using the optimizer `pyswarms.discrete.BinaryPSO` to perform feature subset selection to improve classifier performance. But before we jump right on to the coding, let's first explain some relevant concepts:"
   ]
  },
  {
   "cell_type": "markdown",
   "metadata": {},
   "source": [
    "## A short primer on feature selection\n",
    "\n",
    "The idea for feature subset selection is to be able to find the best features that are suitable to the classification task. We must understand that not all features are created equal, and some may be more relevant than others. Thus, if we're given an array of features, how can we know the most optimal subset? (yup, this is a rhetorical question!)\n",
    "\n",
    "For a Binary PSO, the position of the particles are expressed in two terms: `1` or `0` (or on and off). If we have a particle $x$ on $d$-dimensions, then its position can be defined as:\n",
    "\n",
    "$$x = [x_1, x_2, x_3, \\dots, x_d] ~~~\\text{where}~~~ x_i \\in {0,1}$$\n",
    "\n",
    "In this case, the position of the particle for each dimension can be seen as a simple matter of on and off. \n",
    "\n",
    "### Feature selection and the objective function\n",
    "\n",
    "Now, suppose that we're given a dataset with $d$ features. What we'll do is that we're going to _assign each feature as a dimension of a particle_. Hence, once we've implemented Binary PSO and obtained the best position, we can then interpret the\n",
    "binary array (as seen in the equation above) simply as turning a feature on and off. \n",
    "\n",
    "As an example, suppose we have a dataset with 5 features, and the final best position of the PSO is:\n",
    "\n",
    "```python\n",
    ">>> optimizer.best_pos\n",
    "np.array([0, 1, 1, 1, 0])\n",
    ">>> optimizer.best_cost\n",
    "0.00\n",
    "```\n",
    "\n",
    "Then this means that the second, third, and fourth (or first, second, and third in zero-index) that are turned on are the selected features for the dataset. We can then train our classifier using only these features while dropping the others. How do we then define our objective function? (Yes, another rhetorical question!). We can design our own, but for now I'll be taking an equation from the works of [Vieira, Mendoca, Sousa, et al. (2013)](http://www.sciencedirect.com/science/article/pii/S1568494613001361).\n",
    "\n",
    "$$f(X) = \\alpha(1-P) + (1-\\alpha) \\left(\\dfrac{N_f}{N_t}\\right)$$\n",
    "\n",
    "Where $\\alpha$ is a hyperparameter that decides the tradeoff between the classifier performance $P$, and the size of the feature subset $N_f$ with respect to the total number of features $N_t$. The classifier performance can be the accuracy, F-score, precision, and so on."
   ]
  },
  {
   "cell_type": "code",
   "execution_count": 1,
   "metadata": {},
   "outputs": [],
   "source": [
    "# Import modules\n",
    "import numpy as np\n",
    "import seaborn as sns\n",
    "import pandas as pd\n",
    "import random\n",
    "\n",
    "# Import PySwarms\n",
    "import pyswarms as ps\n",
    "\n",
    "# Some more magic so that the notebook will reload external python modules;\n",
    "# see http://stackoverflow.com/questions/1907993/autoreload-of-modules-in-ipython\n",
    "%load_ext autoreload\n",
    "%autoreload 2\n",
    "%matplotlib inline"
   ]
  },
  {
   "cell_type": "code",
   "execution_count": 2,
   "metadata": {},
   "outputs": [],
   "source": [
    "RANDOM_SEED = 42\n",
    "random.seed(RANDOM_SEED)\n",
    "np.random.seed(RANDOM_SEED)"
   ]
  },
  {
   "cell_type": "markdown",
   "metadata": {},
   "source": [
    "### Generating a toy dataset using scikit-learn\n",
    "We'll be using `sklearn.datasets.make_classification` to generate a 100-sample, 15-dimensional dataset with three classes. We will then plot the distribution of the features in order to give us a qualitative assessment of the feature-space.\n",
    "\n",
    "For our toy dataset, we will be rigging some parameters a bit. Out of the 10 features, we'll have only 5 that are informative, 5 that are redundant, and 2 that are repeated. Hopefully, we get to have Binary PSO select those that are informative, and prune those that are redundant or repeated."
   ]
  },
  {
   "cell_type": "code",
   "execution_count": 3,
   "metadata": {},
   "outputs": [],
   "source": [
    "from sklearn.datasets import make_classification\n",
    "X, y = make_classification(n_samples=100, n_features=15, n_classes=3, \n",
    "                           n_informative=4, n_redundant=1, n_repeated=2, \n",
    "                           random_state=1)"
   ]
  },
  {
   "cell_type": "markdown",
   "metadata": {},
   "source": [
    "We will then use a simple logistic regression technique using `sklearn.linear_model.LogisticRegression` to perform classification. A simple test of accuracy will be used to assess the performance of the classifier."
   ]
  },
  {
   "cell_type": "markdown",
   "metadata": {},
   "source": [
    "## Writing the custom-objective function\n",
    "As seen above, we can write our objective function by simply taking the performance of the classifier (in this case, the accuracy), and the size of the feature subset divided by the total (that is, divided by 10), to return an error in the data. We'll now write our custom-objective function"
   ]
  },
  {
   "cell_type": "code",
   "execution_count": 4,
   "metadata": {},
   "outputs": [],
   "source": [
    "from sklearn import linear_model\n",
    "\n",
    "# Create an instance of the classifier\n",
    "classifier = linear_model.LogisticRegression()\n",
    "\n",
    "# Define objective function\n",
    "def f_per_particle(m, alpha):\n",
    "    \"\"\"Computes for the objective function per particle\n",
    "    \n",
    "    Inputs\n",
    "    ------\n",
    "    m : numpy.ndarray\n",
    "        Binary mask that can be obtained from BinaryPSO, will\n",
    "        be used to mask features.\n",
    "    alpha: float (default is 0.5)\n",
    "        Constant weight for trading-off classifier performance\n",
    "        and number of features\n",
    "    \n",
    "    Returns\n",
    "    -------\n",
    "    numpy.ndarray\n",
    "        Computed objective function\n",
    "    \"\"\"\n",
    "    total_features = 15\n",
    "    # Get the subset of the features from the binary mask\n",
    "    if np.count_nonzero(m) == 0:\n",
    "        X_subset = X\n",
    "    else:\n",
    "        X_subset = X[:,m==1]\n",
    "    # Perform classification and store performance in P\n",
    "    classifier.fit(X_subset, y)\n",
    "    P = (classifier.predict(X_subset) == y).mean()\n",
    "    # Compute for the objective function\n",
    "    j = (alpha * (1.0 - P) \n",
    "        + (1.0 - alpha) * (X_subset.shape[1] / total_features))\n",
    "    \n",
    "    return j"
   ]
  },
  {
   "cell_type": "code",
   "execution_count": 5,
   "metadata": {},
   "outputs": [],
   "source": [
    "def f(x, alpha=0.88):\n",
    "    \"\"\"Higher-level method to do classification in the \n",
    "    whole swarm.\n",
    "    \n",
    "    Inputs\n",
    "    ------\n",
    "    x: numpy.ndarray of shape (n_particles, dimensions)\n",
    "        The swarm that will perform the search\n",
    "        \n",
    "    Returns\n",
    "    -------\n",
    "    numpy.ndarray of shape (n_particles, )\n",
    "        The computed loss for each particle\n",
    "    \"\"\"\n",
    "    n_particles = x.shape[0]\n",
    "    j = [f_per_particle(x[i], alpha) for i in range(n_particles)]\n",
    "    return np.array(j)\n",
    "    "
   ]
  },
  {
   "cell_type": "markdown",
   "metadata": {},
   "source": [
    "## Using Binary PSO\n",
    "With everything set-up, we can now use Binary PSO to perform feature selection. For now, we'll be doing a global-best solution by setting the number of neighbors equal to the number of particles. The hyperparameters are also set arbitrarily. Moreso, we'll also be setting the distance metric as 2 (truth is, it's not really relevant because each particle will see one another)."
   ]
  },
  {
   "cell_type": "code",
   "execution_count": 6,
   "metadata": {},
   "outputs": [
    {
     "name": "stderr",
     "output_type": "stream",
     "text": [
      "2020-05-22 10:57:22,248 - pyswarms.discrete.binary - INFO - Optimize for 1000 iters with {'c1': 0.5, 'c2': 0.5, 'w': 0.9, 'k': 30, 'p': 2}\n",
      "pyswarms.discrete.binary: 100%|██████████|1000/1000, best_cost=0.258\n",
      "2020-05-22 10:59:33,875 - pyswarms.discrete.binary - INFO - Optimization finished | best cost: 0.2584, best pos: [1 0 0 0 0 1 1 0 1 1 0 0 0 1 1]\n"
     ]
    },
    {
     "name": "stdout",
     "output_type": "stream",
     "text": [
      "CPU times: user 2min 12s, sys: 2.77 s, total: 2min 15s\n",
      "Wall time: 2min 11s\n"
     ]
    }
   ],
   "source": [
    "%%time\n",
    "# Initialize swarm, arbitrary\n",
    "options = {'c1': 0.5, 'c2': 0.5, 'w':0.9, 'k': 30, 'p':2}\n",
    "\n",
    "# Call instance of PSO\n",
    "dimensions = 15 # dimensions should be the number of features\n",
    "optimizer = ps.discrete.BinaryPSO(n_particles=30, dimensions=dimensions, options=options)\n",
    "\n",
    "# Perform optimization\n",
    "cost, pos = optimizer.optimize(f, iters=1000)"
   ]
  },
  {
   "cell_type": "markdown",
   "metadata": {},
   "source": [
    "We can then train the classifier using the positions found by running another instance of logistic regression. We can compare the performance when we're using the full set of features"
   ]
  },
  {
   "cell_type": "code",
   "execution_count": 7,
   "metadata": {},
   "outputs": [
    {
     "name": "stdout",
     "output_type": "stream",
     "text": [
      "Subset performance: 0.770\n"
     ]
    }
   ],
   "source": [
    "# Create two instances of LogisticRegression\n",
    "classfier = linear_model.LogisticRegression()\n",
    "\n",
    "# Get the selected features from the final positions\n",
    "X_selected_features = X[:,pos==1]  # subset\n",
    "\n",
    "# Perform classification and store performance in P\n",
    "classifier.fit(X_selected_features, y)\n",
    "\n",
    "# Compute performance\n",
    "subset_performance = (classifier.predict(X_selected_features) == y).mean()\n",
    "\n",
    "\n",
    "print('Subset performance: %.3f' % (subset_performance))"
   ]
  },
  {
   "cell_type": "markdown",
   "metadata": {},
   "source": [
    "Another important advantage that we have is that we were able to reduce the features (or do dimensionality reduction) on our data. This can save us from the [curse of dimensionality](http://www.stat.ucla.edu/~sabatti/statarray/textr/node5.html), and may in fact speed up our classification.\n",
    "\n",
    "Let's plot the feature subset that we have:"
   ]
  },
  {
   "cell_type": "code",
   "execution_count": 8,
   "metadata": {},
   "outputs": [
    {
     "data": {
      "text/plain": [
       "<seaborn.axisgrid.PairGrid at 0x7f176083a9d0>"
      ]
     },
     "execution_count": 8,
     "metadata": {},
     "output_type": "execute_result"
    },
    {
     "data": {
      "image/png": "iVBORw0KGgoAAAANSUhEUgAABR0AAAT2CAYAAACvCAQfAAAABHNCSVQICAgIfAhkiAAAAAlwSFlzAAALEgAACxIB0t1+/AAAADh0RVh0U29mdHdhcmUAbWF0cGxvdGxpYiB2ZXJzaW9uMy4yLjEsIGh0dHA6Ly9tYXRwbG90bGliLm9yZy+j8jraAAAgAElEQVR4nOydeXxU9dX/P/fOkplMlpnJBiGJCwQoIlbAKg/WiqKgYtW6S6VqwfpYRXzsU5+6VMTlqaiPQC3uG4qWVrTuUlBof6WKBhGQNSCQDAnZJpNlMvv3/v64mclM5t6ZO1tmyXm/XvMKmeXON9zPOd9zv/d7zuEEQQBBEARBEARBEARBEARBEESy4NM9AIIgCIIgCIIgCIIgCIIgcgtadCQIgiAIgiAIgiAIgiAIIqnQoiNBEARBEARBEARBEARBEEmFFh0JgiAIgiAIgiAIgiAIgkgqtOhIEARBEARBEARBEARBEERSoUVHgiAIgiAIgiAIgiAIgiCSSlYtOs6ePVsAQA96pOOREKRdeqTxkRCkXXqk8ZEQpF16pPGREKRdeqTxkRCkXXqk8ZEQpF16pPGR82TVomN7e3u6h0AQcUHaJbIV0i6RrZB2iWyFtEtkK6RdIlsh7RJE6siqRUeCIAiCIAiCIAiCIAiCIDIfWnQkCIIgCIIgCIIgCIIgCCKpqNM9AIIgiIRhDOhrA7xuQK0F8ssAnu6pEEME6Y/INkizRC5CuiaI9EI2SCiFtDKsoEVHgiCyG8aA1t3An68FbA2AsQa45i2gfAJNXkTqIf0R2QZplshFSNcEkV7IBgmlkFaGHXRWcxRBGBaNkAhCvEvmn7QA8eefrxWfJ4hUQ/ojsg3SLJGLkK4JIr2QDRJKIa0MO2jRMQd5aedLmPbmNFzz4TU42ns03cMhiNTidQ9MWn5sDeLzBJFqSH9EtkGaJXIR0jVBpBeyQUIppJVhR9oWHTmOq+Y4biPHcbs5jtvFcdwd6RpLLrH+yHos+2YZTig+AYe7D+OW9bfA4/Oke1gEkTrUWnFbfjDGGvF5gkg1pD8i2yDNErkI6Zog0gvZIKEU0sqwI507Hb0A7hIEYQKAMwD8muO4CWkcT9bjYz488fUTOK7oOCycvBALTl6Aw92H8Zf9f0n30AgideSXiXVA/JOXvy5Ifll6x0UMD0h/RLZBmiVyEdI1QaQXskFCKaSVYUfaGskIgtAMoLn/3z0cx+0BMArA7nSNKdvZZNmEJnsTfv3DX0PNq3Fy6ckYbxqPV3e9imvGXQMVr0r3EAki+fC8WHh4/gbqgEYMPaQ/ItsgzRK5COmaINIL2SChFNLKsCMjuldzHHc8gFMBbEnvSLKbDw5+AGOeET8s+yEAgOM4zKiZgWe2P4Mvmr/AmaPOTPMICSJF8DxQUJHuURDDFdIfkW2QZolchHRNEOmFbJBQCmllWJH25WSO4woArAWwSBCEbonXb+Y4ro7juLq2NupoJIfD68C/jv4Lk8snh+xoPLX8VBRoCvDR9x+lcXTDE9JuGmAM6G0BbI3iT8bSPaKshLSbBki7SYG0O4SQZpMKaVcC0lhWQNqNAuk4YyHtKoQ0TCRIWhcdOY7TQFxwXC0IwjtS7xEE4XlBEKYKgjC1rIzy/OX4sulLuHwuTK6YHPK8mlfjlLJT8I/Gf8DDqKHMUELaHWIYA1p3Ay/OBJZNFH+27qaJMQ5Iu0MMaTdpkHaHCNJs0iHtDoI0ljWQdiNAOs5oSLsKIA0TSSCd3as5AC8B2CMIwv+laxy5wpZjW6DltRhrGhv22uSKyejx9KDuWF0aRkYQQ0RfG/DnawFbg/i7rUH8vY/uXBIZDmmXyDZIs0SqIY0RuQDpmMh2SMNEEkjnTsfpAK4HcA7Hcd/2Py5M43iymq+OfYUxpjFQ8+FlOn9g/gFUnApfHfsqDSMjiCHC6x6YEP3YGsTnCSKTIe0S2QZplkg1pDEiFyAdE9kOaZhIAmlbdBQE4V+CIHCCIEwSBOGH/Y+P0zWebMbmtKG+sx7jzeMlX9epdTi++Hh81UyLjkQOo9YCxprQ54w14vMEkcmQdolsgzRLpBrSGJELkI6JbIc0TCSBtDeSIRJnV8cuAMDo4tGy7xlvHo9dHbtg99iHalgEMbTklwHXvDUwMRprxN/zqUYLkeGQdolsgzRLpBrSGJELkI6JbIc0TCSB8FxcIuvY3bEbAHBc0XGy7xlvHo+Pvv8I37R8gx9X/XiohkYQQwfPA+UTgPkbxC3/aq04IfJ0b4XIcEi7RLZBmiVSDWmMyAVIx0S2QxomkgAtOuYAuzt2oyK/AvmafNn3jDGOgYpT4etjX9OiI5G78DxQUJHuURBE7JB2iWyDNEukGtIYkQuQjolshzRMJAgtOuYAuzp2oaaoJuJ78lR5OLH4RGw5tmWIRkXkGkxgsDqtcPvc0Kq0MOvM4Dm6y0UML8gOCEIesg8iWyHtEtkM6ZdIJ6Q/Ihq06Jjl2Jw2NNubceaoM6O+d6x5LD499CkcXgf0av0QjI7IFZjAUN9Zj4WfL0STvQmVhkqsOGcFak21NKkQwwayA4KQh+yDyFZIu0Q2Q/ol0gnpj1ACKSHL2W0V6zlG2+kIACcWnwif4MNe695UD4vIMaxOa2AyAYAmexMWfr4QVqc1zSMjiKGD7IAg5CH7ILIV0i6RzZB+iXRC+iOUQDsds5w9HXsAAMcVSjeR6XEyvPOVHXuOelBuFrtM7WjbgVPLTx2yMRLZj9vnDkwmfprsTXD73GkaEUEMPWQHBCEP2QeRrZB2iWyG9EukE9IfoQTa6Zjl7O7YjVJ9KQq0BWGv9TgZFv+1Ex9tc8DHfPimXgvBY8S/Gr5Jw0iJbEar0qLSUBnyXKWhElqVNk0jIoihh+yAIOQh+yCyFdIukc2Qfol0QvojlECLjllOva0eVQVVkq89t6EbRzt9+PmPNbjhbC1uOV8L3l2NLU3foqvPM8QjJbIZs86MFeesCEwq/nodZp05zSMjiKGD7IAg5CH7ILIV0i6RzZB+iXRC+iOUQOnVWYyHedDQ3YDzjz8/7LVvDrmw5YAb556swugKcW3ZZOBwysjj8G33Tiz5ZAuevDx68xmCAACe41FrqsXqi1ZTZzJi2EJ2QBDykH0Q2Qppl8hmSL9EOiH9EUqgRccsprGnET7BF7alWRAErPnCDpOBw3+MVYW8Nq7keHzbDby/50vc0nIKaisKh3LIRBbDczxK9aXpHoYsTGCwOq004REpYbC+RhhGkL6InCNRP5rp8wRB+JHSOmmXSCWpjFPJ9+YG2XotQ/ojopH5KiZkOdR1CAAw0jAy5PnvGj34vtWLM8eroOK5kNcq9FXgwEFjsOCZTQeHbKwEkUqYwFDfWY+5H83FrLWzMPejuajvrAcTWLqHRuQApC9iOEA6J4YLpHViqCHNEdEgjRC5DC06ZjGBRceC0EXH9Tsd0GuBSceFn14Nn4cS3UiUmtvw/vYmNHc5hmSsBDEYJjC0O9rR1NuEdkd7QpOq1WnFws8XBrqnNdmbsPDzhbA6rckaLjGMUaKvZOqZIBIhXi2SHyWymVh0T1on4iGReZ40R0QjUzRC8SyRCii9Oov53vY9THkm6NX6wHNdfQxfHXThtNEqaFSc5OcqdFU45NkHL2NYu9WC286pHaohEwSAgbt5/snVX3S41lQbVxqB2+cOTNJ+muxNcPvcyRpy1qY8DFeSeb6i6SvZeiaIeElEi8n0o+QviaEkVt0PRcxA5A5MYLC5bGixt2DRxkVxzfOkOSIamaAROV9all8Gp9dJ8zkRN6SYLOZg18GwXY5137vgY8ApErsc/YzQV6PP14XaSi/WfnMUgiCkeqhENsMY0NsC2BrFnyzxO17JvpunVWnDaptWGiqhVWkTHitAKQ9ZQ79WWXcz6q37kna+oukrU+5OE0QiWpTVuYCYfD/5SyImkhBjxKp7Oa37BB/plAjB7892te8KLDgCsc/zCcWpKYjDicwj1dcySpDzpbvadymfz0mvhAS06JilCIKAw12Hw+o5bjnggsnAYYRRepcjAFToqwEAY6ptONRux7ZGW0rHSmQxjAGtu4EXZwLLJoo/W3fHPYH4t+w7PA789ke/xaTSSYHXQnaOMQFtPS60dDnQZHPgaGcf2npcYEx6gdysM2PFOSsCk7X/zpxZZ45rnIOhRaUsIEir1mPbsDDOiwO/9oI1J6cvnhXgaGcfnB5X4LsmlU7CshnL8MiZj8Dtc9MFLJEwsaQ6JbJTQlLn0x6Eec31Ad/PfL4Q+/B6WZi9kL8kBsOYAKtd1EmD1Y7WHqc4n8cRY0jZQ6y6N+vMWD5jeYjWH5z+IB7/6nHSaRYjNX8reS0Sfn+mV+sT2oUWKU6N6OOTHIcTmUuqr2WUIOdL/VmV/vm8xd4OxoRw7fq8pFdCEkqvzlJa+lrQ5+0LWXTsczHsbHDjtDEqcJz8omOZrhI8VNAbmqFVV+CdbyyYXGMaimET2UZfG/DnawFbg/i7rUH8ff4GoKAipkNJbdl/cPqD+OM3f8SO9h2Bu3mMCdjX0oOn1u/DL/7jBNy9dgcsnQ5UmfR4Yd5UjKsoBD+oQRLP8ag11WL1RatTks6XCSkPRBSCtOrON8d1vvzaW7CqLkxzIfritei25+GnT/8blk4HXp0/HpWGSpTqS3H75NvxwOYHKM2aSAqxpo36d0oE61/pTokQP+p1Qtu6D+ZP7gVvqRPf8Odr4Zy3Dpe9sBeWTgfOn1COheeOxS1vbA2xl+JC8pfEAIwJONxhR0u3E//9duh8Pr7AAS6GGCNS6l8suuc5HmadGb/90W9RrC1Gl7srEIv8j+9/UvL/QKSWSPM3ANnXBseTg/HHf13urrh9KyAfpwKI7OOTGIcTmU2qr2WUIBdDdLm7Ar832ZvQ3tsHh6MXHlVTqHZnLEPtpv8FT3olBkFXQVnK913fAwjtXL3tsBteBowfFfm0qnkNSnUjcNRRj9OOM+GD7c1we+kOBCGB1z0Q6PixNYjPx4jU7pcHNj+Am06+KeRuXofdjQWr6nD5lOrAgiMAWDodWLCqDh126e/mOR6l+lJUFoiLP8mcpDMh5YGIQpBWtX3WuM6XX3tSmgvWl+ArxLyXvw68b/m6JiyZ9iRuOeWWwIIjQDu8iMSJdddgojslAjr3CSh9/WcDC44AYGuArac3oPvLp1QHFhyBAXvhoCZ/SQTosLtxpKMvsOAIDGiFeV0xxRhy9sAYi1n3PM9j6VdLceO6G7Fo46KQm59E9hFp/o70WjT88d/LO1/Gg9MfTGgXmlScGtXHJzEOJzKfVF7LKEEqhnh4+sN4eefLgfdUGiqh1+Shoas1XLsbF8E6eW7oQUmvBGjRMWtp7G4EAFQYBu4abDngQoEOqC6JfNcOEFOsj/TuxRknlqDL4cFXh+iimJBArQWMNaHPGWvE52NEbrfgWNNYrL5odeCurtvrg6XTAaNeEwgQ/Vg6HXB7fTF/d6JkQsoDEYUgrZr/+SRWnPFAzOfLr71gpDQ3+H3bGrvxh7914viiE2iHF5FUYt1lHbxTYt3l60J8a0zI+P7m3oEblHI+mvcVkL8kAri9PuRrVZJa8XKamGIMWXtg7ph1T/N6bhFp/lY6t0vh10m7ox1//OaPuO+M+/DRZR9h9YVx+tbB447m45MYhxNENAbHEK/Oeh1azoh2RzsA0U8uPv0JOBw65OdBWrsF5aEHJb0SoPTqrMXSa4GG18CYZwQAeH0Cth12YUIVDz5CarWfCn01dnZ+iZGlfdCqeGzY04Iza0tTPWwi28gvA655ayC1w1gj/p5fFvOh5Lbs69V6lOoHtKdVq1Bl0sPm8KDKpA8JFKtMemjVqsT+pjjIhJQHIgpBWuUtdaj915+w+oIX4FapFZ8vv/aiaU7qfW29Hqj5+FNbCUKKeNKl/TslEkLC97Or38Tz67sDb5Hz0TyvQm0R+UtCRKtWoc/tk9RKn8aEvBhijEj2EKvuaV7PLaLN3/HGk6nWSVQfn8Q4nCCUEOxL23pc+NP6w7jrtKdhNPCw2Rle2dSJyye7kJcHae0aykWdkl6JIGhmzVIsPZaQbdcHWjxweoAxI5Sd0hH9zWSanQdwUmURNuxpoS7WRDg8D5RPEGtxLPpO/Fk+QXw+RpTuKigxaPHCvKlYu7URj10+CVUmsXixvwZPiSE9CzjpTnkgojBIq/yc/0NpYVVM58uvvWiak3tfmb6Eds4QSSVtu7FkfP+i88YHdL92ayOe/fkUSXshf0n4KTFocVxJPh6/Inw+L9bnxRRjJNseSKe5Q6T5W+ncLkcqdRJV00mMwwkiVkoMWtw5czyWvNeIq/60F0vea8Qvpp2ItVsbUVNcLq3dgkrSKxEGl00LTVOnThXq6uqiv3EYcMX7VyBPlYdFUxYBAP76pR1//dKO/75Ei3xt9J2OXubF03t+h5mVV6LYeSle+tch/P3OszC2v+AyEUb0/9QI5KJ2mcBgdVpjuvOr9DNenw9tjg54mQcqTgMVKwDPq8SL2ShFv4kwSLsxwJiADrsbbq8PWrW05pjAYHVY4fS6wHMa6PgiGPV54HkuLrtQNK4UHTfDIe0ivnPvZV60O9rh8XmgUWlQqi+Fmk88uWWwfZj0GnQ6PBHtZZhC2g2CMQE2hxsOtw8+AdBpeJQa8uLSSrA96NQ6MMbgZsmPQ4YxWavdSPO3krk9ZeOKojkmMNhcNji9TjCBQafSwawnXcZB1mo33UTSaLDtcBwHFSfWxC0xaAFOCPmcMc8Im8tG/jV2cj5wovTqLEQQBFh6LThj5BmB53Y2uDHCxClacAQANa9Gma4SR3r34YYTTXgJh/DZnlZadCQUEWtHVT9K0p+YwHCw60D4sYtqFZUOIIhE4HkOZYV5sq/Lad+YXwuAS05qq8LvpK7Yw4NYNeVlXuzv3I87N94Z0MtTM57CWNPYhBcepewjkr0QBCDqxmzIAwxJOFa/PcTjF8mX5jaR5u9oc3uqUKq5tr420iWRFqJpNLLtcIH4hPwrEQlSQBbS5eqC3WNHmV6sj+D0CNh/zIMTymM7nRX6Khzp3QdjvhonlBqwYU9LKoZL5CCxdlTNlGMTRKKkQ59kE0QstDvaAwuOgKiXOzfeGSgETxC5QDx+kXwpMdQo0RzpkkgnydIf6ZiIBO10zEIsvRYAQFl/Uda9R93wMeDEWBcdddXYbv032pxNOKWqGB9sb0avy4uCPJIFEQHG4PY4UtalN9ZurUpIZ1oNkQIYA/raAK9b7IiXX5bSejHB+hFUriHvUJ0KmyByF4/PI6kXD/NE/3AKbIv8LxGNeDQS1S9KaJl8KeFnqPySEs2RLomUE2Fuj6S/th6XYhshHRORoJ2OWYilp3/RsX+n43eNHqh4oKY0tsmyor+ZzJHefTipshg+QcDXh+huBNEPY0BvC2BrFH8yJj5ad0Pbtj9QONhPsrr0+jv5JevYjAnY19KDy1ZuxvTHNuKylZuxr6UHjGVPPVsiiH4N4sWZwLKJ4s/W3eLziR53sN4Rrp8Drc6UaV+OZNsEkdtoVBpJvWh4TeQPpsC2/PZz37vbcaypAV7rEThtzWA+X9zHJHKLeOfoiH4xWMtv3wA0bwc6D0ELjnwpMaRxoaxOwQV8q5aXeQ9PuiQUIBO/hrweYW6X06jPp4rJRihWJSJBi45ZSGCno3/R0eJGlZmDVh3bomOJbgTUnAZHevZhbEUh1DyHfx+k9CsC8hOUwwr8+VqYNz6KFWc8kJKOqsnuTtlhd2PBqjpYOh0AAEunAwtW1aHDTnfespK+NuDP1wK2BvF3W4P4e19b/MeMEJAN1s/ydU1YMu3JIe0mnLYOxkRWUqovxVMzngrRy1MznopeFzIFttVhd2PZ+r14dLoaU9ZfiZGvnIb8VbOSc6OAyAninaMj+kW/lgvKgXN+D3x0F/DHyTB/+BusOPsp8qXDnKGMCyV1esYDMH/4m4AfNAvAimkPhr5n2oMw071xIhpKbhZGmdulNLp8xgo89P6RmGyEYlUiEmnNo+U47mUAcwC0CoIwMZ1jySYsPRYUa4uRp86DyyvgcJsX08aqYj6OilOhXF+Fw737oFXzGFtRiM0HOlIwYiLrkJugbvgYsDWAtzWg9tP7sfqsu+DON0NbXANzwYikFArmOR61plqsvmh1Urqfub2+wKTpx9LpgNtLO22yEq97QJd+bA3i8/Eip/f5G+D2FoboZ1tjN/7wN+CVea8DnHdIuvMl2yaI3EbNqzHWNBavXfAaPMwDDa+we3UKbMvt9eHmKUUo+eDKEPvi11wHzN8AFFTEfWwiN4h3jo7oF/1anvUo8P5tAe3xez9ELYDVc16FGwL50mHKUMaFAZ3OfhXu7qPQ9rbC/On94C11wLEdwPwN4L1u1H5y70BM3WeF+ZN7wV/xatLHQ+QYEeLXwPwaZW6X8qU+dz7+vutAyEei2QjFqkQk0l2871UATwNYleZxZBWNPY0ozRd3LHzf4oGPAdUl8dUhKdeNwh7bVjDBh5Mqi/D2Vgs67W6YDLQVelgjN0EJPsBYI140WupQ+ua14u/zNwBJnFSS2QFYq1ahyqQPCTCrTHpo1bEv1BMZgFob0GAAY434fLxECMik9NPW64EGxSgrGLpOmKnoik3kLmpejRGGETF+KPm2pVWrUFnAJ/9GAZEzJDJHy/pFv5b1pjDt8Xs/ROnsPwDG6oTHTmQnQx0X8hyPUq8XeP7c0Bf8flCtBd/bKsbUfhKNa4jhgZKbhQrm9sG+tM3ristGKFYl5Ejr0rMgCP8EQEUEY6SxpzGQWr2vSSwMX1US36ms0FfDxRxocVhwUmUxBABbDtFux2GPf4IKxlgDqPXANW8NvGasEX/vb2qUiZQYtHhh3lRUmfQAxEnzhXlTUUIL69lJflnyNSirdy3phxg+pMC2SgxaFBcWyNoXQaTEx/q17Okj7RFhpGVejxBnpCSuIYYHkXTlJw59UexLJBtOENJbMILjuOMBfCiXXs1x3M0AbgaAmpqaKUeOHBm6wWUgHubB1Dem4qITLsJltZfhsfdtONTmwe2z43MC7c5mvHZgKW4aew+mlszEgtfrcNXUaiy5hLLdBxHzVtKs1q6/Roh/y75/giqfIL4+hJ2Dk8Ew756ae9pNdofdSHrn+eGun3SSe9rNdFLRvdrnA1p3iynVEvaVo5B2YyAlPpYxsQ51dxOwZu5w0l6iDAvtDvm8HiXOSIXvHYYMC+2GEE1Xwe+LUV8U+w4pOf8fm/GLjsFMnTpVqKurS/mYMpnG7kZc+O6FuGniTZheOR2/fK4do0dwuPS0KF0pZWCCD0/vuQdnjbgYV594Ox79eA88PoZPF52V5JFnPQk5g6zUroIJigkMVqeVandkNsNPu/GQQQE/2VUA0m4GkBQ9ZpB9DRGk3RQRsx6Hn/YShbSbKhRqkWKAuBme2k2DjyONJp2cX3RMd01HIkYaexsBiJ2rj9l86HEKqC6JvwYJz6lQrhObyQDA2IpCvPONBd1OD4p08S1kEjkCz0cs8s8EhvrOeiz8fCGa7E2BLmW1plqaeIjsI4rehwqyKyKTSJoeM8S+iOwmLj2S9ohMQYEWKQYgYmaIfRxplIgHUkaWYemxAADK8suwr1ms5xhvExk/FfoqNPbWwyd4MW5EIQQA2xpsiQ6VyHGsTmtgwgGAJnsTFn6+EFZnhDKtjAG9LYCtUfzJ2BCNlhh2ZKnW4rIrgkgFjMFqbyE9EhlD3P4xS+cDYvihSOOkZyJWkqgZilOJeEjroiPHcW8B+ALAOI7jLBzH/TKd48kGLL0WqHk1jHlG7G/2QKcBSosSXXSshpu5cKyvAWPKCsBzwNbD5DiIyLh97sCE46fJ3gS3T6Yjqb/uyIszgWUTxZ+tuylYIpJPFmstZrsiiFTQb0Pu7qOkRyJjiMs/ZvF8QAw/omqc9EzESpI1Q3EqEQ/p7l59rSAIIwVB0AiCUCUIwkvpHE82YOmxoFRfCp7jsbfJg6oSDjyX+KIjABzp3Qe9VoUacz7qjnQmY7hEDqNVaVFpqAx5rtJQCa1KpqlRX9tAoWNA/Pnna8XnCSKZZLHWYrYrgkgF/Tak7W0lPRIZQ1z+MYvnA2L4EVXjpGciVpKsGYpTiXig9Ooso7GnEWX6MthdDJYOH6pLEj+FZm0ZtHxeSF3HbY02eH1014yQx6wzY8U5KwITj7+mh1lnlv6A1z0w4QFgVVPRfuFjaGJutDvawQTSG5EkBmkNgPi7d+juwjKBod3Rjqbeppj0HbNdEUQq6Lch8z+fxIozHkCloRKTSidh5bkr8fz5zwMCyGcTSUOpv4zLP2bAfEBkB/HO28kkqsZJz0SsJFkzcho15hnTbj9E5kKNZLKMoz1HcdqI03DgmAcCgKokLDpyHI9yfTWO9IiLjuNGFOLvu1uwp7kHJ1cVJ3x8IjfhOR61plqsvmi1su5lai1grAFsDWBVU1E/+yEs/PJBNH2hrAhxcKc0DmrwvgLwvAolBi14PuebfhGxEKS1AMYa8fkYYUyAzeGCk3WDCR7o1Hkw6yN36UukyHbMdkVkPFnZ5bHfhnhLHWo/vR9vnfcgWgwmLNr0X4o0zZiADrsbbq8PWjX56Vwm0XMdi7+Myz8Oij2sZ90Fd0E5tGo1zALLfFskFDGUOox2nET8fVSNJzG+IYYJgzTDqqbCOuMeuHlA62hPikaNeUYctB2MaD8UFwxvaKbNIrpcXejx9IhNZJo84DhglDk5xlqhq0Kj/QC8zItxFYUAgLojVNeRiAzP8SjVl6KyoDKQ9i9LfhlwzVuAsQbWs+4SFxwVFiH2B4NzP5qLWWtn4YZPr8f33Qdx79+2Y19LDxgTUvHnEdlKkNYAiD+veUt8PgYYE3C4oxf1tgO4cd31uODd2Zj78VzUd9ZHvIObaJHtmOyKyGgG+665H0XXT0YQZEO8pQ7M6wosOAKRNc2YgH0tPbhs5WZMf2wjLlu5mfx0jpKMcx2rv4zZP/ZrmY2fg/rZD2HujuWYtf5GzP30huywRSIq6dCh5DiS5O8jajxJ8Q0xjAjSDKuaivoLHsHcbUsx690Lk6ZRm8sW0X4oLiDoSiaLsPT2d67Wi4uOFcUcdGE2bfsAACAASURBVJrkLDqOzD8OXsGDht59KCnIg9mgxfZG6mA9rIjS2YwxAW09Lhzt7ENbjyv2iYLngfIJwPwNcI84OWIR4sHfZXWEB4OLt/wGV5xmwoJVdeiwx59WkvDfRWQeQVrDou/En2Xjxfo1MXTu67C70dDVit9/cZdkIMWYAKtd1E6D1Y7WHicYEyIW2SatDS8ytstjBH/PmIA2uwet+hPhvnE9fHfshKtsrKSmHR5XmJY77G4sWFUHS6cDAGDpdCTsp4nMJOK5VtgtNZamBHHN1/3zgXXOExFvdgYfu8nmQEuXg/x0liCnQ5tD+ZybDB0Oib+Xim/KJ4jPU1drQoogzVivfh0Lv3hA+aYPCa1LPRfNfjIiLiD7SCuUXp1FWHrERccSXSn2H/NgYk3y1oyrDKMBAPu7t+PEopNwYqkB2y1dSTs+keH4O5v5Cw3775z2BzL+O1T+CaPKpMcL86ZiXEVhbFvjeR4oqIDW0Y5KQ2XIBFVpqAQENax2F1q6XSHftfqWcZKTmdHAw9LpgNvri/PPTtLfRWQe/VoDEFXfcri9PuTnQTaQOtxhR0u3E//99o4Q/ZQVayX17fOpcNWzmyNqjdJPcouM7PIYwR4YuDCf+PgVk8D4HklN72nqw5L3Nodo2e31BS4s/CTip5X9SWQ36UDuXAvMB7TWK/K5/qYEg7U1uCmB1Hz93M+nYKRRB6M+yvnmebghyNqi1LEfu3wSXvv3Idx53jiKCTIcKR2WFeShucuJX72+VVF8l4gO/ccdMn8fHN8MDCyuOIcYJvRrxt3bFNPiupTW89Q85r38laK4128/cnMFYwxtPa7Uz91kH2mH/pezCP+io8thhtODhJrIFPdYMGX3Kvyk7glM3vMGKh1dMOdVYH/XdgDA6LICHGq3o8vhScrYiQwnSmezZN+hkipCvGTak/j1qn3Y3tgV9l2H2pySndJsdoYqkx5atSqucWTEnTci9cTZuU+rVqHPBUntcVDjSEdfYMERGNAPLxSE6Xv5jBV46P0jEbVG6Se5R0Z2eYxgD1I+8b/f3gGeFWDx6U+EaHrx6U/gmc+OhWlZq1ahyqQP+cpE/HQ0yG7Sh9y5NqFbsc9V2hxGSpu/emMrtjd2KTrfkWxR6th3r92By6dUU0yQBUjp8O4LxgcWHIGBObfd7pI8RiI69GuEg1o2Xkg51NWaUEAsMYmc1o909CmKe4Pth+O4MBs9f0I52nvdQzN3k32kHVp0zCIsvRYUagtxpFUM3ONZdOSYF5P3vIFLNy3ChO8/RKltPyYefA8//cddmOjT4ED3TvgEL04sMwAAdtJux+FBlM5myd65ElyE+JPLPsXvfrgSf/hbJ7Y1diNfqwr7ruXrmrBsxvKwC963v+7EC/OmosSgjWvbfDp25BBpIM7OfSUGLWqKy7Fk2pNhgRTvK5DUqqXTAYebBfS97vJ1WH3RapjU1fj7rraw9wZrrcvhgre7BW9dNQprrx+NsgINXfBmORnZjTyCPcj5RJ7jsfR9G+6a+DQ+vuxT3DXxaSx9XyzBsvb60XjrqlEo8lkBxlBi0OKFeVMDFxj+nRAlhtQstNLNo/Qhd67Vgkexzw2OB/z+MqR5R//cbvIcw/I5lTi1uijwWUunA/lalaLzHckW5XRv1GsoJsgCpHQ4slgneU6dHunYMKoO+xmslVOri7B8TiVMnmMwMeDh/3gyLFblfQXJ/HOloa7WhAJiiUnk/GK+VoVTq4uw9vrR+H+/GoPlcyrh9YbHvcH2o+KAxy6fFGKj/3PBD/CrN8JvDKRk7ib7SDuUXp1FWHosYj3HZg8KdIDJENvneebBT7Y+heOObcH3FVOw87jz4NIYkOfuxWkH/oaLmr7FP8tL0dh7ACeWjQEAbLfYcGZtaQr+GiLdBKejlfMaaCJ0w/PfRQ6efBLdueIvQnzU2YcbXtwYeN7m8IR9V1uvBxW64wOd0vzdqx+5tH8rPoS4ts2n4u8i0odsimWc3R55nsPxJQUwOsbglVmvh3Sv7uj1oM/tk9WPX99+2ryuyFpjDEXd9Tj5k+sAWwOqjTV48eLXMP9TO13wZjEZ2Y1cxh5cUAd2IwzWqc3hwbbGbix5z4O//Goalry3D2UFGrw424CSD64M8bt8+QSMqyjEu7dOH5J0Z7p5lD54npM811yfIyafO9hfBghKiVPbGjAl4BeBbY3dAW0qOd+RbFEuFvDHI3IxAaX1ZwZSOnR7pednVaQsfDkdBqFVq3D+hHJcPqUaVcV5qOUaof2r6APVxhqMvfIv+P2UZ6BRC7DZGV7Z1IlHLh2CmJK6Wg97lPijWGISOb+o5hAy91cba8CufhN84Umy9sPzPF779yHcP2cCjHoNbA4PepzeoZu7yT7SDu10zCIaehpQpi/D3iY3qsw8OC6GwEZgOHPbH3HcsS3YdsKFqBtzKVwacdXSpS3A5vHXokYr3vU4fGw9CvLUGFmso2YyOcrgdLTb3muA96o3ZbvhJW3nisRuxMFpMc9uOojHr5gU9l1GfV6gU9rIgnJUFOejrDBPnFDj3DY/1DtyiNQRMcVSabdHCX3yPAezQYfKwnJUFY1Cab7YSbLEoMVxJfmSWpXST1St9bVBtea6EA2XfPALLJk5ghbBs5yM60YuYQ+2S17DA+ub4ehswufzR+ODG8fi1OqiQE3HZzcdDGi2vCAPL8ybiiUzR6Dkg19I+l2e51BWmIdRpiA/nSKGOp2bCEXyXCerw67E3F7ywS9w39llgbqLfm0qOd9ytliSr8bfF4zHF/9Zi7XXj8asCWV47PJJWLu1UdanU1p/ZjFYh3qtKmx+fvyKSdBrE/MLJr0GC88di4c+3A1nVwu0f50bos/iv16FIrcPV/1pL5a814g7Z46XjimT3dSCuloPa2LxRwE/mD8CpT4f+K6jkhqUi1tPMrrD5n5+zXURr7lKDFrced44PPThblz9/Jd46MPdMOVrhm7uJvtIO5wgZM/kOHXqVKGuri7dw0gLHubBaW+chnOqZuOdv/8Y501SYfo45RtVT9n/F5y6bw12HHce9ladJfkeracPLzStQhXycMNPPsXT/ziM+pYefHXvzGT9GdlMQldMmabdth4XLlu5OeQO06wJZXj6khpoBI945ye/LGSXYMJ39GWK+LKyH2Bfqz2kUPGqm36EAp0aHi8L/y7GxInN6x4YZ/dRYNnE8O9c9B1grI4yrJzfqZBT2pVDStNVJj3evXU6ygrzpHUTvAs2jiLTjAmwOdxwuH3wCYBOw6PUIL/AEqa1fDV4R7s4JsEHLD8l7DPu23dAbarJNU0qZVhoNy3024PP48LuVhdW7+jB787Qo9jZCGjyAU8ffMYT0JVfDYCDwx3qHxkTIHQ1QrX85PBjK/C7yf1TMrIhGGk3ms9V8n6Zud2zcCf+1arDis/q0dbrSux8S/h+39VvoqtgDHzgZWOCqHNO9pIT2mVMwOEOO4509CFfq0Kf24fjSvJxfIkhIb8QfN7/36/GoPq1H4W9x3fHThxDqXxM6dfcxkeBH14LGMrExjDF1YAqgSTEWG0u98gJ7cZDzP5IYcwrdY3EdVvAxXHNNfhYJr0G9W29WLZ+L26eUoTKAh7FhQXQFVeAV6Vg4TGz7SPng3xKr84SjtmPwSf44HWJNRdiqedY0b4Lp+z7Cw6XnYK9o34s+z63Jh9j8iqx2duM279fi9FlZ2HzgXYc63JiRLEu4b+ByByk0tHW7W5D68UTMcqUL/kZ/13kuJHZjcjP34BxFeXKUvEkJkl29ZvgCsrBxbltPuG/i8gIoqZYSnV7DEZGn8IvN4ArlP6cuAsyD1BY6iJEa4O1PPevkqkfGq0O3PBccCRSSb89HOvsw8WvbMSnCyag2GsBPror4FtVl6yEOd8EGErDNM7zHKDJU5yulMqbO3IpvsN0oT5ziOZzg5G7ADaUSWpMrcnDxFHFePq6UxM634wJ8PW0QjPI96vWXAfz/A0Rx09p/ZmNWB7FgEKdJql+Ifi8t/YJqJbQp0qTh1EF0rE0ADHe2PgocPqvgPdvG9D81auBionxL4TEYnNEThGzP5LLEBvk9ySvkRIoWTT4WOPKDXjmPD34NVdGveGfcBxB9pFWMmZ5l4iMv3O1rcsIFQ+MNCkzsjx3D87atgx2nRnfjL4YiJKSPdJ4Klw8j+Z9f8KYEtExbLdQinWukZZ0tAhFfBWn4klMkvya6+BiHIRI2+aD0liYvR3tfe1o6m1Cu6MdTEgwpYXICBLRNBMY2gUfmq54Ae3XvQVWNVV8wdYAj9s5NJ30/vEYcMnKUA1fvRocr0o87YogZPDbzQnFPPDeraEXIO/dCngc8h9WkK7EBIb2vnY09jRhV4sFt725NSVpqDGlcyc7rZFIHLkLYF4lqTHOUDZwvg0a8H2tMZ9P/w7Zdlt34HtZ1VS0X/eWOBcIvojxAaX1Zz6pKPMQfN4f3tSGjotfC9Gn57p30M7zkWNMr1vc4ehfcATEn2vmDqSokp8iIsAEhnbHwLWMXsvH5o/krsk8juhaS2KqMu9oF1Ozo5THonIW2Q/tdMwSLL3iomNTWzFGmjhoIlVC9iMImP7tn6BzdeGzSTfDq4q+m6smrxJ5UOFLrgdX9m6Eiq/CDosNs04akeifQGQQ/jodg9PRUlrLMBlFfGUmSavNBn3pGJjmbwjfNu/zAl1i0MZ8btTr8rFw871osjcFurZJdSgksot4Nc0EhvrOeiz8fOGAJmY/hNpP7wff24p97W6M0Loj74aNJ2VjsJYtdcBni4EbPgZ8bsB6EPjoTqC3VVFTJIKIB7/dcEJ7uG8tKAcgiBe9UrrmeVGXUn4X0ra1+KdPYOn7NixYVZeeNNQ4yigQCaDUN0a6AI6gsUTOp7/r+fI5lRhprAErKEf97Iew8MsHFcUHaYmjiLQTfN63NXbjns15ePznn8Lh6EOHWw2Hrw/3fPzzyBpSa8VdvHLddKV0/fN3gbxCMT7IvNRQYgiRjFvPWYFVN52GeS9/Le2PBvtijV76mqx9P+DqjexDo8z9MaGwq7TfXw/udJ0D5SyGDbTomCVYeixQc2ocOZaPqaOVGfX4w5+ipuVrfHv8BbAVVCr6jJpT4QRdNTb5vFi0/1XUmB7Bt9RMJudIVToaExisTmt4RzTGAAHA9X8DrAfBdr8H68SfwV06BlpeBbPAlC36ySxcNvcyjChiMJkGbZv3B25rxELf1uvfCSw4AkCTvQkLP1+I1RetjtqxkMhs4tW01WkNBG5Avya+fBCrZz2MYn0Fyh0+FPmsAKsIrXMTrHWfF+ZPfgd+74eRU0OCP6NWwzx+jvgZP72t4m701y8N1bhEygtBJAO/3fh6+gZ8a9VU4NwHxAvcVy8KW8xhHEL9vKFM0n9L2dbiLb/BXec+jZtf3R9zGqrs/BILClPKiCQQy4JgpJuSQSlxYRpgAC9zPpmhLKJe/OmID29qw4sXvwZB68LCLxcrjg8orX94EnzeHW4v9hzrwS/WHMS2Rhuev2Esntz8X1E1xPQlsJq8cN/8GbS9rTD/80nwlroBzfe1gW36X1gvfAzufDO0XjfMrm7wb1wWmopt6F/ooQXIrCeW+U0ybv18IVZfuFraH8n54p+/C7bhAVgnz4W7oBxavVnU4qF/Rp8TYy2fIXfzSeGGFCpnkf2Qh8oSLD0WFGlL4PHxqCqJHtCYug7jtN2vock0Fvsrp8X0XbW6GrSqOFh69+O8wgbstHTR9uUcJNlpJ/47b3M/motZa2dh7kdzUd9ZD+bzipPdSzOBP04G2/oa6qffirnblmLW3+Zg7sdzsd9aD69PwcSRXwZ2dWiX7Y6LX8PzW7ulUwj62gILjgDgzjMEJmk/TfYmuH3u8M8SWUc8mnb73NKaKKqE5o1LUPHSVOS9er6o4f6UkzCtr1+A+jN/LaZlS6SGMCbAandin3X/wGc+vQH1M+8FGz9HfJM/CORUiu76EkSy4HkOmsJyUX/jLgLO+T3gdQJ/mRe2mMMcVmk/L5FCKGdbRgMfcxqq1Pyy31qPlq4+tPW4lMcoCndVEElAboFXqsOpwlT9MO0528AKykOPZWsAYzLxSL9OGRPAcRzevmUabjm7FmsO5cNdNDLm+GAou7QTmUFwXTm1isfarY3Y1r85w2jgo2qICQz1XQcxd91NmLX+RszdsRz1sx8SY4F+zTPGUH/mrzF3x3LM+mwB5tY9gnq4B7TuT8U+Wge8ODMkPiGyD9nrJ5nyDrJxK3NL+yMZX8z0RtSfd5+os/U3Yu5n/4n6KXNFncU5JzImoK3HhaOd/XOzzyfq88WZYlOwwXpVmKpN5SyyH1p0zBIaexqhZmITmeNKI582tdeJn3zzf3Crdfh6zGVR6zgOZmzecVCBxweFxbjQux7dTi8Od9jjHjsxPJC782Z1hE521slzsXBT6J3gOzYuRHNv+8CFo1wtm/4t/X3z1qHpxq+x9by/4p7NXiw6b7x0StOgC0xtnxWVhtBdv5WGSmhVlA41XNGqtNKaaD8ge7EstzvSOvMB4Oo3gEufCaRI+evQ7Gg+ikUb7wj9zKY7YZ3zhNjxb/6GgR1A/uDLT6xlCAhCKX5f231U3DUz5//EOmOafOlSFswt7eed1rBDy9lWnwsxp6FK2dwdGxdie/PR2Go7+XdVBEP2lRpiWeANTtcb7A/7kfS7GxfBOuOe0GMZa2DlIatTv0++6rkvcMWzX+CdrQ24eYoBWgEUHxARGVxX7qrnvsDCc8fi/AniYmCfK7qGZOOHOU8ENG/lEUjzD7zniwdgPeuugQPbGgC9KfJifuQ/hmpGZgiy108S8yoQIW6V81VypamYGws3LgrX4ox7Is+JMtqRqrvo7GqJfPNJge8HBsoa+BceqZxF9kGLjlnC0d6jcDvNKCnkUKCLsIgoCJi24zkU9zZhS+3lcGkLYv6ufJUOtboafFhYgLGdn0MHF3Ye7Upg9MRwQP7OmxesoFwszj5/HZxl4yTf19prR4c9qJaNzF0xXqWCzjgSGvNxGFFZg4cvOwXjKgqldxgMusA0//NJrJj2YGCy9tdBMevMSf7fIDKRwYW3mcBg1pmx4pwVoZqYsQzmjY+GfjjoYllW68YqYN09YkrqqxcCrbvR5XBhwao65OdB+jMQAGO1mKbiT5NKUoFugojIYF/70kwxxb+gHHB0Si7OuQVfxJ08wTYGAXj2vGdDbGvZjOWYNHKUvM+WIdKuSX9tpw67gp0ZZF9DR6wLvP50vWB/GIScBhxlY9F+/TviTvP+8+mGIKvT4Npgp1YX4dHpaqhfuxDmt38ZHh/MWEbxQQ4gNffHg1RduVve2IrFP52IzXfPwKSRo8LjiUExpmz8ACGgeVn95gdp0Vgj+mkg9t3aUeJsYmiR1YTMLmvJuDXCtQzT6NF+/Ttomr9uoFlipPm8dIz8nBhBO1L20dXTG/3mUxTfL75loKzB5rtn4N1bp8ccRxDphWo6ZgFdri50u7sh2IwYEyW1euyR9Rh99J/4rvoctBpHx/2dp+SPxRrnYXylZbjI9TW+Ozoel/xwVNzHI3If/5234Ams0lAJnSoP9Rc8goVfPIAmexNWnrtS8n0dPT6MyPcBfbaoNbf8KU1R8V9g9h+P721FrdaM1Re+ATfzxF8XjMg65Apv15pqUWuqxeqLVofWCettDT1A0MWynNa1HYfCdJt/w99h6XTAZmfSnxl8ZzqZBboJIhJSKVdr5gIXPSl2U//p0wPdVfsXc7RqvayO5WzsrTlvwel1JuRv5WzOZhcvkhXXdiL7GjoGzb+JLvDKaWC/bT+WbluKFZc9jVpdGXi9GVqXVVanLudAbbD7zi5DyQdXivGBrQG1n9yL1TPugdt8PLTWwzDrpOuVEtlDpLk/1nMrV1dOEASMMuUDAIz5g+KJQT5PNn4IigVk3+Pqzzoz1oj++fMlA7/HslubattmFEo0EQzP8eFxq8zcygSGelcHFm5bOqD/Cx5BbV6p/HyuMcjPiRG04/YWhtlHUy/DyESbiPr/bqXXfkRGQjNpFnC09ygAwOkwRUytLrEdwOnfvYRmUy12V/8koe8cnVcNA6/HWqMJV+R9TTsdiajI3XljHBdYcASAZ7c/i4enPxzyvsWnP4G3v+4Ua3Mks+aWxLZ9vmQMSvPLUFlQiVJ9KV1QDBMipa/wHI9SfemAJvTmiLuhYtkdqRY8qDLp8cxnx7D49CeU3ZlWcNeXIBJGzteaR4s7Hj9fIi5A3v4N8Esx5cmsl99hIWdjTGAJ+1spm1t8+hN45rNjAGKs7UT2NTQoTJtTipQGHpz+IF7e+fJAqjUvfm+knUDBtcHK87kQG+AtdSh9/Weo7GlDqaFCnAuIrCbW1NVIKKkrFxZPDPJ5Snapyb5nxCmiLc17H9jyHOBvPhPrYj7Vts0oYt25CETXmR9J/X/xAKz5Rvn5PJLfi6AdKft4fmt3WC1+yi4YntBOxyzA0mMBADC3GTVl0k6l0H4MM7c8Coe2EFtqrwASXEhRcTxOyR+Lf/i24zZ+J74/2gLGBNrGTMgid+ftmP1YyF20He07sOybZXh51is41u1ER48Pr2zqxJ0z++sy9inrZKZ8YDF0WBtMpI5rRFYRU/qK1G4ofUlAC7xai9ri0Yp2R/LqPLwwbyoWrKrD0vdt+N2slTihTAeDJg9mPe2yJdKIXNdIbYHsTkAekN1hEWuKWCwMnl98PhUeev8ItjV2S9d2It+dcwRrwOF1YH/nfvzxmz9iR/sOAKFai7QTyF8bbMGqOrT2CaiWsoHiKqCwkjSTAyTTLwVrx9LpiKuunJJdapLv0RrBOzrEN2jygZ+uADyPxeffFHYMJoaGWHYuxkqkpjNh3wtOjGXtbfKaiqCdkvxw+1h03nig3EDZBQQtOmYDll5x0TGfN8NsCH9d5+rCeV8uAc882HTyfLg1+Un53jMMJ2Nr73d4yWjAj47W4Yj1PJxQKjEAgujHf+ctGKm0gXZHO/JUWpxoNGOioRPnzskDr3aAQ0HSU7Lixl+3ZPA4EtipQaSPWNNXQharJbTAX/MWSoO1wJikbjlDGcYZOLx763S4vT5o1SqUGLTiDRzGAHsLBWJEepDztYZ+HfoX7rqPhuhTys8DcdhYjAR/L2MCHrnUiAfmDLIp8UXy3ZlAPOchymKxXwPtjnYs/WppRK3J6TS4NpjAfGBXvwl+zXWhY6QFx5whmX4pWDsh8zkEcXe4wrlcTpuy70m2T8uUOJsIoEQT8RBN/zzHozTPrFxfEbQz2D7ytTyMrAtcT5doF0WjyK8OYzhBUNDtL0OYOnWqUFdXl+5hDDlLvliCv+75GNV9D+CqaZqQ1/TOTpz35UMosjdh08QbYS2sTup3f961Bf/u3Y47GstRevHrw7muY0JbPIerdoEI9XSKR4Nv2xs2cbGyH6DL6UG+pxNqwQNenQfOkIbFmN4WsUDy4Lt52VfzhrSLBOs6KdVC0AWzoNLCxhejz83CF0X876WFkWiQdlON3CJPHPqMZmOMCeiwu8MX35NNZvhu0m6s5yEGzcXiz6PqjnbFDiYntOs/74z50OltxB0bE6/pKPNFqZ/LU+HTclP3OaHdZKLIVyrUl9+mBOaDCd1QCx5wctqhGDdWcj6VlHY6ZgEHOxvgc5tRUxqqx4K+Fpz/xYPId1qxefx1SV9wBIAzCk/Bt707saH8KE5uaB7Oi45EnMimDdilixE7563DxS/sDUldGWfghr4ALdW8ySkSSl9RqoX+3ZGMCdjX0oMFq/4dquPgTntUyJ3IBOTKT8Shz0g2NmATdfI2kSzId2cGsZ6HGDSn1J8r0l0iJViIjGTweT//pDK8+NNVUKl8yW8gOBRzeSp8Gul+WKDIVyrQV8xzOMW4xCBoqTkLONTVAOY2oSaoiUxZ535c+K97oXN34x8n3YAW05iUfHc+r8OV2vH4TqfFrublKfkOIveRLHgsM8nZenoD3c8snQ4sWFWHDnsaLhb9dUuCoZo3WY3SwtthxKiFDrs7EJgBMjqmhREik4lTn3I2psgmkgX57swg1vMQo+aU+PMh1R2RMQw+73/f1YZrn90FjVCS/AaCQzGXk08jEiCqr1Sgr5h9KcW4xCBo0THD8TIvbO5W8L4SjDCKdxJqj2zA7M33g3HA5xN/iY6imihHSYzjSs7ABb1O7Mz7Fh8c+DCl30VkD4wJaOtx4WhnH1p7nLDaxX+39bjAmIKyDTKTXHMvC3nK0umA2+tL4sgV4q9bQh3XcpJg/UbVbIxacHt9gcDMj1/H/u91QU0XEUTmIuOfBYk6aEpsKZJNJB3y3ZlBDOeBMQEeThOTT8w43REZQzznPaaYIJihWBAkn0akEgl9savfBAuqManUpijGJeSg9OoMp9neDAE+GLUlUAte/Gjnyxh/5O84ZhyDL8dembSmMZFgvBqX9lWhWdWMezffC7VKhQtOuCDl30tkLlKpK7+bU4MuhwO2Poaa4nIcX1IQ2HLPBAar0xq6tV+iGDG7+k08v7475LuqTHpo1arQ75c6XrK7AEt1MM6NmjfDHr9+n9qwF1ecZkJJoQpOZsDIglLwPBeuLYVa8OtSULnw6vzxWL6uCdsaRT1XmfTQqPmA3ZQVaPDKJa/B+N4vQvTf7isE1+NKXb07ghiEZM27/DL4fv4uOruOwJ1ngE7g4SkaCZfgRX5fe6DzutKUK61ahSqTPuSiRcq3B8aUiI8n350ZKPWb/Rpatr4Bj178Gko+GPCJcgsrHq8XzfYOtPXa0dHjw9tfd+LOmePDdKfX8nh1/niUFmih03LodXpg62PQa0kLuQpjAnxMCPM3559UBl7Ti6ZeW5hPiTV1NNhn5muLYbzmLXCD65PrS2B1tEdO/1fq58inEUmECQxWhxVOrws8p4GOL0JR6Xi4562DracXzb0Mz6/vxqLz7AEbUDKHB9uRVIwbcbRSjgAAIABJREFU70J5NDsZkmtCImHSuujIcdxsAMsBqAC8KAjCH9I5nkxkZ8v3AIDagnyc/8WDGGHdgz2jfozvjpsJYQgNqss8Fs9ZtuGKMWfg7n/ejW5XN64ef/WQfT+RWQRvsz+1ugg3nq3HLZ/9IlCkeMm0J2F0jIHZoItcxDgoiBJUWjR7CnDDdAd2NfeGBH4lhoE7Ywk1BIkVqnmTk3TY3Xhqw17ceLYei7fcFtDR8hkrkKfW4pb1t4RrK4oWpHS55NIn8Ye/AW29HrwwbyrUPBewG0unAzd+DCy54B1MKM+DS1Djzg8tWLd7Y2rr3RFEEHIX27XlBhzgfLhj21KU6kuxaPIi3Ld+fphddNg9kilX7946HWWFeYHvKTFo8cK8qWHfE+zbA2NKho8n350ZKDgPwfFEa08R7jvvrxhZwKPMWARNYXnYworX58OBrgNYtPGOgD4Wn/0EntqwF49cekpAd0xgaHMdwTtH/oTrJlyHuz5/YEBP5hUw5qcgZiDSTofdjYc/2o3HLp+Eu9fuCNwYX3RBEW749HpJnyKXOjrYjwHSPvP1m07D8b/cAM4nLggyfQnquw5G9GEx+znyaUQSkIxVpz2JGsMJuLK/nr6fXc29ARtQMocH29HgGFelyYtroTxqg7qhvCYkEiJtZ4PjOBWAPwG4AMAEANdyHDchXePJVDYf3gcAuOfY8yjrrMcXY6/EzuPPH9IFRwBwVBwPHQMW2KowqWwSHt7yMJ759hlkU/dzInkEb7P/z3NHYPGW36DJ3gQAaLI34fdf3AUnE3d4WZ3WwGTgf33h5wthdVoHgihjNdphxNUvbMHST/fh/jkTsObmM/DQJRNRUZQXsvAS8XgEoQC314crTjOF6faOjQth6bHEpS0pXf7+i7vwp3nj8O6t0zGuohAOd2h6yrbGblz8yn4cFUpx/gt7sW53GwCqO0YMHXIX222OjkC315tOvgn3bb5P0i6UplzxPIdxFYV499bp2Hz3jIBNSC2qk48fXgRraFtjNy5//SD+45l6tLIiyQvUNkdHYMEREPWxeMtvcMVpphDd+XV0Se0leGDzA6SnYYLb68Pfd7fiiXUDseRvL6zGnZvukNVALOnYUj7z+pe/RjuMgLEaKKiA1W2L6sPIzxHpQC5WdQk9EW1AyRw+2I78Me4xlIrXenHszI1mJ2RH2UM6l4B/BOCAIAjfC4LgBvBnAJekcTwZyfdHt0LLBFR5+7Dx5JvQWDYpLePw5hmwlz8e4zu349c//DWmV07Hyu0r8Xjd42kZD5Fe/NvsAcBo4APO3k+TvQlM8AAA3D635OtuX+iCCmMM98+ZgP+5YDwA4A+f7MWNr34Nhzs06FN6PIKQQ6tWoaRQJakjvVof9pwSbcnpEpwXZYV5IekpwVSZ9FBxSFvdsbjrWBE5gdzFtpd5Anou1hZLatvpcQGApKal0qZ5nkNZYR5GmfIDNiE5JvLxwwo5vyiXeh+sTT9N9iaUFKpCPuPXkZx+060n8r2pwa+nbY02/Or1rbj6+S/R5XRE1IBSDTImwO314ckrT8Fz10/BqdVGAOHztRIfRn6OSAdyuvPBI2kDGvXAUlG0OTxWX57IeP12QnaUPURddOQ4bjzHcXdzHLei/3E3x3E/SMJ3jwLQGPS7pf85oh+hZRdM9k0Y6WX4x8nzYS2sTut49uh+gLGeemhcdtw08SacW3MuXt/9Ov6y7y9pHRcx9Pi32VeZ9LDZGSoNlSGvVxoqoVOLKSlalVbyda1KCyYwtDva0dTbBBe6sfabBlz9/Jd46MPd+M2scTh/QnnYZBXpeAQhR7DWvFwXRhYVSOrI4XWEPadEW0p0GWw3AALpKXpt8gM1JfjTxC5buRnTH9uIy1Zuxr6WHrr4zSKCdd3uaAcTWPQPBSF3kaDmNQE9d7m7JLV9oNWJ297chsevmBSmaZNeE/eCCvn44YWcX5RKvQcQok0/lYZKlBUYQj6jU+uw8tyVMOvMWHnuSkwqnRTy/qHSk9TiIvne1CGlp/ICg3wcygQIELDm5tPx2W8n428LJ+DV+eOx6qbTQkv79J+zq5//MiROPbXaGDZfK/Fh5OcIpSQ6zwcjp7teh4DV80/H27dMw3PXT8H5E8rx+BWT0Ov0KvZLsfryRMbrtxOyo+yBi5Qey3Hc3QCuhbgL0dL/dBWAawD8OZEajBzHXQFgtiAI8/t/vx7A6YIg3DbofTcDuBkAampqphw5ciTer8wuuo7C++xZuNyUB6e6Br+svjDdI0LL9+24vXk56qb9DsIp54IJDE9tfQoHbAfw9sVv4/ji49M9xFQSc2G1XNeuv5A2Yz50ehsDqXiD62l4fT7s76wPpLZUGirx1NnLUWscg++7Q2veLD79CSx934Ztjd2oMunx5vzTUWXKD7mbRvU7YmbYa1dKM0vPfBpewY17Nv9XiI60KpmajlG0pVSXUk07AMRUxD5ZtPW4cNnKzWGFwaXqWKWJYa/dSCTDF0aq6Xiw6wAWfr5woKZjf4q1vwbUH/7WiW2N3Ti12oiF59ZidHkB9BoVTHoN6tt649Zzjvh40m4MSDYzktGKVEyxbMZyjCkeA41aLFUvpaGHpz+MZd8sQ7ujfcj0JGdfFUV5+OnTGet7s167g/VkylcH/FmwTxldPAb1rfagGs+/kfU5cvPlQ5dMxIhiXYh/U+LDcsTPZRpZr93BJFsnUsd7dPr/oVhVjRteGfBTf7puMlZ/eQT//r4jJr8Uiy+Pd7w5WtMx5wu4R1t03A/gJEHoz5MceF4LYJcgCLVxfzHHTQOwWBCEWf2//w4ABEH4X7nPTJ06Vairq4v3K7MHrwt45UK4m3dhanUlJup+gEtLT0/3qNDcrcYvdjyMppFnwH7p7wAAnc5O3L/5fkyumIxnZj6T5hGmlIScQa5rV65zGBMYWuztaO+1Q6/VwOkW0GRz4u2vO/HgZccHinr7qTRU4q6JT+PmV/cDADbfPQOjTGKH9uCJTK/lwbheuBl1KlPAsNduu6Mdcz+aG6a1xVOeh8vnxZhyHXSaPJh1ZgCIuwue3w4YY2BgYAJTfIx4A7VEAryjnX2Y/tjGsOeD7S7NDHvtRkJO16svWo1Sfani48hpKLjDpValAxN8YPAC4GDt9aLJ5sQznx0LdGj36yYZi9k50I2StJtCvD4f2hwd8DIP1LwGZfoSqFUDO83kbOOV2a9Aq9LCmGeEzWVTpK9EfKycLay5+YxM9r05qV0pn9LR68FlKzfj95dU48nvbgv3pReuhuArDKRO3/bmNmxrtIUc95+/nYEqoz5ME0p8WCJ+Lgd8ZCrIOe0ma54PZnD3arVQiJ8980WYn7p/zgT86vWtsn4p2QuMcniZF+2OdniYBxpeg1J9KdT8QC/kHLGFnF90jNa9mgGoBDB42X9k/2uJ8DWAWo7jTgBwFOLuyesSPGZusO4e4GgdVppuhcB/iEqdId0jAgCUF3jxL3Yyzmrbin0CAzgeJp0JF4++GGv2rcGW5i04fWT6F0eJIYIxoK8N8LrBq7Uo7e9KFuz8fYIPj3/1ODZaNgZ2Mj7zmbiT8f5LRknW4TAaxIkiOF1FbrfAuIoS8BAAuzgOqLVxdUcjsogg3Sk933I1X1RqL254bi823z0DpUUDAVW8gRwAQBDg8DnQ0N2AZ7c/q3hXjb9WTizI24WyHWX+1NrBgWaq07qHBXHoNFaSVctIVnsCh7YuLRasCu0AG7zDbPFPn8DS98UO7X7d+OtEnlpdhPvOLkN5PofWPgECS32NUiIH8XmB3mOAzwOoNEDBCKhVaowsKJf9iN82JpVOwk0n34RibTG63F1Qc2qYdWbFO2MS9bFyNVN9Asj3DjE8x4fN7f7zI1eb3O5xYe6zO1BWoMGSmSPw1tWjcNhWgd+taw5k5Og1KkktSH1fzMjMIzm0u4uIQrJrFgau0ZgbOnUezALAXK1YPqcSD29qC9xEtHQ6YNRrZP1Sor4x6EARYyUmMBy0Re4EnxRbI1JONM+0CMBnHMd9wnHc8/2PTwF8BuCORL5YEAQvgNsArAOwB8BfBEHYlcgxc4Ld7wNfvwjfhJ/h+R6xhqNJXZTmQYmoeGC79iQU+WzQd3wfeP6c6nNgzDPi+R3Pp3F0xJDCGNC6G3hxJrBsovizdTeYz4v6znrM/WguZq2dhfnr5uO6CddhUumkQIfJ/zx3RFjNMD+VhkrY7CysDohch9Uuh0tyHGCJ3hNJbg0VIknI6C7a+Zar+eLXmtyFXiwa8F8EzP3455jz7hw8/OXDuH3y7SjVl6ask56cXSjtep2K+jsE4tZprCSjllEkjQ/W1xWnmcI6wC7e8hvcMasyRDdatQqzJpThxdkGTFl/Japf+xGmrL8SpX0HFf0fBGypfx6Z+9Fc1HfWkw8ejvi8QMt3wCsXACt+KP5s+Q7weSNqV6vSYkbVDNw++XYs/Wopblx3I5Z+tRRWpxU2V/TOwn4S9bFyNVN1Gp58bwbgPz82O8OMqhlYNmMZXpn1CpbNWIYZVTNwqM2JsgINXpxtwMmf/Ay6p0/B+A8vw4uzDZg1oSyhcxbVz0WYR6hj7/AhmTULwzT38VzU2w6Af+cmTFl/JV6cbcCp1eKaQ5VJjz63T1bjkXyj4thZQaxEWv//7J15mBTltf8/Vb3MdM/Ws8NsIIsgoAbFREKMoijG3ZjEGK9GvW5Rfy7XRK83GiV6k5joFYlxiSYoCGo0cV8QFE2CoIIgAoIIIjMMzEzPvvT0VvX7o6eb7pmqnl6nl3k/z5OnY3V19Tv09z3n1FvnPSd7CLvoqKrqW8ChwAJ8i4MrgLuAKQPvxYWqqm+oqnqoqqoTVVX933ivl/H0d8IbP4eSCaytvBCX3Aqkz6IjQEPhJAAK6zcEjpkMJk4edzIfHfiIHW07UjU0wUjS1wLPXgAde33/3bEXnr2ANkfLEOdw55o7uezwywL/XVpg4PGLZ1FuKWXRiYsCznRuzVyeOOUJDquy8tw1M6goPOjk9LIFrO52zXHQ1xL736YoKL12drbtEDe96YaO7ob7vUtyS0K05s+6feHjdt2ASu+GoK23P9AQwOP1BgKr5t5mXe0nq5Oe3ryItOu1LEtMqSzgxWvmsObWubx4zZyk15EcFcSo02jR0vWiExcFygQMh+5Nb68dOuop9LZRnm8KnK+XDTSxIpfCXONAjV+V0jwzD5xRQ+mrPw35N5Cf+4nmv8HgG5Q2h7jJEOC78ezeD55+mP8bqJnl09PfLkLpsw/R7hdtX+BRPADYzMX84phfcOeaO0N0dMPqG+j39EecORSvjdV7sFOWlyNsbxrg/3027HZy1ZFXhyxQX/2Nq3ljUye3n1AeYsuU/ApU2rnznLGUF7lAiqzJxuCGQsPaOb8fya+A85+Gcx6B7kZwtImOvaOIeP18MJoLeGvvpPn7j9H4g8dRaed/T62hptjCYxcdzfSqwhDfHoyebVQUr3Zc4fVATxN01Pte/RmOw8RKQuvZw3Dbq1FVVQHWjcBYBO/82rdN9PhbeWeHiimnFQmwGQpSPbIAeTYL21trKd2zHmaeHzh+XPVxvPTlS/xtx9+4Y/YdKRyhYETwuA46CT8de3EpHk3nUGQuAnzOsqoon0qrL7ieXDyZZacvQ1EUWvvbuPzty0MaFZT3jWN8ab7uNlCj6tYcB54YndHAU7e23iau3/j7IcFgPDVUBAlAR3fD/d6yJAe05vK6kDAie/O55xwZoyyxv9MxpB6N3tPV277xMJc8sX3IVtMlpy7R1X6yOuklYnt0LNu6BcOgo1PV48Le7UxY/aPBuo62lpGexpfNvIWypd8nx1bH4rOf4tI3YGN9Fx29ClV5VUNqS+1q7ueSJ1aHbK+yyN6I5qrWNsE/n/JncZMx2vFnwPhvSG11cNZD8O6voWE9bXiHaPeG1TfwxPwnGGutYmdzLx5JOx5RVG0da9noeG1s8IMdrXkvbO/IolWDbkplAZd8tyKkxnhjbyM3rb6J277xMBUGz8EFx5pZ7Dz1bq5ftyCqbc1aW1GXXT0lvJ3zuHwLjif+Cl657uA8OH8Z5qKqiDUsyGzi9fPB6C3g7Xd3c/E7V/j0PHchL1/3bTr7PHz/kQ90t07r2UbF0MP1KzXiipMfp2zx6Qd1/ONnUK2lSMPECf5MT6H1zEcUfkgX6j+Gj/8CU09HLZ3MO3vdlBS0UWjIxyilT42XmgIn/1IOp7h5C7K7P3A835zP0ZVH89aet3Ar7jBXEGQFRrPPaQRjq8MsGzW3AXS6OgPBWWVeWcBpyZJMSU4pTo/KjatDt+39au3N7O1sprXXpZstIBtzNMeBMUZnNPDUzZWTJ2560xEd3UXye/trvlTlVzE2v4LyAgutPS7OemgNc+5dzbkPr2FHU3fgaa5ecGYduEccvNW0zdmmqX2Hx8GiuQtjeio9HGJ7dJqio1OHYuDch7X1FivBui6zlEV1I6KbQZAzUEe6Yy+2l3/Kr+eNAeCFj9t54IQHQzIufj37fh5c4btG8PYqKcK5qrXwubdrb8K2kwkyFK0MmFeugzk3gq0Op+rV1K69z06Lo5Urlqxnf4dHU0e5htyIM4cSYWP9D3aqi62UF+SIbMYU4V/4G2yDAVS0F6gPKc+lwyUHbFnbd28OLDj6z4kkC1trK+pXLf3h7ZzRDMffenDBEXyvz11IiUrCst8E6U88fj4Yva3abU6ffht7G7l+9Y241C4u/utHYctK6NlGvbnk6m0ektGoKJ5h44REZnoKUotYdEwHVBXe+m+wlsDMi9jdqbC3S8Wc00qxIX22VgNU5rn4QD0co+om/8BnIe8dM+YYulxdfLj/wxSNTjBiWMvhx88cdBa2OpTzlyOpRTw4N9Q5PDj3QQ4vPZxlpy/TfBrc2uuiuadXd4HH5fHqbgOV8oaOgx8/4xtfLAxkKJn7tBeQxE1vitHQXSy/t6KoHOjqD1urK1wdSBi61fSvn/2VBXMWhGh/4dyFTC+axGSbdhbE4O1W0S5Aie3RaYqOfbzptYaYa8MlA91aUX1BN9Ade5lWkcOaW+fyv+ccyaEDGRcrzlvB4vlL+d1L7YHC8+D7uxxuL83eApTzlw87V7UWPh/99FEWzl0objJGM3pZ7XnlKD9aSlOXqnvz7FHcNLQ7eOSdA9z1rfuG6shSEsgcWnHeCs3YxG+b93c6qCzM4R/XfFvY2AwnXA06PVuYZ8qhpqYW74Atc1lLNGPVfreTxg6Hri/X2or64IpGFs59UN/OWcuhZKLmPJDdjmE1LBAMRmsBb8GcBfz1s78GzmnsbQzY0GD8ZSWGs426cUVPc+hgOvbS3uOk9cynhsRKwXFCcKan0HpmM+z2asEIsONN2LceZl8HJiur9jgB6JdbqTXWpHhwoRhkaLCOx+U2UVS/ga7aYwLvzSidQa4xl7f3vM13qr+TwlEKko4sQ8U0uHwVqseFQzFw02sNrNi2mlOml/PEWUswGLwRbQNweby0dnupyvM9wfN3mnR4HMiqObCNSXsbqBQYR0K6xA5k55T8834WaWyhETe9KSZId7H+3v5sh16nJ2ytLn9wFrzt89ez7+d3Lx0AGLLVdLN9M8u3LeepE/+E0mfH7OylxFyMnFehOb5YO/8Fd4f3zy+xRS/N0NCp3VvAim2rQ06LpjZcMtDS+KLZCyh585cHT7LVYTDlUJ0f2t1dURWaeu3cfk41rd1jeOSdA4Furruae7j0yY+ZP62cBy5egUX2+jIfNeaq1tYpu8NOZV5lQraTCTKDIXbNZEG21YUuuNjqUAur+Z+VLexo3sv9P3qAm9+/KaDdBXMWsHzbcm771uHUFFvYWN/F71+Bm096iNICg6+0S97BLCG9UikJ68oqSCvC1eccm69hCwcWqGVJBst0uHwVZtWrudXT7TFw0eNro9qK2tLjpjJ3fMDOyZKMjExbf5vP3skymPN9CzKD5gFGs+jYK4iawVu1ZWR+8+Fv2GzfHDinKq8Ko2zS3DptMsq6thFJpa2/FUVReHDug9wwsHvNv2W7ZOU9oYOx1fF1p4d73uvl9pOfp8Iq0dynUpVbSyVSSFac0Hp2IBYdU43i9dVyLKyGSfMAeH23m4nFTpqV3rTLdAQoLYT19il8o359yHGTwcTM8pm8s/cd7ph9BybZpHMFQVYgy5Bfib3bybmPrQk4p7e3trCtsYcXr5lDmWX4xRCz0cALH7fzf/P/RJ+3ndvX3B5wVA+c8CDF1mHM1MA4EsJAhpL87AVMfusOls39H1xlkzCb8g4Gn4LUEufv7c92uOOMaWFrdQ2poyOb6erNoWXgae0LH7fzwPceDGyxrsqr4tqpP6HiH1ch9zT7srp0FhyDxzE46+LFa+boLiJq1b+LpJ6UIAUM0qnU7Yy7/maikSWZ8pxx3PaNh7HmgNsjUaE4ffoF3exELR3eddZ9LH4vh0u/PYHfv+VrKLdiWwun7Pf5gvJ8bU1rLnyeuAhbjk1oepSga9f+40Xkp88NqQFml8v49+6dNLQ7WPJ+Ho/Oe5wOZyttzjaWb1vOtTOvpdxSyuMXz+KKJevZWN/Fr1928/jFs3y1pKXhFw1jsc2C9Cdcfc5h6+YN2PMSVRlir+4/fiG/fX1vWL34t6IOXqyxWXJAMuv7df9unuDapvHs5hGMeoIX8BRV4dqZ17KjfUeI9oJtaLBejbKkaRtfue7btDi/Dmh4bs1cnpj/BAbJ4JtLZhvyCbfBgc0BHSvnL+fPK7vYWN/FeUt9uyVqii3cfXYJRqNR2NosRFLV+OoJjSSzZs1S169fP/yJmcSnz8GLV8J3fwGHHE99l8Jxz/Tw/cMaWckizis+iWmWCakeZQgf7iugbOeH3GZ6hk0XPYs77+DTh43NG/njxj/y6LxHmVM9J4WjTDhxPd7OSu0OsK+9jzn3rh5yfM2tc6kutmp8IhRFUfl8fxe93nbu+OiqIU+QR7x5i7+jWiIyJ9MDod0g/HqdWWvj5/OncOvfN0eczTK4CH2x1UiHqz2wKFmigux2RKSbWOaN3WHnwtcvTP0cGTmyRrvpmj01WIczawu5/YRyjhxrxWjO0dSxng4Xz1/KtUt2srG+I+T84XyBVvZuFiw4Zo12k42uXTttGWWKN8QXN3U7+bKlN2C3T5lezm2n12Eyesk15QS0o9UwJNJ5Fm9MkwVkpXYTZYP99srhdvJ5Yx9j88s486EPhpw3WC96mhzWr2dfTJpMslK7yUTP/2rpdX+nQ9M2fvDLY7h0xUXhY9NBOlYsZXx+oIernt4QmI/3nncE963YwUM/mTlabG0wWZ9GLzIdU4nihfd/CyUTYPxxgC/LEaCmuBXaSctMx5pCJyuVw7mNZyhs+ITWKacE3ptROgOTbGJN45psW3QU6BBtd8fBDs6WY6O0yEmBYhhSK6fMUuar+dXTOHI3o4nMnBQklVgWK/x63VjfwX0rdnDHGdMozTNTZbMwpjA3/M2HpGIw9SJJ/ThVhQ5nbswZsLF0RdVt/CEaHKU9w3WxjYfh5kG49wfrcGN9Fze85g6bnainQ0V109LjDDkeSTan2Do1utG1a4oL8g/WBlNUBcXQTWF+H09efhiqx4pk7KPH1U+Z2Rqia+1yLJH5jHg7VgvSi+DfvLzIzCvXfRuHS4nYBmtppsxSRovHya9fXsMdZxREpBc9TWrpf0jsm1eeDQ9iBCNIpPGxnv/V0quebZQllVu+eQtF5iI6XZ389bO/stm+OTQ2HXRvJQNjbbncffYMrGYDHQ43963YQUuPE4tZxu6wZ9uDyFGPWHRMJZ+/Cm1fwQm3wcBkem2Xm0Nt0CfZASg1FqVyhJpU5rnYKY2nSy6kqH59yKKjyWBicvFk1jauTd0ABSPK4G0jp0yr4PbTp+HyeGnpdoYEdR7Fw5ftX4bU+nhg7gO8uetNzjn0HJacuoQ2Z1ugqPGNR93IpW9dKraSCoYQ61bjYL1urO/g7te28fjFs4ZdcFRUha+7vsbeZw8pARCrJoutRp65ejrNPb20dnt54eN2bpo3dUhX1OCnzbLJqFlPSpZkFFUR8yLN0bvpjBStmwgg7DwYbp4UW0wsv/xbNHc7ae118fcN9dx08pShOgz6blmSNXWYY9TeQii6qQvCoVXXc3DjNi0d/+mkh2l3tiEh8WWHg35vL+MKxwXsoFZm+q7OL4f1GX4f8cCq7fzgmGJKCwxU5OcNX+pFkHbEW5Ik3Of9Onnpk3qWXjGNNkffEF+ulS3mq3130I6b5VD9H1F2hIh9BUOI5iG7lm4fnLuIYmMtshy62B7NdbXKBCy57Bg6nPv4/Ue/H1Jfd7jmmzaLmTFFuUOuF7xVW+g/exDbq1OFqsLjJ0L3ATjnEZANfN2pcPyzPVw2DZry/8amvh3cUPmTVI9Uk4c+rmGB+hjfMXzOpp8+H1g0BXhj9xu8sPMFVv9odTZlL4iU/TD4AytFUbD3urhq6QbNIsP7evZx+YrLQ24u5tbM5cojr+Tm924OcVhm2cxt/7oteVtJR8+WlazUbjxbjWPZemd32Pm89XPuWXdP3JrUCwgn2SZhNBgC2gxt0tTCKdPLufF7hSF1JP3B3bUzr83GoCwrtRsLeje/5dZyLnjtAl1NhpsnJTmlQ7YbPnbR0UypKMBolHW/+6lTn8KreEMW3++Zcw8TbROx5RTHvK01yxDajZBhF4YUBXtfExe+dcmQhZkhGiyeSEluieZW2meuns7lKy+OyH57vF6+7PiSG1aPyhvfrNFuvCVJhvu8lk78vlyWhjbdWHLZMbgNjSFaf3TeI7gUd+DYwyc9nJA4Y5SSNdoNRtNGzl3IZJPN13Bo0P2Lnm5vnvEQv365PuS+LNpF+cHxs2To5sI3hn7XE/OfoDq/elh7Gen1RoH+sz5QynrPmbbs+Tc0fgLTzwHZl4L/9y9cSMB3q2Cfq5mSNMxy9FNV0M8K55F5ucgwAAAgAElEQVSY+juxtu4KeW9a6TQA1u1fl4qhCVKAP4NHluXAgiMcLDLc2uuirb8Ne599yDaSsyefHVhwBN+2qjvX3MmYvDHJ20qqKNC8DZ6YBwtn+F6bt/mOCzKCeLYa+/VaXWwd0O3wvt7ldWExWhKiybb+tkCQ57/GDauvp8PVHqJNaeEMrEvm85s5RmbWFvL21hYWvtnFk6c+yZJTl3DLN2/hj5/8kdUNq7n+3etp62+LahyCzEFLM9e/ez39nv6wmgw3T7QaZly1dAPtDnfY71ZUhYWfLOSWb97C4vmLueWbt7Dwk4X0u7qRUaOeW4LRTXATjxXnrWDZ6ctCFhxp3oara1+Iji87/LLAgiP4NH37mtvp9/QD2s1gmnt6I7bfHa72wEKS/zxhYzOPeEuSDPd5LZ34fbmWBvd2Ng+x41ev+hnlpkKWnebT/yFFh4gyKoIQNP3/6htpO7BR8/5FT7e2PHnIfZlWXBHOzg2On12K9ncZJENED2givZ7Qf+YjFh1TxQeLINcGE08CwKuoPL/DzVHlUJarst9tp9SQvouO1QVO3nEdAUBh/YaQ9+oK68g35bOuUSw6jjZcHm9IrQ/wBVoujxeX10Wbs42qvKqQ90tySnTqgylDzh285Spm+loOdgME3+uzF/iOCzIC/5a8YCLVh6KotHQ72dfeR0u3E0UZPuPfbDDj8DgSosmwNzIa2ix99afcfoKvW+XbW1vwKAoXv3UxN66+kc32zaGfF2QVfq063M6Y7GS4eRLOXgczWK+drk7sDjs3rr6RS1dcyo2rb8TusGO2fylsqCAm/HXFqvKrKLOUHbxZHbCH5p7mEB0XmYt05wNoxyKt3d6wcyXYL/TrzDdhYzOLeOKEcJ+XMA6rEy0NWnPQPL+/ex9lipeq/CpyjbnJi30FGYluzGgt0bx/0dNtR6/PPvr9fCLsXLxzLNnXE6QPYtExFbTsgJ1vw9TTweir77Rmn5f9vSon10Gnt4c+pZ9Soy3FA9WnptBJC8W05FZT1BC66ChLMlNLprJ2/1oyafu+IH78RYaD8RfUNstmXt75MgvmLAg4lKo83w2GloPJNeSy6MRFIecuOnFRoI5ZXHhcBxd1/HTs9R0XZAQluSUx6cO/7e7ch9cw597VnPvwGnY0dQ+78FiSW0JNQQ33zLknbk2GDap0tFlh9WWM1RRbMMomEZSNAoK1+nljX0x2Mtw8CWevgxms179+9teh8+DYOylZ/RthQwWJZcAelvzzfhYde2dAc3oPgHINuYB2LPLCx+08OFd7Lgz2C1829wsbmwXEGieE+/wDJzzInS/uGVYnWhrsc6J9fk9zwHbGO2ZB9qEbM/YNZCQOun/R0tBd37qPR945APj8vFdRE2LnEq1Xof/sRdR0TAWv/xw2PAk/fBJyfdmM167s458NHpbOgy9du1mw789cUHIqk3JrUzpUPTwK/Or9CTxW9hRze95l46UvoZhyA++/u/ddnv78ad467y2q86tTONKEkZV1QhKNVh0lf+2QDoeTnR1fsmz7nzl78tmU5JRQnFtKSU4Fjb17QprL+GuKALoFjoOLH0sYkb35Qwok69LT5NuSELy4Y6uDy1dlY+fqrNVuLN2rW7qdnPvwmiHd9168Zs6wTT4UVaGjv4N+bz9eRcEkmymzlPrqMEYxRgjT/KO3RVObG05+nhtea+Txi2cxuSIvooYIWUDWajcSgrU6s7aQW86ycdeHP4/KToL+PAlnr4NtqFY9qUfnPUJBdxMuSSLX60FRFVxmK+bCakryKrNNh7EwqrXrJ5b6uSEE+WqlZhZt370ZV34FuUV1tDjb9Rso6Wh7ckUeHa72IXOhpdvJL1/6lB8cU4wtT8btkSjMU/j5P6/NdhurRVZpN5I4IZxOB8ead764h7e3+rLKZtYW8t/nFPOrtTcPtcuqFKLBU6aX86uzx+Gln71de3n000exO+wsOvZOJv/7T8hn/F8g/owlthEAWaZdP5o1HY+9k8lv3YHcsF7z/iVYQ16vgbtf+Zq3t7YEajc/uOoLWrr7deOKaPTm8XppcbTiUdwYZRPlw8TFen9jQPOyGVmW6ff0jyb9Z30tGrHoONI4u+H+qVBzDBx3MwCtDoVjn+7h1HFw9Qx4p/MjHm/5B9dVnE+xsTDFA9bnjx/XcLxxC/f03c+O035DV903A+/t7drLXWvv4nfH/Y7TJ5yewlEmjKx0ZMlAL3jb197Hdcs38LOTxmDLk+noVXjknQM89JOjGWvLjSrA0nLAd33rPha/5+CmeVOH3DRrDNJXA8W/jdVWBz9+BiqmZWMzGaHdIPa19zHn3tVDjq+5dS7Vxdawn410kSZwfpgGCaCzUKShTeX85ditE5GCFtVHyU3JqNbuYK3OrC3kZyeN4bAqKxZTTkJ+80gXhYbozWxDatmO+t5v2fmda7l+3YLRuDgTjlGtXYjeXupcRNdXK9Iwi+1RLHg2dfaxu2tXyM33Pd++n3FFY/Gozmy2sVqMKu1Go1Ot+GFmbSF/ungKSJ6hD8cDTRa9tHvqQxrOLDzh/6jsbce29hHkE27L1vhzpMla7Yb4YK+HkjdvQ97+WkT3L4NtoaIofOu37wIH4wpbnkyNrYAx+WVR2blE2Pl4u8xnCVm/6Dhqfsm04dNnwdUDU88IHFr+uRu3AqeN8/13o7sFIwaKDPkpGmRkVBf083r3dBTZOGSLdXV+NbmGXDY2b0zR6ASpQq9Jh9looKXHzZVPfsGP/rSdK5/8gpYeN2ajQb+ekw5axY/v+vDn/OCY4kCB5GEG6XPQl6+CG7f4XkXANyqIdEupFlqF4cPpLVyRbl3Na2hTrpxORVHofIp2zggyj8Fa3Vjfxa9fridXKkvYbx5pU6UhejMY6SiYRMMp9wYWHEE03BAcJFp7qUkYXz2cDYymYZhi6AksOMJAY5oPbsareoWNzXKi0alW/NDS48ZEkaZO/Bo0mPuGNJy58b3/QimZ4MtwFPGnYBhC7F1BjU83Ed6/DLWFckDHG+u7uPLJL/iv5V9joihqO5cIOx9LQxtB5iEs3EiiqvDR41A6CcoOBcDlVVm61cXR5VBX4Dttv6uFUmP0E3+kqS5w0u7OpdU2kcL60CdDBtnABNsENjVvStHoBOlGaZ6Zxy+eFXB0/qdhpXnR10garjPb4EYImsiybyuCrdb3KgK+UUE8Ooy08Ubg/Fg7ZwptCkiszUwGfS6FA72i4YZAm2jtpS4jYA9VPJo6VvEk/LsE6UU0Oo3VJuvGAhLCxwuiJ06bmND7sQTY+Xi7zAsyA2OqBzCq2PNvsO+Ab98Aku+J6xu7PTT3qVw74+Bpje4WSozp27naT02hE4DtudM4rvFFTD123Pllgfcn2Sbx2u7X6HX3kmfKS9UwBWmCLEtMqSzgxWvmxF7faQB/UeVgJ1WVV0WJ1cop0yoiyloTjE5i0aF/a4pXVVl8yTEsemcnG+s7gPBZkno6Fc0IBJGQSJuZSILnQ2meVWhcoIk/K2xw/dzh/HPcdSBjGauw1aOWYJ3OrLVx9QkTKc0zI0kSiqKGaC9Wmyz0JUgnEno/FqOdh4O2HoxifowCxKOVkeSTp8CcD4d8FwBVVXlis5OafDiqwneKR/XQ7G6jNAMWHSvzXBhllTX4VkwLB22xnmSbhKIqbG7ZnIrhCdKQaLY7hUOvM9vv36jn+pMOpdhiSuSwBVlGVNvugrqafvf373HHy1u45dQpzKy1Dft0WHThE8RLomxmohg8H+59vZ7/O/5BoXHBEGLJphncRfrch9ewo6kbRUlu/Xlhq0cvfp2eMq2Cn8+fwt2vbeMHj67lR4+t1dReLDZZ6EuQbiQqtog1azLY1l+7ZAe/nn2/mB9Zjsh0HCkc7bDtFZg0D4y+Dqnv1XvYYle4/gjwz/UmdxsKKqVGWwoHGxlGGcbmu1jTPR53TgFFDetpnTo/8P6EoglISGxq3sTsqtkpHKkgVQzb7EJRoK8FPC4wmsFaHtE2AVmSmVw8mSdPXUpjZw+t3V5+/8oBNtZ3sa2xJ6JOxIJRRIw6A+16Nb94YTPPXXnssE+H/TpddvqykI58B3oPjLbGBIKRJg7NBy6hYb9be90h88HfxXXxOUtRVDe5xhxKLELXgtiyafTqgyXbpwds9WnL6Pf2I0syuZIR+trAUiK2v2Yxfp3eddYMfvTY2qRob0gsEGHDxCHxs0rcdl0g0COWBoX++fPqdd/G6m7HqLqRjQ4k8gnXGyXY1je0O/jdS3Db/IeZVJFLboIa5QnSC7HoOFJsfh68TjjUtyinqioPbnBSaYUTaw+ett/lC+AzIdMRfM1kNjcX0DluCrb69aB4QfalVFtNVsbmj2VL65YUj1KQCrS6kT0490EmFU/CKBvj7iAtSzKKO5/z/vhxyPGYakYJspc4daZXrwaI6EbEX/w7kd35RknnakGsxKl50O8maTPUDpkPb29t4c4zZlCj0/1d6HX04s+miZRE1AeLR2+t/a2hmp+9gMmOMuSSCWJxJ4uRZQlVVRNTg1TvOySZktySgDbb+tt0takbLygG5KfPjdmuCwR6aGlu4dyFVOZVYsuxhbWhMirF3V9GFXMMtvUb67u45Iku1tw6l7JC7VhCkNkIKzUSqKpva3XpJCiZAMC/Grxsalb44UQwBf0KjW47QEZkOoKvmUyfW+Yr2wyMzm7ym7aFvH9I4SFssW9BVZO7NUaQfmh1I7th9Q3s792Pog5k4fgdFPhen73AdzxC/LVEZtYW8veLJvKvqybx6qWHYjUL0yYYIE6dDdvtWlGgpwk66n2viqJ5nUR15/MHhhe+fiHz/z6fC1+/kJ3tO31zSiCAhNhWPb3Kcifzp5WHnBuufpPQ6ygnQvvoZ1h7O9zXxaE3Tc2vvZO2zq+jmjuCzCQm7UWh72i0qRsvdH4dl10XCEII0m9bb9MQzd24+ka22rcOb0NjiDnitfWCzEPcmY8E+zdB0xaYdArgz3Lsp9wC82pDT210tZAvW8iVM6N4qr+ZzMfy4SiyAduetSHvjy8cT1t/G019TakYniCF6HUjs/fZfQstHlfAQSk1s7D/5Bkaf/A4dtUb8Q1paZ6ZpZcdw+LT8jh65Q+pfeqbHP7m97F1fznszY0g+1BUBbvDTmNPI3aH3aejIJ0F6NjrOx4BYevV+DPKnpgHC2f4Xpu3aWovUd35ErV4KchiEmBb9fTq7t7Hn+ZZAguPw9VvEnodxURhH/3E21U1Wr0F+wyX10WZpSzk/cbeRlw5eRH7C0Hm4deAW2rlmaunc8r0yGxbtPqORpu68ULOoKacUcQyAkEIQfpVXrgEl9fJ/37nf1k4dyFHlB0B+DRnMVqG99kxxNmJ7KAtyAzE9uqR4JOlYDDDBF8DmQ/2ednQpPCzw8E0aEG/wdWUMVmOcLCZzPauArpLJ2L7ei0Ns68MvD++aDwAW+xbGJM3JkWjFKQCvW59bc42Kr2Vvno0tjqU/Ap2nno3169bEPW2U1mWGJ/bh7TspyFP2KRnL4DLV0F+ZTL/REEaobsdKacU2VYXGhDZ6nz6i4Cwdcl6mrWf7mpoL1HdKxO1eCnIYhJgW3X12tOM8Y1beejSlTSfOWPYOn1Cr6MYveyXML453q6q0ehNy2fcM+ceFn6ykM12XwPEqrwqzM5esIkb4WxEswzQaYu4+6wZyPIw2otS39FoU9f+OntDT4wilhEIQhjQbyBOWHlVYA4smLOAP37yR+wOO52uzuF99kDMEU2cncgO2oLMQGQ6JhtXH3z2Nxg3B8z5qKrKwg1OSnPhlEFZjqqq0uBqosKUOd2afM1knOxuM9FROQ1LRz05nfsC79cV1GGQDGxt3ZrCUQpSQUluCQ/ODe1qumDOAl7e+bJvocVaDj9+hra5/xO4KYboM2Ekb3yZbILsQDeLQMJXW8ZW5zvRX2vGWq5/sUHodvmL4uluorpX+m9Ggoll8VKQxSTAtmrq9dg7Kfnn/dCxF5PqjqjrpdDrKCbGLPN4uqpGozctn3H7mtu5+sirA59bNHsBJUXjovIXgsxBuwzQ9RjMfcNrL0p9R6NN3XihaFxcsYxAEGBAv23fvXlInHDnmju5+sirWTBnAX/97K/D++yBmCNabSaqg7YgMxCZjsnm81fA2Q2TfVur1+338vEBL1fNAPOgLEe7p4N+1UWFsTgFA42dqgInnzUX0H7MdMZteQnb1+toOuI8AEwGE9X51Wyxi2Yyow1ZkplUPIkn5j/h21LtbGP5tuVcO/Na30KLJEPFNFw9RfFlwsTwhE2QfehmESguXzHry1clvuNjFNrT6mRdooLcuS+qMflvRgZndEa7eCnIYuT4bWtAr6c+iatrH+aeZkreugO5YX1U9lVXr2abr5aU6MKaniSg+3kqfHM09lHPZxxSdAgrvv8mZmRKZDOy6F6dtUScfag1H6LUdzTa1O12rZKcWEaQ/iTCJgczoF+XtURzDtQU1HD7v2/H7rAPH2MOxBxCm4JwiEXHZLPhKSiogsoZADy4wUlJDsyvG3pqvctX97A8gzIdAWoKnHy4r4i9agWHFozBtmdtYNERfFusNzZtRFVVJEk8xRhNGGUj1fnVWIwWKr2VHPntI0O79ckyZpNFexuJ1+NzssM5Lf8TtsFd08TT31FF2O3LspycrfZRas/fyTqe7sK6NyOiG7AgmHC2NcIsQ1mSKbNWQk8rvHFrTPZVU69mG3LL9ri6awuSSAK6nwMp8c3R2Ec9n5FrzB1S21GQnURU9kRvPpRPjdr/R+O7A/FCMBKibNBoJFE2OZgB+2zubdKcAxajhT8c/4fIY8xkxdmCrCEl0Z0kST+UJGmrJEmKJEmzUjGGEcH+Jez9ACafDJLER/s9rGv08v2JkKPRnKnedQCA8gzLdKwu8DWT2d1uonPMNPL3f4bB2R14/5DCQ+h2d9PQ3ZCqIQqiQFFUWrqd7Gvvo6XbiaJodB4P17Fv0HuyCmWWMqryqyizlA1xXCW5JSyau3DoNr43b4usK1/wE7Ybt/hexc3rqENvO5LNXBxez1F2Vw0hVu3p1YLqbYloLP6bEb05JRBAgrb0x2tfvR7krkbKHN1UeRXKzDakvta4u2sLkkgCup8DPo2UT4VL34TrN/ley6cm3TdHah/Dzo94/MIAEcVSgpQSkY3Umw+O1qhso6KotPa4cfZbMamllOSUamvT64HOBmj7yvfq9ST6zxZkGlHa5GDb097bj9o9yJb5syZziyipmD70HuzERVRYK0SMKUgoqcp03AJ8H3gsRd8/MmxcCpIBJp4EwB8/cVJkhu+N0z693tVEkSE/YzpX+xmT78IoqexuN9JedwRjd76Lbc9aWqf4tpQHmsm0bqG2sDbMlQSpRlFUdjR1c8WS9TS0OwLdxKZUFhystRHuiRtE/TROlmQmm2wsO+IGXNYSzH1tB7fxnfq7yAYunrCNerSyCGzmYnY29+rrORFPj2PRnl4tKFcPLD1HZH8JEkLCsmJjta9eDzRtgb9dFNC0+qOlePMqMIo6vOlLjLUYh6AokMYZrWG3sMbpFyKKpQQpJyIbGW4+RGgbI9aDhs3kR0t9u+UMYnPiqCUKmxystfJ8E4tPy0N6+acH9fQfL4KnP2DfZFsdk//jRZadtgyXInbPCJJHShSlqurnqqruSMV3jxheD2xaDjWzwFrCp81e/tXg5ZwJkKvjN+qdBzIuyxEGmskU+JrJ9NpqcVpLKNn1XuD96vxqTLKJrXbRTCbdae11BYIigIZ2B1csWU9rb5BjC/fELcYMCVmWKXvjVqqemE/Z8guirhsmEMDQDJf2Pk94PScqoyda/LWggrHVQdsukf0lSCgpzYrtOXDw5hmgYy/S3y5CUjza+hf2Pj3Qs0/R/j6psq9RoDk/EjDuiGIpQVowrI1MwHyIWA8aNpO/XeQ7Lhi9RKHBYK3dfkI5Nv+CI/he23cPsW/y0+dSpnhFZqMgqQhVJYsvV0JvM0w6GYA/bXSSb4Izxmuf7lW97HM1Z+SiI/iayexuN6Ei0VZ1JIX1GwJbrI2ykbqCOra0imYy6Y7L4w0ERX4a2h043N7AFiE13BO3WDMkYux8JhCEI5yeFUVNXEZPtGjp/fxl8P69Iz8WgWAYYt4m6nVrzy/FS+uZT4Xo33v+cmHv04VE+eME2dcR36acgHHr+R6Xx5uIEQoiIGG6ScB8iFgPejbT645l5IJsIQoNBmutwioN1ZPJqqkxVcSagiSTtFxtSZJWAWM03vqlqqovR3GdK4ErAerqNLqvpCsbnwZLMdTMYkebl7f3ePjxZLCatE8/4G7Fg5dyU2YuOtYW+prJNHYbyKv6BmO/XE3xV2uwTz0V8G2x/qDxA7yKF4OsUdAyC8lE7ZqNBmqKLSHBUU2xhV3NPVz65MfUFFt4+4qpWMN17NN4zy2ZMCiq/rYi0fksrchE7WoRTs+9Tg9T881ICe6uqigqrb0uXB4vZqOB0jzzUN1r6V0yQE9z6Hki+ytqskW76UJc20QNJk1/0K/IXP5WL7ef/DwVVokOl0xNYS3Fo9zep412E+WPE9C9Olb9RWSHkzhuPd9jNmZn/Js22h0godvbI5gPw+ktYj3o2EwMOjePgrhJN+1qEoVNDtZac59K7WA9ufs0NeZQDOSGu0+LgLjsriDrSVqEp6rqPFVVZ2j8L+IFx4Hr/FlV1Vmqqs4qL8+Qp+A9zfDFWzBhLshGHt7oJNcAZ0/Q/8hepy91vsKYWZ2r/Ywv6gdgu91Mn62GfmspxbveP/h+4XgcHgd7uvakaIQjTyZqtzTPzOMXz6Km2AL4gqI//OAIFr2zE/A9mb3ptQaU85drP3HTeBrXeuZTXPfyXnY0dYd/0uyvjWOr9b2O8hvQVJKJ2tVCS8/3nufT8xVL1tMhFyU0w9Z/o3Puw2uYc+9qzn14jb7uB+vdUiKyfRNAtmg3XYhrm2j+GF89siBNqz9ayn5vES09bs5buosL/rYPY2ElRZacJP4VmUFaaTcR/jgBGWKx6C8qO5ykcWv5nscvnkVpXnY+REor7ZKE7e1h5kMkeotYDxo2kx8t9R0XJIV0064uEdrkYK3d814LHWeH7iqgeMKQe7jWM5/iptca4ir/ELfdFWQ9oiptMtj8HCgemHQyDd0Kr+7ycPYhUBgm1tjjbERGzthMx3KrmzyTl89bzJw0wUF71ZFU7nofQ38n3tyiQDOZra1bmWibmNrBCnSRZYkplQW8eM2cwLaP65ZvZGN9R+CcFdtasJ89l4pBT9wUJFp7XaiWCdgueZuunl6+7vRwz1stbKzvYuv+Hl68Zg7lBeLmUjAy+PX83JXH0tDuoMPh5r4VOwJ67nMpFCcww1bvRmew7rWfBotsX0H6Ec02UU1dV87wdS32ulFkE39Y08G6PVu544xp2Cwm+lxeKgtzRDZENpIAmxbLNuVgOzyz1sbVJ0yk1+nhQFc/Ywpzh9daAsY9OJYSWT8jS6S6SURmViR+P2I9GIy+pjEDNhODybfgKJrICCJksNZUs4z6n6uQvAdtmb27n/qBnQbNfWrgPu1XZ8Ze/iHS+DdaRPZk9pASKyZJ0rnAH4Fy4HVJkjapqjo/FWNJOKoKnyyF8sPAVsvSdb4MwLMOCf+xPa5Gyk3FGKXM3HohSTDe5mB7Sy4AbdXfYOyX71Ky+1+0TDuDsXljyTHksNW+lbMmnpXi0QrCIctSwEG0dDtp6XGGvF9TbEGSDSEd+7S2stx73hHc994ONtZ3AaKekSA1yLKE2Wjg5uc/1d7alMDO55Hc6ITf9iW6sAvSi0i3BYbVdVENAPvb+3jkX58CcNXSDYHPrrl1LuSNwB8jGHnitGmxbFP22+GZtTZ+Pn8Kt/59c/RbbBNgi4NjKcHIEoluErUFO9IFzoj1YDDCgM0UCGJhqNZyQ96XZAM3vNaY0PIPyahjm9AyCYKUk6ru1S+qqlqjqmqOqqqVWbPgCLBvA9h3wKR5ONwqz37uYvYYqLDqf0RVVXb372OMsXTkxpkExhf109RrpN0h01dUTV/BGMq2rwB83eHGFY5ji100k8kkIt0SovWE69a/b+bqEw5mtWZzPSNBejNSW938NzrBDNa96GoqyCTi8QGDdR3J/BAIgonFdvt1dvUJEwMLjiBs7WgiEt0kyhcLuybINJIREydjHoh4ObsQ+dqJZuNSMObC+ON4+Us3na7hsxzbvV10K72MMWX2ouMhNn9dRxOzaxXsdd+kbusr5LZ9TX/JOMYXjuf9hvdxK25MsiiKnAlEuiXE5fFSnm/iwTOqDqbrv9cScGB6Dk1RFdr623B5XZgNZkpyS5AlWfd4WqAo0NcitsBmELIsMaUij9VXT0PyOlENORjy86J6UhqJJv2B3MKV27ny6EKq8mWKCvLJtR50tcM9DU5r7QtGHQpeigv6eOZnkzHIRqxyMYU5JuS+5hAbeDC7rJDbTygP+AFVOZjl4J8fg7MWsrXOnSB+wsUgiqrQ5mjD5XFglmRKVBnZYKLYYuOZq6fjVd386uxaHnnngNhxMcqIJHaNNTNrsI8uthZr2zWrEXqaUBSFNhlcqMnx6SImFQxiuDhy8PywmmVsSidSV2dYDYW7biTxb7QkI3tSkDrEomMicfXBZy/AuDmoJguLt/QyoRCmD9Mb5itnIwBjTGUjMMjkUV3gxCQrbG8xM7vWSWvt0dRse52yHW/RMPsqxheN5+2v32Z3x26mlExJ9XAFERLJlhCrWWbxaXnYXv4hdOyl1lbH4rOfwl1iYc2tczUDPkVV2Nm+k+vfvZ7G3kaq8qpYdOIiJtomsqtj15Djk4snp37xRVGgeRs8e4Gv85u/wHzFNBHkpTOKgtzyOXKMv5ueVgdr0r+4+cjJFuTnfqj5XeG2fUX6PQLBSOBRPHzR/gU3rb4poMcH5j5AvjMf+anTQ/RtLZjE/Gnl/GaOkdJXDzDKdcMAACAASURBVPoB5fzlUDAdZFnUuRPEhFYMomkrZy9goqmIXf3NXB+k2bvOuo/fvwIb67tEBtooYrjYNZat+7o+umJSqF2zGpFbPkd577fs/M61XL9uQXJ8uohJBYOIJl4tL8iJWEPDXTeS+DdaYpmjgvRFWKREsu1lcPXA5JP5cL+XHW0KZxziq3cYjj3ORiSg0pSZnav9GGSoK3Ky3e7LYvTkFNA5ZhplX6xE8no4pNCX8im2WGcfNqUT28s/9TkZgI692F7+KWVSF9XFVsoLhjYKaOtvCzgvgMbeRq5/93rsDrvm8bb+thH9mzTpaznomMH3+uwFvuOC9CXO301Pq1qalB125Od+ovtd4ba1RPM9AkGysTvsgQVH8OnxptU3Ycc9RN82pZMHzqih9NVQPyA/95OQeea/0dHzCwJBJGjayrV3YjeZAwuO/uN3ffhzfnbSGJFZKwghli2mej66w9Ueatccdnj2AtqOujCw4Bh8fsJ8uohJBYOIOo6MUEORXHe4+DdaRqo0kmBkEJmOiWTjUiisgorpPLXSQYEJTqge/mN7nI2UGIrIkTN/Eo0vcvDunmIcbgmLSaWl7psU7/+MovqP8I47FqvRytbWrZzHeakeqiCBSF7XQSfjp2Ov77gOLq8r4Lz8NPY24lbcmsddYa41Yni0/048aTA2gT5x/m56WtXU5DDfFS7bK6rvEQiSjNurbYvdgzMWBmy9RUbYR8GIoBs/yLLm8cOqrLx4zRyRWSsIEEvmdcQ+eiAOcFlLkuvTRUwqGETUcWSEGorougnWo9gdkV2ITMdE0boLvl4Dk+bR2q+yco+HebWQE0EG8FfOfVRmeD1HP4fY+lGR+KLVl+3YWTEVV04h5dteQ5ZkxheOZ2vr1hSPUpBwjGZfGn0wtjrfcR3MBjNVeVUhx6ryqjDJJs3jZkOMi/KKAj1N0FHve1WU2K4DMf2dgjQgzt9NT6uamjSaYcrpcP7TcMnrvtcpp4d8l162V1TfIxAEk0g7N4DJoG2LTYOvPTCXJGEfBYNJgi4hTPygKJrHLaYckVkrGEK0mdcR++gBW2jua4vPpw83f4TNFQwi6jgyQg0Ne11F8W3tvGyFL+6tmaV7rWgQuyOyB7HomCg2LQdJhgkn8tJONx4V5tUO/7EOTzd2TwfV5vLkj3EEqCvqR0Jlu33AwMgGWsbPxrb3I3I76hlXNI4v2r8QmTvZhrXcV7fD77j8dTys+rouyS1h0YmLAk7MXx+kzFKmebwkN4byA/5aJU/Mg4UzfK/N22K/8Ynh7xSkAXH+bnpa1dSkpRSOvwVW/A88ebrv9fhbfMcT+T0CgZ9E27kByixlPDD3gRA9PjD3Acowac8lYR8FwSRJl6BjK2cvoMztYtEgzQobKkgUEfvoAVtY8skyFh17Z2x6jGT+CJsrGETUcWSEGgp7Xb9WF38P/jrfF/ee+CvfA3ehR8EAkqqqqR5DxMyaNUtdv359qocxFMULD0yHomrUE+/key/0oigKDxw3/EfX92zlvgNLuaTsLGrNlckf6wjw4Ec12Cxw19x2AIzObo58+25aDjuNf0z+Ng9/+jDPnP4MM8pmpHikURHXo5W01W4iiaGDXtK7V/c0+QK14HR/Wx1cvgryY5xvmdcpUGgX4v7dItZknJoT3atDENqNhGTYuQE8ige7w45bcWOSTZRZyjAi68+lzLOPyUJoN4m6BIK6V/djlqRA92ol10abq0PY0NgR2g1DxD56wBbG3L060vkjbG4wQrvEEEdGqCHd6+pp9dI3oaBqNOsxGrI+hVPUdEwEu1ZD9344+hK22hW2tylcc3hkH93ZX48BmTFZsr0aYEKxg3UNRTg9kGP0NZRprTmKsh0rmHj4WQBstW/NtEVHwXDIctQ3ErIkU2YZ2rVd73jUJKPeTQx/pyANiPN3i1iTcWouYdoXjB6SWNfLKBsZkzdm6Bt6c0nYR4GfJNebkyWZMqtG/ADChgqSRsQ+esAWykBMaox0/gibKxhE1HFkhBrSva6eVlVVLDgKAgglJIKNSyCnEGq+yfM7XJhk+G7V8B8D2Nm/l0pTKSYpe9Z/Jxc7cCsSO+wHazg0TTgOg8fJ1N1rKTAXsKVVdLAWjACi3o1gpBGaE4w0QnOCdEToUiCIHTF/BJmC0KogAsSiY7x0H4Dtr8OkefSrRl7a6Wb2GCiIYJ4pqsIuZ0PW1HP0c4jNgSypbG46+I/gKKqmq2wyY7a+xPiCOrbaRTMZwQgg6t0IRhqhOcFIIzQnSEeELgWC2BHzR5ApCK0KIiB70utSxSdLQPHAofNZ9bWHThecUjf8xwDqXU04VRdVporkjnGEyTGqjCvq57Om0JXX/ZNPZMrax5jmcvN8zy763H1YTdYUjVIwKpBlqJjmq4ETSb0bURtHEC/BmlMUUL2+LSZ9LUJPguQQrZ2LFmEXBbGSVw4/fRUkA5gsYCkR2hEIhsNvc3OLfHXxJINv3gjbK0hHEhWDiFgjqxGLjvHg9cCGxVA1Ewqref7fvZRb4IgIyyjs7PfVP6g2Z9eiI8CkYgerviqm2ylRkONrVtRVfijdJYdwbP1mnrPlsq11G7PGzErxSAVZT6T1bvzd1569wFeLxP+krmKacHqC6PDfHAg9CUaKZNX1EnZREAt6urGILtICQViEzRVkIvHGIEL3WY/4FeNh5wroaoRDv8eBXoV/NXg5qQYMEfYf2u74inzZQomhMLnjTAGTSxyoSGxtDsp2lCQap8zn6E47AJtaNqVodAKBBn0tB50d+F6fvcB3XCCIFqEnQTYgdCyIBaEbgSA2xNwRjEaE7rMesegYDx//BaxlUPst/vGFG0WFebWRfVRVVbY5dlNnHoskZV+X9NrCfnIMCp8eyAk53lU+GWPxOMZ5FDYd2JCi0QkEGiS506ZglCH0JMgGhI4FsSB0IxDEhpg7gtGI0H3WIxYdY6VtN+x6ByafgirJvLDDzfQSGJsX2cebPG20ebsYlzM2ueNMEQYZJpf08cn+HFQ16A1JYt+UU5np6GPTgY9RQ94UCFKI6L4mSCRCT4JsQOhYEAtCNwJBbIi5IxiNCN1nPWLRMVbWL/YV9p18ChubvezuVCLOcgT43LEbgHHm7Fx0BDisrI82h4GvO0JLh3aXT2aKuZROxcmeA5+kaHQCwSBE9zVBIhF6EmQDQseCWBC6EQhiQ8wdwWhE6D7rEY1kYsHdDxufhrpvQV4ZL2xwkGuA71RFfoltjt3kyRbKjLbkjTPFTC3tA2DD/hzGF3tC3iubMA/2vc6mNfdyyA/+lorhCTIcRVFp7XXh8ngxGw2U5pmR5ThKFSS7A6xg1ODTphvVMoHiS1diVN1IQk+CTGSQXVQNZjrkIvo6+xNjdwXZySjxpwmPQwQRkdX/7qNk7giSR0bOD6H7rEcsOsbC5ufA0QZTTqffo/LqLjezx4A1wn/Ng/Ucx2RlPUc/BTleagr7+aQxh/Om9Ya8V1wyicJ9MhsPrOfcpq1QOT1FoxQkgpF2cIqisqOpmyuWrKeh3UFNsYXHL57FlMqC+Bcek9EBVpB00iXISpo2BYJUMWAXD2r7gyHaBtJi/gnSiBT605HwB8LWp4Z0+XdPqsZELJrVJFM76TI/YkLoPqsRy8fRoiiw9iEomQhjjmDlHg/drsgbyAAccLfS6ulkfE4UqZEZymGlfexsNdHZH2roZEliQn4N6y258PrNvn9XQUbid3DnPryGOfeu5tyH17CjqRtFSV69ztZeV8ChAjS0O7hiyXpae0XB4dFIKjSoh9CmIFvR07a915k2808gGCl/IGx9akiHf/d0ijkEmUWytZMO80Mg0EIsOkbLl6vA/gVMOwckiRe+cFFugSPKIr/Exr7tAEzMqUnSINOHqWV9qEh8sj93yHuHFR5CvdFAY+NHsGlZCkYnSASpcHAujzfwfX4a2h24PN6kfacgfUmnIEtoU5Ct6Gm7362kzfwTCEbKHwhbnxrS4d89nWIOQWaRbO2kw/wQCLQQi47RsvYhsJbBIcdxoFfhXw1eTqqBaDKWN/XuoMxoo9hYmLxxpgk1BU6Kc92srddYdMzzpYd+WDERVt4BvfaRHl7WoygqLd1O9rX30dLtTMpT2FQ4OLPRQE2xJeRYTbEFs9GQtO8UpCeKouLyeLn/h0fy2EVHM7PWVyc3VUGW0KYgW9HTtkHyzbeZtTYeu+honrvyWO44YxqK2MEgSAEjFZNEYutHIgYbbaSDj9XSWHl+Di6PV/zWgrAk2z6N9PwQNk4QKWLRMRr2b4av3ofDzgDZyIs73SgqnBhFwmK/4mKbYzeTcqLYj53BSBIcUdHD5gNmup2hK7PVuaUUGq18WDkRnN3w1m0pGmV2MlLbP1IRAJbmmXn84lmB7/XXLCnNMyftOwXph1/j5/95Hef/eR13v7aNn8+fwsxaW8oW+oQ2BdmKnrYtZgOnTKvg5/OncPdr2wJz0d7rEjcgghFnpGKS4Wy92IKbHNLBxw7W2MxaG7ecOoXz/7xO/NaCsCTbPo3k/BA2ThANkqpmjjBmzZqlrl+/PnUDeO4i+PId+MFfUE15zPtbLzmywh/mRH6JDb3b+MP+JfxH6WkcklOdvLGmEQ1dZhZ9XMvVszo5aWLo051Hv36DXX0HWJ07A2nzs/CjpTDtrBSNNCxxVd9NhXZbup2c+/CakCdqNcUWXrxmDuUFOQn7nlQVLU6XxiEZQMZpN1L0NH732TMYU5SbssLZQpsJI2u1m6loaRugob2PnzzxYdL9TQYhtJsiRjImCWfrRyoGSwJpr91U+9jBGlt8yTHc8fKWTPyts42M0G6y7dNIzY8MtnHpSNbfJIju1ZFyYAt8/goceQGY8/mw0cOuDoUbjozuMht7d2CWTNSaxyRnnGlIdYGLUoubD+pzhyw6Tsuv46POL9h9+PFM3LcBXr0Bar8FBaJ7VbyM1BYjWZaYUlnAi9fMGdEAUJYl4dRGOXoan1iRT43NkrKFPqFNQbaip22DLIk6UoK0YCRjknC2XtRWSx6p9rGDNeZVVfFbCyJiJOzTSM0PYeME0SC2V0fK+/eCKQ8OOxuApVtd5Jvgu1E0oPaqXj7s2cKknFqM0uip7+XfYr2l2Uxnf6jkphXUAfCv9u3wnf8CVw+88v8ggzJw05WR3Pbsd3DVxVbKC3JEVpdgRNDTuMVkEBoUCEaQdKizJhD4SYeYRMyJ7CZYYxaTUfzWgohJB/uUCISNE0SDWHSMBH+W47SzICef5j6FFV95mFcLuVHkim517KZb6WW6ZULyxpqmHDWmG0WVeH9PaEOZMnMhdbnlvNv6Kdhq4aifws4V8MlTKRpp9pAOdW8EgmQiNC4QpAdiLgoEoYg5MXoQv7VgNCJ0L4gGsb06Et69OyTL8bntbjwqnDYuust80P0pOZKJSbmjo4lMMJX5bsYXOVi5y8qZU/qQgh7qzCyayCtNH2J3dVF22JnQ8LGvqcy470DZpNQNOsNJSAq/okBfC3hcYDSDtRxk8axCkAI0tCjLckq29gsEWUkc9j5VZTYEWU4GxyBiToweZFSm5jt4/8pJeCQTfaZiiiyZm8EmyEBSYCuFjRNEQ0oWHSVJ+gNwJuACdgGXqqrakYqxDMuud+GLt3wZeDn5OL0qS7e6mFkO1fmRX8ajeviodwuH5o7DKI3Otd5vVXfx3LZKtjabmVHpChyfWTiRl5vW8X7rZ5w3dg7MucFX2/H5i+E/V4HZmsJRZzZx1fVQFGjeBs9eAB17wVYHP34GKqbF7sgy+AZCkELCaFGW5eg1LnQoEIQSrb3XeQggapkKEkYyYpBovz9OP5Hq2oOCEWBAp9KzF2Do2IvBVkfO+cvAO6AXEV8Ikk0KbWVENk7E3AJSt716JTBDVdUjgC+A21I0jvB4Pb6Mu4KxMM2X5fjiF26a+1TOmxjdpTb0fk6f0s90S5QfzCKOqOjFYvSyando/Yfa3DLKzIW+LdYAeeW++o5NW+GNX6RgpALA5yD8Dgx8r89e4DseC36n+MQ8WDjD99q8zXdcIAhHIrUodCgQDCWaOSbmkGAkSHQMEg1C44JI0dLpcxfCvvVCN4KRIZW2cjiELRUMkJJFR1VV31ZV1TPwn+uAmlSMY1g2LIaW7XD0pWAw41VUHt3kZHIRfKMsuku93bmOIkM+E3PS808dCUwGlaPGdLOuPhd730HpSZLEUYWT+KD9c9pc3b6DNbPgiPNh09Ow4cnUDHi043EddGB+OvaCx4WiqLR0O9nX3kdLtxNFiaDxTzo7RUF6E0aLUSN0KBAE8Ntyj6s/8jkm5pBgJNCx+6rHFX38ES1C41lPTHGsFnrxiaVY6EYwMiQyRtYgrrkibKlggHTIbb0MeFPvTUmSrpQkab0kSetbWkZQoF374d17YMwRUDcbgBV7POzpUjlvEiE1CYdjn6uZrY5dHGWdiiylwz956jiurhMVeGV7Xsjx75RMw6N6ebX5o4MHj/wJVB0Fr98MX/1rZAeaAFKm3URhNPtS9IOx1aEazOxo6ubch9cw597VnPvwGnY0dQ/vhJLsFAWJI+20q6NFjNEXq1bD3MgKMp+0024aoyhqwJZ/ut8R+RwTtjwpCO0OQsfuOxRD9PFHtAiNR0WmaTfY9sWtI734xNHu+/9CN2lNpmlXkwTGyIOJe64IWyoYIGkrYJIkrZIkaYvG/84OOueXgAdYpncdVVX/rKrqLFVVZ5WXlydruIO/FF75f+BxwLHXgiTh9qrc95GTmnz49tjoLreycx0GZL5hnZKc8WYQJRYPR43pZtUuKx39B+VXk1vGROtY/rF/Dao6YMhkAxx/i297+98ugtZdKRp1bKREu4nEWu6rCeJ3ZAM1QjrkIq5Ysp6GdgcADe0OrliyntbeYRxIEp2iILGknXZ1tIg1+rF5JJOmDj2SKQEDFaSatNNuGtPa6wrY8nvea6H1zKcim2PClicFod1BaNh95fzl3PRaQ/TxR7QIjUdFpmk32PZBnDrSik/OegjWLDz430I3aUumaVeTBMbIg4l7rghbKhggaR1NVFWdF+59SZIuAc4ATlIDq0xpwoYn4cuV8M2roKgagGe3u9ndqXDHMWCIIsux09PDu10fc5hlAvkG0RAFYO74DjbsL+CV7Xlc/I3uwPHjSqbzZMMqPu3azTeKBmpfmvPhxF/BGzfD0+fBZW9BwZgUjXyUIcu+IsSXrwop/tvX2R9wPn4a2h24PN7w1/M7xcGFjhPgFAVZjo4WYylE3U4hhjOfovTVnwZ02HrmU3gppCIJQxcI0hWXxxuw5Rvru7j8Lbj95Oc5cqwVozlHf44JWy4YCTTsvt1bwIptq0NOiyj+iBah8awm2Pb5iVlHg3WqeGDFL6FhvdCNYGRIYIw8mLjnirClggFS1b36VOAW4HhVVftSMQZdWr6AFf8DY4+EqacD0O1S+b/1/RxeCt+qjO5yL7Wvxq16OK5gZhIGm5mUW93MHNPDWzvzOXliH2MLfIbrm0WH8lzjP3lq3zsHFx0BCsfCSb+Ct2+HJWfDpW+CtSRFox9lyDLkB4leUaiQu1j7s8k09ijc814LG+u7qCm2YDYahr9WkpyiYBQwWIsxIskG/meNhytPfp4Kq0Rzn8qq7R7+6ztd0NEqdCkYNZiNBmqKLSELjze85ubFa+ZQnq/RjTK4A2VeOVyxGtwOMWcEyWOQ3Ze6nSGaBYbGH4nolCrilaxmsO0DDR1FQ7BOFQXOfAC+d29ydCM6AQu0SFCMPJiI5ko4TQpbKhggVb/4Q0ABsFKSpE2SJD2aonGE0tsKy38IBjPMuREG6i/+Zl0/Hf3wn9Oiq+XY6ulkZdeHHGGZTJnRlqRBZyanTWrFIKv85ZMC/HmuuQYzJ5fNZJV9E5/31Id+oHwqnHgHtO2Gpef6fivByDLQgcy0+GTGLj6Go1f+kCdOzWP+tHIev3gWpXkRpMr7naKt1vcqnI5ghCnNM3PjyVO54bVGjnvsS/68oYubZ6qYFp8sOusJRhWleWYev3gWNcUWwHcjoWvLB3eg/Ms86D4AhdXClgtGjGE1m8hOqSJeyVqisn3RkkzdiE7AghEmITZX2FIBIKXbzuZwzJo1S12/fn1yLu5x+rLo9m2A+b/xLXIB737t5rK3HJw3ES6bFvnlVFXlgQNPs6H3c66p+BE2Y0Fyxp3BrKkv5OUvyrlxdgdz6voB6PP2c+v2xRxTdCh/nPGzoR9q+Bje+60vPfuiF4fWiUgeUSw3DyWp2h0pepp8ziS4ILCtDvelKzEUVCLLcf0TCZKH0O4gFEWltdeFy+OlQu7yLTgO0jWXr0rKU2NBVAjtJpnguWA2GijNM2vbch37L+aJLkK7SSKsZoVOE8Go0G7Eti+dEPoejlGh3ZFG2NwRIc2NT/yIpWYAVy889x+wdy1856bAgmNTr8Kt7/czvhAuirIHzNqezXzUu5XjC44WC446HFvdRW1hP49+XMi+Ll+attWQy/zyo3mv7TP+2frZ0A/VHAPzfg3d++EvJ8O+T0Z41KMYnQ5kJtWd/oGaQBCELEuUF+RQXWzFpLpFZz3BqCV4LpQX5OjbctGBUpAmhNWs0KkgQiK2femE0LcgBQibK0gEYtGxr82X4fjlKph9HYw/DoBOp8pFr/fR41b5xUwwRVHmo9HVwl9aXqLaVMHs/COSNPDMxyDDRYcfwCir/P7fxfS6fEZsftlR1OaW8asvnqbd3TP0g2NmwKn3+lK3/3IKrHsUMihjN2MRHcgE2YjQtUAwPGKeCDIBoVNBNiP0LUg3hCYFETK6Fx33rIE/nwD7P4Xj/xsOPRWA9n6Fy97sY3eHwi9nwfjC/8/emYe3UZ37/zujzVpsS7JlJ85GLyTQEAIpoSzhd28SCglLoVxoaUihhbJdoCFcuHBpoSSslxRK4svW0IawmK2lFAqULSTlkrKFBAwEglmaxHZsyZZlW4slSzO/P8aStcxII2mkGcnv53n8KJG1HFnf8z3vOXPO+8p/SV90GLd3bwAA/MCxCCwzsf/EubDXxLB8Tg96/DrctMWBwREGBlaPC6YtwWA0iGs+24AwN5r5RMd+wPfXAVPmAS9fK+R59HxR9vZPKOIVyOKDC1UgI6oB0jVB5Ib6CVEJkE6Jaob0TWgN0iQhE1WqV6uO3w28eSfw3nqgdjJwwq1A07cBADv7Y7j4lSB6Ajyu/g4wL48+syfcgzv3PQJfbBjnNJwMpz6P1coJzP6OEfx0bg8e+7gZN2xqwJXH+PAthwvnTFmMhzpfw5Wfrsddsy+EWZd21cRUCyy6Adj1IrDjUeD+o4EjLgSOvkxIVksoC1UgI6oR0jVB5Ib6CVEJkE6Jaob0TWgN0iQhk4mz6MjzQM/HwI7HgO0PC4VjDjwJOPw8wFADd5DDvdvDeGznKOpNwP8cAxzkkPfSEW4UL/newp8H3oCJMeAnDSdhirGptJ+nyvh2YxAXzNuHxz5uxn+/1oBTDgzglFmH4NwpHB7p2oQfbr8NN886B/Pq9099IsMAB50CzDgW2PGIsJD83npg9qnAIT8E9l8MGMzqfKhqJF6BjCCqCdI1QeSG+glRCZBOiWqG9E1oDdIkIYPqXHTkeSA0APh2Az2fCBWpv94MDPwTYHXAvyzCyEFn4mtMxgdfxLBlTxBb9kbB88DSGcBPDgTqTdIvz/EcBmN+fB3uQnvwC2wd/gh+LohZNTNwYv0C1OmsZfuo1cS37CO46qi9eKGjAX/9vBYv7rJi/pT/h+NcTdgWeRHnfnQXvlO3P05qOgLz62diutkFAzsmYbMdOGYFMPfHwGd/FXJ0fvosYLQC044Epn5XyAXp2A+wzwBqaBcqQRAEQRAEQRAEQRBEqaiORcd37gc+/iMwMgRE/MDIIDAaHP+90YqvDLPwF/0J2MQfju6OWvg+AYAAAKDRDJy+P3DCNGCKTfpttvk/xR88f8FgLAAOHABADx1m1czAfOtszDBNLt1nnCBYDBx+NNuDRfv58I+9dfjEY8O7nYcC7EEw2t/D9tG3sX3oSQAACwZ1egssOhPumn0B5tTuB9iagCN+Dhz+U2BfO7D3HcD9GfDVZgBJxWZMdWM/VsBYC+iMwH7HAot/pcrnJgiCIAiCIAiCIAiCqCYYvoKq/jIM4wGwW+RXjQD6ytycXFCb5FEpberjeX5poS+YRbvFtGmiQJ+9OEqpXfpuJibl+uzl8F2tfo/ULvlosU1KaVdLn00rbaF2ZKJkW6pJu2q3Qe3310Ibyvn+as/VlETt700Kald+yG1XUdqtBCpq0VEKhmG28Tw/X+12JENtkge1SR5abFO5oM+u3c+u9faVEvrs1fHZtfpZqF3y0WKblEJLn00rbaF2ZKKltsTRQpvUboPa76+FNqj9/pWKVv9u1K780Gq71IBKCxEEQRAEQRAEQRAEQRAEoSi06EgQBEEQBEEQBEEQBEEQhKJUy6LjerUbIAK1SR7UJnlosU3lgj67dtF6+0oJffbqQKufhdolHy22SSm09Nm00hZqRyZaakscLbRJ7Tao/f6A+m1Q+/0rFa3+3ahd+aHVdpWdqsjpSBAEQRAEQRAEQRAEQRCEdqiWnY4EQRAEQRAEQRAEQRAEQWgEWnQkCIIgCIIgCIIgCIIgCEJRaNGRIAiCIAiCIAiCIAiCIAhFoUVHgiAIgiAIgiAIgiAIgiAUpaIWHZcuXcoDoB/6UeOnKEi79KPiT1GQdulHxZ+iIO3Sj4o/RUHapR8Vf4qCtEs/Kv4UBWmXflT8qXoqatGxr69P7SYQREGQdolKhbRLVCqkXaJSIe0SlQppl6hUSLsEUToqatGRIAiCIAiCIAiCIAiCIAjtQ4uOBEEQBEEQBEEQBEEQBEEoCi06EgRBEARBEARBEARBEAShKHq1G0CMwXFA0ANEI4DeCFhcAEtrwgRBEBUH+TlRzZC+CS1BeiS0COmSqBRIaTGWMAAAIABJREFUq0QZUG3RkWGYGgBvAjCNteNPPM/fqFZ7VIXjAPdO4MllgG8PYJ8O/PgJoGk2dXqCIIhKgvycqGZI34SWID0SWoR0SVQKpFWiTKippjCAxTzPHwrgMABLGYY5SsX2qEfQM97ZAeH2yWXC/QRRpXzt+xr37LgHAyMDajeFIJSD/JyoZkjfhJYgPRJahHRJVAqkVaJMqLbTked5HoB/7L+GsR9erfaoSjQy3tnj+PYI91cQHM/BO+JFJBaBUWeEs8YJlqGrJEQmvYFeLHtxGYLRIF7b/Rr+fOqfoWN1ajeLqCJU86Mq8XOCEEWmvikeIMpCkX5LOiXkkLdOKA4gKgUZWiWfJJRAVcUwDKNjGOZDAG4Ar/E8/66a7VENvVHYzpyMfbpwf4XA8Rw6Bjqw/MXlWPLMEix/cTk6BjrA8ZzaTSM0SNtnbRiJjuD0A07H14NfY/PezWo3iagiVPWjKvBzgpBEhr4pHiDKRhF+Szol5FCQTigOICqFHFolnySUQtVFR57nYzzPHwZgKoDvMgwzJ/0xDMNcxDDMNoZhtnk8VbrV1+IS8ifEO308n4LFpW678sA74sWKN1agO9ANAOgOdGPFGyvgHfGq3DL1mBDaLYAYF8OzXz6Lec3zcPK/nIyGmgY89+VzajeLSKLStauqH1WBn1cyla5dzSND3xQPFAZptwCK8FvSqXJUs3YL0gnFARVDNWtXFjm0Sj5JKIUmqlfzPO9jGGYzgKUAPkn73XoA6wFg/vz51Xn8mmWFhK0XvF6xlaMisUjCkOJ0B7oRiU3cowQTQrsFsLN/J3xhHw5vOhwsw+IQ1yF4b997GOVGYWANajePQOVrV1U/qgI/r2QqXbuaR4a+KR4oDNJuARTht6RT5ahm7RakE4oDKoZq1q4scmiVfJJQCtXcj2EYF8Mw9rF/mwEcD+BztdqjOiwL2JoB+zThtsIGJqPOiBZrS8p9LdYWGHV0lIBI5a2ut8CAwcGNBwMADm44GMFoEB+5P1K5ZUS1oLofVbifE0RWcuhb9f5HTCwK9FvSKSGHgnVCcQBRKWTRKvkkoRRqOuBkAJsZhmkH8D6EnI4vqNgeogicNU60Lm5NGFOLtQWti1vhrHGq3DJCa2x3b8e02mmoNdYCAA50HAgA+MhDi46EMpAfEYR6UP8jKgHSKSEH0gkxkSH9E0qhZvXqdgDz1Hp/QllYhsVMx0y0ndxG1a0ISTiewyd9n2B+8/zEfTajDY3mRnzm/UzFlhHVBPkRQagH9T+iEiCdEnIgnRATGdI/oRSayOlIlBmOA4IexfOMsAyLRnOjAg0kqpXdQ7vhH/XjW/Zvpdw/o3YGdvbvVKlVRDWiuB+VyDcJohpRPR6g/qoNNP49qK5ToiLQhE403peICieLvjShf6LioUXHKoXjOXhHvJlXJTgOcO8EnlwG+PaMV6lqmk2DF1FyPu3/FADwrbq0Rcf6GfjA/QGGI8OJY9cEoTYpPhqLwvm368B+/gL5JlE1SMYKlQzFOdqgxN9DVWqXUA1N64k8jSglCutL032JUA1SQBXC8Rw6Bjqw/MXlWPLMEix/cTk6BjrA8WNXMeKmAgi3Ty4T7ieIEvO172voGB0mWSel3D/VNhUA8M3gN2o0iyAyyPDR1y5Ex7GXgZs6n3yTqAqyxgqVDMU52qCE30PVapdQBc3riTyNKCUK6kvzfYlQDVp0rEK8I16seGNFosR9d6AbK95YAe+IV9g2HTeVOL49wv0EUWK+HvwaTZYm6NnUTdaTrZMB0KIjoR1EffSd1fD+61XCA8g3iQona6xQyVCcow1K+D1UrXYJVdC8nsjTiFKioL4035cI1aBFxyokEoskOnuc7kA3IrGxPA326alPsE8X7ieIEvOl78tEBbRkGs2N0DE6fD34tQqtIohMJH3UMlaxj3yTqHCyxgqVDMU52qCE30PVapdQBc3riTyNKCUK6kvzfYlQDVp0rEKMrDFjYafF2gKjbiwx7I+fGDeXeN4Gi0uFlhITidHYKDqHOzHZNjnjdzpWOHJNOx0JrWDUSfho0CvumxwH+HsB317hlqOjJIS2kdQ4mMrWMcU52qDY7yGLp0pqV0eLMET+aFpPHAfwAM75C7D8j8DU+eRphLIoOGZK9iXWSDHyBIcKyVQbHAdn0IfWo1djxds3ojvQjRZrC1oXt8JZ4wQYVkgMe8HrVAGNKCu7h3YjxscSR6nTmWShRUdCOzhrnGhd3Jo4JtJibUHrorVwGuyCfyb7JiV5JyoQUY0vvBvOF64GKrlgEktxjiYo5nvI4ami2o3HuQSRJ5rVk1g/OKsNqGsBzE7yNEIZFBwzJftS0Ac8djrFyBMYWnRUgyxl6Ysm6AH72OmYaWtC279ehYjFCWM4AKepYbxyFMsCtmZl3o8gZBI/Ot1iyzxeDQAuiwsf938MnufBMEw5m0YQGbAMi5mOmWg7uS13BT6pJNw/fx1gQAsfhCbJ0DgYOF+4WqjQDlS2jinOUZ9iYl0pT73gdcDWnJ8/E0QONKen5L6T3g+eWi70A617MFFZKDRmivYlDmAfXCTp5wlKuT5CqA4tOpabUu+IGUsGy/r2oPHxZeP3r/yk+NcmiCL4avArMGAyKlfHaTA3IBKLoH+kH43mxjK3jiAyYRlWnhalknBH/MCjP6Aru4RmSdG4b6+wwzEZ0jFRCMXGujIKG8j2Z4KQgWb0lNx3fnA/FZAhKo6MvuTbm1vHdGKo6qFvsdwoWJZeFEo2TGiUb3zfoNHcCJPOJPr7+ADV5e8qZ7MIonikfNf7Vem8niCUhnRMKEWxsS7FssREJbnvhAaoHxCVjxw/L/X6CKE6tOhYbhQsSy8KJVAnNMpXg19J7nIExhcdu/3dko8hCE0i5rtntQF/vyP1cbRDgdAypGNCKYqNdSmWJSYqyX1n61rg1HuoHxCVjRw/L/X6CKE6dLy63MRX+5M7lpJXrRRIBstxPPoDEUSiMRj1OjRYjWBZyrFHFA7P8+jyd+GoyUdJPqahpgEA7XQkKodkr7TUHgD7z18HExvzXUYH+N2pT6AdCoSWEYkfeEYHhnRM5Euxsa5ELMuBQf9wmOJTQrMUPYdK7jud24A3bgJOvgtonAUYzJTnjlCdvDUuZ22i1OsjhOrQomO5ia/2p+csUPKqVRHJYDmOx67eYVz4yDZ0DoQw1WHGg+fOx4HNtRTYEQUzFBlCYDSQNV9Ojb4GtcZa2ulIVATSXtkkeCXHld7rCUJpkuIHjuOxu98Px2kPw/7cTxM65n/8BBjSMZENJWLdtFiW4lNC6yii0fS+43cDtS1A/XRabCRUp2CN51qbKMf6CKEqqi06MgwzDcAjAJoB8ADW8zy/Tq32lA0Fy9KXgv5AJGEkANA5EMKFj2zDs5cugKtWPBcfQeQivpCYK0l3Q00D7XQkKoKcXqlxryeIXPQHIjhnw/tw2Qy4/vg/osnCwBdhMbV2GhykYyIbJfA/ik8JraOIRil2IDRMyXyYdF/1qLnTMQrgKp7ntzMMUwvgA4ZhXuN5fqeKbSoPCpWlLwWRaCxhJHE6B0KIRGMqtYioBuQuOjaaG2nRkagIZHmlhr2eIHIR13jnQAhnPDqUuH/rtVPgsKrYMKIyUNj/KD4ltI5iGqXYgdAoJfVh0n1Vo9ryMc/z+3ie3z7272EAnwGYolZ7CAGjXoepDnPKfVMdZhj1OpVaRFQD3QFh0TGet1GKRnMj9gX2gef5cjSLIAqGvJKodkjjhJYgPRJahzRKVDukcaJQNLFnlWGY/QDMA/Cuui2pQDgO8PcCvr3CLccV9XINViMePHd+wlDiuRoarJTIlSicbn83anQ1sBqyb49pMDcgEougf6S/TC0jiMIoqVcq7OsEUQg5NU46JcrBmM4aY268euFBWDJbyPFF8SmhNWTHBeSdRDGoqB9aJyAKRfVCMgzD2AA8A2Alz/NDIr+/CMBFADB9+vQyt07jcBzg3pmZdLVpdsE5EFiWwYHNtXj20gVUHbBISLvjdPm70GBuAMNk11H8+HWXvyvnUWyidJB2c1MyryyBr08kSLvKkVXjpFPFIe2KkKQzxrcHFvt03H/W4+g7bREYluJTrUDaFZAVF5B3aoqK067K+qF1AqJQVHU3hmEMEBYc23ie/7PYY3ieX8/z/Hye5+e7XFTBKIWgZ9x0AOH2yWXC/XnA8Rz6Qn3o9nejL9QHMDxctSZMcVjgqjWRkRQIaXecTn+nrEXE+PFrqmCtLhNNu+keyPHyrhqzLKO8Vyrk6xOViabdUiOpcZk6LbRvTURIuyKI6Ix96mw06YZLEp+SXguDtJsEw4PRD4Mx+MDohwEmLV0QjfGaouK0O6YfztaEvrOfQPeZD6Iv0Asu5C1bE0oS+xJVj5rVqxkAfwDwGc/zv1WrHRVNNDI+aMXx7RHulwnHc+gY6MCKN1agO9CNFmsLWhe3YqZjJliGrrgRyrDPvw9HTj4y5+OcNU4AgDvoLnWTCAKABj1QAV8niJIjQ6ea61tE5VFGPyS9EsUiS0M0xhPFEI2AszWhY+nNWPHO6nGdLVqLmRYneRWhWdRU5gIA5wBYzDDMh2M/J6nYnspDbxS2VSdjny7cLxPviDcxOAJCwY8Vb6yAd6R8V0yI6mYoMgT/qB8N5uxFZADArDfDpDPRoiNRNjTngQr4OkGUHBk61VzfIiqPMvoh6ZUoFlkaojGeKAa9Ed5Fv0wsOAJjOtu8kryK0DRqVq9+i+d5huf5uTzPHzb285Ja7alILC4hj0N88IrndbDI3x4eiUUSphWnO9CNSIyuuBHKED8q3ViT+3g1wzCwm+y06EiUDc15oAK+ThAlR4ZONde3iMqjjH5IeiWKRZaGaIwnisHiQqTxAPIqouJQvZAMUQQsKySOveB1YVu+3igMWnkkkjXqjGixtqSYV4u1BUYdXXEjlKHL3wUAsgvD2E129AZ7S9kkgkigOQ9UwNcJouTI0Knm+hZReZTRD0mvRLHI0hCN8UQxsCyMBit5FVFxkMNVOiwL2JoB+zThNs9By1njROviVrRYWwAgkX8knluPIIolsdNR5qKjo8ZBi45E2dCkBxbp6wRRFnLoVJN9i6g8yuSHpFeiWGRriMZ4ogicZvIqovKgnY4THJZhMbN+f7Qt3YgIF4WR1cNpdmVNRMtxPPoDEUSiMRj1OjRYjVS5ipCk29+NGl0NrAarrMfbTXZs790Onuch1JsiiNLBMixmOmai7eQ2RGIRGHVGOGtSk3GX3fM4TqhQSLsgiAom0bdOasNINAyWMaCGrQN4BlDT2ql/aY6iPFah71POWEBUD6UY1xXVEPkUIYHiXiWhNZrvE0pCi44THY4D6/kcjU8uE6qnxXOLNM0WHdw4jseu3mFc+Mg2dA6EMNVhxoPnzseBzbVkRIQoXf4uNJgbZC8gOmociHARDIYHYa+xl7h1BCEEcFI7ccvueRwHuHcCMj2ZIDQNz8AzaMSFj7RrI2ag/qU5ivJYhb/PbGMBUT2UclxXREPkU0QOFPMqCa1xrm9jlztA831CMci51IbjAH8v4Nsr3HJced8/5AWGu4Ef3A+c9RhgaxKMJ+gRfXh/IJIwIADoHAjhwke2oT9AyWsJcTr9nXkNjHaTsNBIR6wJLSDL89J9PBYt3NeDnvHgDxBus3gyQQAoTSyhwGtqLmag/lVeYlFgsBPwfiPcxqIZDylKI/R9EgWgOV9KJ65rW5MwN/vB/UBkGBjep958kahspMZzCQ+N+T359RG11zMIzUM7HdVE7StZHAcMdQMvXjX+/qfeA7xxk7DFWoRINJYwoDidAyFEorHSt5eoSPb59+HIyUfKfrzD5AAAuINuHOg8sFTNIghZ5PQ8MR//0aPA39cAu17M39ejkfHgL45vj6QnE0RJYgmFXlNzMQP1r/IRiwK9nwBPn5Pqjc1zAN349KMojdD3SRSA5nwpnWhEWHBc/Gvg+cuFfx+3CnhoKe18JPIn23gu4aFMLCK/j6i9nkFUBKQENVH7Cm3QAzy1PPX9n78c+LdrhZwOIhj1Okx1mFPum+oww6jXlbq1RAUyFBmCf9SPBnOD7OfEj1S7g+5SNYsgZJPT88R8/OlzgMOWjf8/H1/XG4WALRn7dElPJoiSxBIKvabmYgbqX+XD3zO+4AiMe6O/J+VhRWmEvk+iADTnS+nojcJc7PnLhX6zYCXw3KW0o5cojGzjuYSH8jqj/D6i9noGURHQoqOaqH2FVur9nfsLSWRFaLAa8eC58xNGFM/x0GClAI/IJFG5uib/49XuEC06EuqT0/OkfNTsSP2/XF+3uIQrxPEgMH7FWMKTCaIksYRCr6m5mIH6V/mIjYprKDaacldRGqHvkygAzflSOhaXMBeL9x+zg3b0EoWTbTyX8FCdzSW/j6i9nkFUBHS8Wk3iVxeSO2o5r9BKvb/RJrkdmmUZHNhci2cvXUDVrIicdPm7ACCvnI56Vo86Yx3tdCQ0QU7Pk/LR0EDq/+X6OssKR1IueJ2qVhLyKEUsodBrai5moP5VPnQGcQ3pDCkPK0oj9H0SBaA5X0qHZYW5WLz/hAbUnS8SlU228VzCQ1mWld9H1F7PICoCGpXVRO0rtFLvb83+/izLwFVrwhSHBa5ak3YGaUJzJHY65llhzW6y06IjoRmyep6Yj/7oUeDDJ8b/n6+vsyxgawbs04RbmkAT2ShFLKHga2ouZqD+VR5skwQvTPdG26SMhxalEfo+iQLQnC+lY03y4K1rgdPuox29RGHkGs8lPFR2H1F7PYOoCGino5qofYVW7fcnqp5ufzdMOhOsBmtez7PX2NEboOrVRAUg5qPmBuD7dwMn3kG+SpSeUozlFB8QxaLTC0VjzvubcKRaZxAWHHU09SCInKR7sMEM/Px1IEZ+TORJqcdzihcIGdDIrzbxqwsT9f2Jqqbb341GcyMYJr8ryA6TA+1D7SVqFUEojJiPkq8S5aQUYznFB0Sx6PRA/VS1W0EQlQl5MKEUpdYSaZXIAS1BEwRRMrr8XXlVro7jMDkwEB5AJEZJiAmCIAiCIAiCIAiiEqFFR4IgSka3vzuvytVx7DVCBeu+UJ/STSIIgiAIgiAIgiAIogyoeryaYZgNAE4B4OZ5fo6abSHKBMcBQQ/lfJgADEWGMDw6nHcRGUAoJAMA7qAbLbYWpZtGENqDvJGoNEizRKkhjRHVAOmYqHRIw0SRqJ3TcSOAewA8onI7iDhFmgrHc/COeBGJRWDUGeGscYJl2PHXdu8EnlwG+PaMV7dqmk3GVYXs8+8DkH/lagBw1DgAAL1BKiZDaIOs3lb0i4t441ltgjdS0QWijMjWOWmWKDUl1lhJPZ2YOOSaNyXpmLM1wbvol4g0HgCjwQqnmTRHpKJJX5Kav9dOAkZDtAhJyEJVdfA8/yYAr5ptqBg4DvD3Ar69wi3HleY93DuB338PWDtHuHXvlP1eHM+hY6ADy19cjiXPLMHyF5ejY6ADHD/2/KBn3LAA4fbJZcL9RNXR5e8CgIJzOgLCTkeCUJus3qaEN4t541PLgcG9pfF6ghBBUuexaKbGSbOEHIrxxxJqLGe8ShByiEWB3k+yz5vGdMzZmtCx9GYs37EGS/5yCpa/RJojUim7L8n1Z6n5e/f2gtYLiImJ5pekGYa5iGGYbQzDbPN4JujiVJGLgbIpclHQO+LFijdWoDvQDQDoDnRjxRsr4B0ZW1eORsZfO45vj3CVpJSLqSox0bXb7Rd0UMhOR6vBCgNroEVHlZjo2k1H0ttCXsGL/3olsO9DwPsN4NstTETyQcob/b10USZPSLsyEZlsSOrc350Zf5BmFafqtFts7FqIxmROonPGq0ReVJ125cBxwgL4U8uzz5vGdOz916uw4p3V1a+5cmySURAtabesvpSPP0t5scEy/u9CNhFVmFaI4tD8oiPP8+t5np/P8/x8l8uldnPUoZDFwEI6spSpROVVEI7EIgmjjNMd6B6vQKw3Cluyk7FPB/q+qMorJRNdu13+Lph0JtgMtryfyzAM7CY7LTqqxETXbjrS3jYCbL4NOPJi4JVfAhuWAI+cKvjY0D753ivljQGPbP8lBDSjXS0H0xKTDUmdB9yZ8QfDkGYVRjPaVYpiT7fk64t5TKJzxqtEXlSdduUQ9Ix5fI5505iOIxZn/prT8jgiRrk2ySiIlrRbVl8KeoT4dcltwM9eFG433ybuz1JeHBoY/38e6wUAKlIrRHFoftGRgORiYDQSRu9gCJ7hMDiOH/9doR1ZylT0RlnNNOqMaLGmFv1osbbAqBt7vsUl5ICIv4d9OnDafcDf70h8JjpuXT10+7vRaG4EwzAFPZ8WHQmtYGTFvc0ABjhsGfD85ZlHALu2yfdei0vIVZbsjafeA3z4hGz/JTSE1oNpicUgIxjxMdyf5sO+PYhBB540S2SjwAvZHMfDMxyGO1YrrTGdiMbyWOTMGa8SE4q45noHQ+j2hdA1EMycW6UTjQgL4LnmTWNzH2M4kJ/mtD6OiEFptIqirL7EceMXzDeeLNweebG4vqTm71vXjj/GPh1h6HP3mziklQkHLTpWAhKLgZ95wvjSE8Cvnm3Hrt7h8U5eaEcWM5UfPyHcLwNnjROti1sThtlibUHr4lY4a5zCA1hWSAB+wevAyk+An70EbFoFdG4bf5F8r5QQmqXL31VQPsc4jhoHLToSqsNxPIYCJtx09F0p3nbLMXfB1x8FrC7xibXZId9749547vPA+a8IV5zf/R2w6Jey/ZfQEFoPpiUWg5wcMsfwRWvh3N6W+lj7dOzs8eO6t6KI/uS5FM1G/+06cAWk1CCqD14nHrvyWSbQHMdjV+8wTr9vK757+2Z08o3AT55N9cWj/gNgdZlPzmORM2e8SkwY4pr71bPt+NITwI9+9zYW3LEZp9+3NXVulY7eKCyAn3pP6rzprLbUcXtsfHdOOhSti9bK15zWxxExijwxN9Epqy/xscwL5s9fLtyfTvr8/eevA7WTgfgFSft0+E57GD9u+zJ3v4m/vYRWeNJK1aJqiUGGYZ4AsBBAI8MwnQBu5Hn+D2q2SZPEFwOTqkYNnPE0hqI61BiHcM3JU7Hmpc9x6w8OhavWVLjpJ5tKAdWrWYbFTMdMtJ3cJl11i2UBW7Pwb3/vuGHFyWNnJaFtuv3dOGLSEQU/326yo93TDp7nC94tSRDF0h+I4NwN78NlM+Cq4+6B3coiGAaioTpc8/Ln+ONZU6C3T0/13KRjJ5ytCV4+hoi/O3slQp0esM8AjBagbgow7btUDbBS0frEK34hM02zLCsyhhvtYBdeB/S0J+IP32kP49cv9WDH3iHscgew5uTpqJ8yDcFJc+Ee5nHAyCicVpFFIWJC4WPrwZz2MOzP/TRFOzxbD4fEc/oDEVz4yDZ0DoSEO8LDwEuXAgtWChdyDlsmXKw+c2PmkyV0LRZTisWrdpNde1VjiZIT19wNp8zGtc+0J7TXORDChY9sw7OXLhDmVulYXMKFwfgRVatLmN/UT8sct1kWsDjh0rF4aOlD4HgONbqa7NWrtT6OiJFHHyQykTWPVgqeF9cXL7FYmDx/BwS9X/A6YqNh7HSHEzEBgOz9ZowoY4AhSSvc1PlCZXcWMIb6yH+rEFUXHXmeX6bm+1cMY4uB4Z+9CvfAEIY5IwK6AG569z/QHehGi7UFqxbeCY4buzpRjOmnm0q+TWVY+YVDRBZT89lZSWiXocgQhkeHCyoiE8deY8dIbATDo8OoM9Yp2DqCkE8kGkPnQAidAyFctHEocf9TFx2FHXuHcP1mK24/qw1MPJl8/AjgGzeBmzofHSfeihWvnJfw6tbFrZjpmCkeTBXpv4RG0PrEK8vYKzqGJ12MDEOP89q+TEwuAKBPN4TLX706ofG1i9bBbplFE4YJTjDC4fKXArj++D+iycLAHeRxy0se3HM2B4dV/Dlxv43jDvKY5ncDT/1k/EFSfSnPmDJZ6/GqsfEiDjm9mqga4pqzmw0p2gOEhcdIVGTnFzC+UeP7d+fcqCGlL6c5yw42rY8jYtC8rmjymkcXQ7H6GotXewaC+P5Dm1N+lbXfjDGAOui+/zAa/vpTobL7ibdixds3kv9WMaouOk4UOI5HfyCCSDQGo16HBqsRLJvnzi2WxZDOiWVPf4ZfnzYNd+24KqW61ap3r8bGpY8CsBRk+oq0MV+K3FlJaJd9/n0ACqtcHcdhEvZCeIIeWnQkyka6Fxr0LKY6zCmTkakOM3yhUQDAW1/74DvpGDjiPsZFgVd+BXRug/ecPyeCKGC8EmHbyW3lCSoJddD6xCvfsTdpMTwQCGPFcQfCYtTBFxqFzRLCqncvSdH4ys1XZGhclRiDUBWjXgePfxRnPPpV4r6pDjOMeuldsEa9LsVvb9niwUNpuyUl+1IBMWVcl6MYFK0am8urSdfqoOTfPa45X2hUdKzPplewLDhLk9CW0RiMgVHRtkhVJc6qL62PI2LQvE4TyOofCukr3bMBGf0GAMPq8MutUVx0/B8xucWKFZsuyNk/yG8rG1p0LDHxXCHx4yJTHWY8eO58HNhcm3dHabAa8eC58xHk+kSrW/GICv8RMX3O3ABvWPzYiJJtzBva2VOVdPm7AKDonI4A0Bvsxf72/RVpF0Fkg+N4/LPfjz2DblhMQDAM7O+chAfPnZ/ij785cy7WvLwr4ZX1ZhPACj7GxWIYWXInfMesQqTORBVSJyKVMPGSMfZyPJdy3NRudKB3KIwbnvsk0RcevXhWTo2rGmMQqhGPWdO/9war9E6a9Od4/KMYsM1E/c9fBxPLb4E8mXQtO2ucAM8kdPnbs2fk7dWka3VQ+u8e19zdr+3CHWfMTRyxlqPXbG0Bwyc0x/Fc/rFAJYwjYtC8TlVk9w+F9FWIz8eft/L4g2T7r9y+RqkxtAstOpaY9Pw0OXOEZIFlGRzYXIve4AharC0pHTQhJzoJAAAgAElEQVSjulWS6ec6NqJkGwkCEPI5AsXtdLSb7ABAxWSIsuELheGJ7MbtH16V8Mqbjr4LBzoOwLOXLkAkGoNBz0LPMrjn7HmiV1r7g1Gc/uDn6BwIYf3PZuX2aqI6qfCJl1jcsG5RK+5+fTAlVtjdF86pcYoxJibxmDXunXJ2pkg9h2FrC26HVAzsMs1I6NIX4PL2atK1Oij9d49r7tbT54LjODx98dHgeV6WXqXa8vzlx8AT3p3Q3H3H3VdYLFDh4whRfvLqHwroqxCfT3/eKAYLjiPS+xodzdYu9G2UmPT8NIC8XAdSsCyDZmtjXtWtpLb1e0e8iTa6bAY8c87++L+LD8Az5+wPl82A0GgMXQNBeIbDOatQEUQyXf4umHQm2Ay2gl8jvujo0XKlPqKqGOGG8Ou3U1NX/PrtqxCIDSWCqUarCU6rCVMcFrhqTRmBVbLn37+pB6uOvFPaqzlOKKjl2yvcclz5PixBpJOkR2+gNyNuuGLzCpx5RGoJkHWvdGPtonUZGrcbHfAMh9E1EERoNKpoHERoC47jE991erzIsgxctdJ+mfZCgL8X7FAnXIwPU+prcj9HBlIx8Ag3JN+rRVA6vifkke3vLqXDXMR12lxvRovdLE+vWdoywg2laO6Bjx7ALQtuydSX0U4xAKEoaviSXJ9PHysAwFVrwiSLM2dld7l9LX2Ng9AOtNOxxBSa6yAb+Va3isQiWbctW4wsHjrJCvtzPwR8ezDNPh0PnfYwvhoM4YzfvUNHRoi86fZ3o9HcWFTVaaPOCJvBht5gr4ItIwhpOH5U1CvD0QgW37FZlhcme/6OvUNY8zxw3ZL7cEBTDWoMpnGv5jjAvTMzn07TbO0fnyKqjzQ9Ri7aJNoXGmpTYxePfxTNNfulVgE2OtDhDiR2JTz0syMUj4MIbaDYUdcS+qFUDMzxo/K8WoJSxPdEbqT+7jGOx+n3bS3rUXeptqTHEu197Vi7fS0eWvqQ8DydEU6jHaznc4oBCEXRqi9JjhVNVrCezzFzy+1o+84ViNiaYLQ2wWlrSfFfuX0NoDRGWoVcrcTEcx1MdZgBQHaug1zEq1u12FrQaG7MCIySryYw0CeuHsRJ3rZs5wbHk3QDgG8P7M/9FNbYAIDxLcz9AerAhDy6/F1oqCk8n2Mcu8lOx6uJslGjN4l65T6fUDRGjheme77HP4pmqyvTq4Oe8ckGINw+uUy4Pw+y7TIiCNmk6dHod4v2heZaa0Y8YzebUuKRgWA05RhU66YO/ObMuYrHQYT6SB15yzteVMgPxTDqjKJartGbZHm1lMeWKr4nsiP2d//dOYfjlhd3Fq/DNHKNr1IaEIsl+kJ9ghbj+gr1l0zzxMSlnL6UT/wpNVbE/IL3s5+/gMbHl6Fl/XFofOhkoX/I+FxScTulMdIetNOxxBSa66AY0q8mnHCwC3efuA5XbrkiJd9BfNsyE4uMD3rx17A1oa7BhKcvOwi+AIf7N/XQkRFCNvsC+3B48+FFv47dZKfj1UTZcJqdaF3cmpIb5pZj7sIf/zGA9T+bBbuVhS/AgeOkvVC250czfRe+PcL9MqFCBpWBWBELzeUaStOj88270Lr0Zqx4Z3VKftNI2ILnL1+AUERa2+nHoHbs9WHNy7vw1EVHAQBVnawiFDvKp4AfSuGsGff1RnMjLjn0Ekyvmw4AmNlkzerVuTy23PE9IT7GchyHV3emXqAu9kipnPFVrC0Oix6+cATrT1iPPUN78MBHD6Av1Jd5XL+EmicmLnJ8SYmYJN/4U2qsYGJhWf1A6nOB4TPi9lypMQh1oEXHMhDPdVAu0q8mvPqpsGiz8fRHwSOaaTB6o7Ctf6zTc1Pno+PEWxPl61usLbjpB3fBbNTYJInQJMORYQxFhooqIhPHXmPHLu8uBVpFELlJT13BQI+Nb7px+pEGrHr38vGCGq5WuHjpJNWyPD/NdwEI/9fLvzpLhQy0T65CbpohTY9s5zbMfOtePHjCH9ATCMMX4PA/f+mBx+/Gs5cuwBSHRfKlxI5BefxhGPU60mWVodhRPgX8UIq4rz9xyhPoDfRi5eaVIn1RXJe5PLbc8T0hkP539wyHFT9SKnd8TW6LmN+vXbQWzdZm2E32VM8voeaJiU02X1IqJsk3/pQaK3idSXY/EP9cTF4p5wj1oG+kChG7mvDqpx5wozbx49gWl5BHxC5c+fUu+iVWvH1jRjEFjvGX7TMQlUvncCcAwGV25f3cz7sjWPvSIFb9aQDPvBdAncGO/pF+RLmo0s0kCFGSU1c0W1z4yQIXVr17dUZBjaKTVKf5biKfk0V+v6FCBtonVyE3zSCiR/7f/htXPPENfnTv57ho4xfYsXdIlr7o2OnEQbHvWgE/zAbLsOB4LrHgCMjri+SxlUEpPKeQ717M71duXgmO5zIXQUqseYIQQ6mYJN/+IdVHdbbi+0GulHOENqCdjlVI3leeWVZIXHzB60A0gggL8aSsHG35J3LT5e8CALjyDJxe3B7Ew2/6YTEBdiuDJ/8xiinTjeCswjGAJktTKZpLEJKwLAOdLlaaJNVpvgu9UQiy8kggr9WE4cQ4uQq5aQYRPQ4x9fD4/5HyMDn6omOnEwfFvmsF/DAXhfRF8tjKoBSeU8h3n5fGyqB5gkhHqZgk3/6RtY9SP5gQ0DdahRR0xY9lAVszYJ8Go8FMSVmJgilkp+PfPwth45t+HDSFxYqTjLjwOCPOOFKPXq8NAKiYDKEaUkUIFPHDJN+FrTnvIIt2lGmfkupHadL0WG82Fayv+DGoKQ5L4hgqUZ0o9l0X6Ye5KKQvksdWDkp7TiHffd4aK7HmCSIdpWKSQvqHZB+lfjAhoJ2OVUixV/ySk27LTcrKcTz6AxHa1UCg098Jq8EKi0E651cyXd4o1m8axn4uBmccpYd+TDeHTNfhn0MOfAHgza+/xJzGOSVsNUEIpHuZw+LQbJJq2lGmfQoZT7WCrIT0NPYTMlFbK4X0RfLYykJJjRXy3Vey3xMTAyXn+OSNRD7QomMVIFqFimULTm6dXkwhV1JWqqBKJNPp75RdRIbjedz76hD0LPDvRxoSC45xjj3AgS++BJ7a/in+44jTwDCkJ6J0SHnZzKYDEn5Yo68Bx3HoCfRoImE1FTLQNvmOp4VQyurYWRPS09hPyEQJrRSr80L7InlsZVAKP2JZBg02A7wjw4jEIvCGs2umHH5PEMWg9BzfVWtKeHNPkDRPSKOqIhiGWcowzC6GYb5kGOa/1WxLpRKvQrX8xeVY8swSLH9xOToGOsDxXFGvm09SVqkKVv0BjeWsIspC13CX7KPVmz4eQUdPFEsO06POnBkU2k21YMBiX6AX736jscILRNUh5WUDwSgazY2YZJ0ET9CD5S8p67dEdVPKJOeligHkQGM/IZditaKUzqngQPVSCj8qRHekMULrKDnHVzMGISoL1ZyQYRgdgHsBnAhgNoBlDMPMVqs9asPxHPpCfej2d6Mv1Ce7s2qhMiZV9yPicDyHLn+XrJ2OgREOT/zDj/1cDOZOF7cihmFhM9TDZBrGH976RunmEkQK2byM4zm4g27V/ZYgkil1DJAtNqGxn5BLsVqR0rk76M47biaqk1L4EemOqEQKXVMQI1e/0sI6BFEZqHm8+rsAvuR5/msAYBjmSQCnAdipYptUIX6VID2/wkzHzJxXyIqqQsVxQNCTUS1KTk6U5GMurEGPEw524dVPPYnfU3W/iYk76MYoNyqrcvUz7wfhH+Fx9rGGrMembfo66OtG8MZnbniGw3TMiSgZUtX4zEYWHQMdCI4GRf12ZDSMrpEgLEYWdm4QTIwq8BHlIVsM0Bfqy318SiQO4MCgPxABx8UwEN2LKzanxiYu0wyEIhwYhqHKvoQsDHq2KK1I6Xyffx/OffncvOLmjGPaRjvYUD/4aARRxoAB1IFhKT9ZpSE2fp8wuwkMw6BrIAiDnoWeZRCKyM8/p5TuSpkCo2Ak5oBEZVPMmoIYZqMOD/3sCFiMOvhCo3hgy1doqjXAxQyC9/UjwkK0j4SiIfSF+rShdUITqKmCKQD2Jv2/c+y+CUcxVwkKrkLFcYB7J/D77wFr5wi37p3gYjHs6h3G6fdtxYI7NuP0+7ZiV+8wOI4ff2raVuqfvXwOVp5YhxMOFhaapjrMeOAnh8NhNuT5lyAqnS5/F4Dclav3+aJ4aUcQh+7HYrIjuw3ZDPVgDT7EeB7PfdilWFsJIh2panwc4xc8OewV9dsoH8O6TZ+Dce8E84dUTwVHuyCI0iEVA8T4WO7jTiJxAO/eid39fpx+31Z8tK8rseAIjMcm7fu6sOCOzVj1/Cd44CeHU2VfIiscx8M/EsVvzpxbsFakdO4NC3Gy3LhZ/CjgF+Be+E8wa+fA8NDx0PV9juuf/Sgj9iW0Tfr4fcLsJqw4bhZ+9Lu3seCOzfj3+/6BXT3DuPzxHaJzGzGU0J0mj59KzAEpXql8lNx5yHE8eofCuOG5T3DW+ndw8ws7cdOp38a936uBceMJYNbOgdHzhWgf+WLgC21ondAMml96ZhjmIoZhtjEMs83j8eR+QgVSzG7FeBWqeIfPVYWK43h4hsMID/UCTy4DfHuEX/j2AE8uQ8zvyZkTRczQrtxyBa45aRqeuugo3HDKbLRu+gIDodG8/xbVxETQbjqdw50Aci86Pvp/fuhY4Lg5uTdb1xmcGI568C8uC/5Ci45lYSJqF0itVrn12kV49tIFOLC5FhFO8OgNH2/AXQvvSvHb1QtW47fb7sRli1ywP/fTDE8ND/XCMxymyWuZmGjaFYsB1i1ah9+895vck46gJyMOYJ5cBr+3B50DIditrGhsYhnbbP7qTjdaN32Bpy8+OqW/SO0eiscfXQNB6hMiVKt2+wMRnLvhPax5eRduOGU2nrroKNx82hw015lk7yQU0/nqBaux4eMNicdIxc3JuusN9GVOyLdcCe93lgsP9u1Bw19/iosOr6P8pHmgBe2mj9+rT52DSx77IGU+819/asclC/eXne+xGN3F0eTxUxHvx5PLhPsnGFrQrpIUdQIyDbF8jgj2Q//08oR2nJtvQ+vRq0X7iCa0TmgGNY9XdwGYlvT/qWP3pcDz/HoA6wFg/vz5VRmhxq+kJZuErN2KEK9CZTc60O8fTTkeDQC+UAT7fCO4+LEP8MSPpmBafLCJ49sDJhbJmRNFytC8wSDOWr89cd+N35/YeZ0mgnbT6fJ3gQGDBnOD5GM+3hvB+19FsHiODrUixWPSqTPYEeHCmDfDiGe2+dDlC2GK3axks4k0JqJ244hVKo17dHtfOxgwuOa716DeWI/ByCD+d/v/or2vHf91+NXjAXwc3x64B4aw7OnPclbRlJPWgsjNRNOuWAzAcRw2d25OeZzopCMaEdWs3SjsSvAFONHYxBcY37XgGY6A53P/manSdW6qVbvxnGCdAyFc/OgHifu3XrsIsMp7jXSds2Bx27u3ob2vPfGY5Lg57qccx6EvEMHFjwqLT8/84tviE3JL0oV63x40WRjKT5oHWtFuopoux2OPNyg6n7GPncKS8/1m6I5hcds7IrpjpedrSi4CKYaE9yM68RbZtaJdpZC7ppAr5uQ4HqHRaEYfshu5FO2wndsw82+/QttZjyKEGL4Y+CIRFwMa0DqhGdTc6fg+gJkMw3yLYRgjgB8DeF7F9qhGvrsV04lXoZpknQTwQJe/B5/2duLyxz/A6fdtxWc9Q9g3GII3MIqLx676uYM8YJ+e+kL26eB1xsTRhDjpeXekjhskT0Qor9PEpHO4E84aJ/Ss+PWMGMdj49+HYbcwOHqWPH3UGoV+8K3Jws7ZVz7pUaaxBCGTZI/uCfZgzXtrcN4r52Hl5pVo72tHi7UFXIwR9VR3kM+5qyK+IJMtrUXisQomCI+/N+0+q2wyKlGyrLy0K3qjqGZ9ESE0vH9TD1YdeWdKbHLT0Xfh/k09mDetDm0Xz8Zvl89AR/++RLwhpVuqdD1xiefaSyY9RpTja4lY1zIZwZAVyw+6SDRuTvbTDzsHEwuOANA/HBPvG8GknThjvl3qOJa8t3T0ByL4pi8gqjvf2Cksud9vir/WuHDpYZdleOJQwCT5/UmmwIjpEs9RelzPiYT3Q0+pMSodOWsK2WJOjuPhDYTx2b4hfOXO7EO+CJuhHdbvhpM1wsAasOa9NZIXg4iJjWqLjjzPRwFcDuAVAJ8BeJrn+U/Vao+aJF9Je+WMV9B2ctt4wleOA/y9gG+vcCuRbyORM+Sl5TjlL0tx+4eX4pazGvGbH+2PdZt24ZPuIfiC47sYb9niQf/3Hx43Dvt04MdPQGdzieY0S867I2Zody9chz+9PyD5HGJi0DncmbVy9RufjmBPXwzHz9XBoJO3u6XOYAcAsHofpjnNeG1nryJtJQi5sAwLl2kGrjvsPjQbZ+Guf7s7xf9+u3AtBkaAwR8+neKp/d9/GLdsEY7rZOyqSPL22HAv1r72ec4FGaVzQ+Wz2ElUDrIvZFpc4M56PEWzgz94BLA0YKrDjB17h/DQlhB+f/wjQmxyUhtcxhlw1Zlwzal23PTBJTj1uRNx+4eX4ppT7XDZDJILiekVMOdNq8O6U1rgGO0BF+hDX7CME24iNzJjTzlI5cqNx4j5+ppwXPt9/M9fBvDrw+/Hc6e+iPXH/wEOU2Pi9/EFbrvZkKI7sYX01oV3w7m9TXjAmG+v/2CopHEseW9piURjaN3UgTvOSM0jev/y7+CBLV/lP0/hOPDDveB8nTCHa/HAcX/AX3/wIjYs2Yj3Ptfj3A3vS15AcdY4sW5Rqh+vOvJO3Pz8bmE3rho5Hy0u4MdPZMwBIaMIJKESMj0565rCGMkeOW9aHX592jQEuT64gx78s9+Pj/YO4uLHPhDtQ5ylQYgTkrTD/eRZdIT7cds7t2H1gtUFb6IiqhtGzrEYrTB//nx+27ZtajejfMQT/cbzbsQHhabZKRXGOJ6DO+jGPv8+eMNebPh4Q2L3zfVHXQ89b4eNmYruwTBufmFnIgCbN60ON31vEmY3maAzmBKVy6JRDm5/GNEYB72ORZPNBL0+dX06vRKb3ejAQDBazUcDi/owE0W7i59ejAOdB+L8Oedn/C4Q5rBiYz8cVuBnC7NXrE4mFA3gvs+vx1nfuhw9nUfg5U960L7qBFiMamaHqChIuwrQNRDEgjuEI6vzptXh6pOmoMWpQ+fwHjzw0QPoC/Vh3aJWzKxpACJB7HSH8evXe7Bj7xAAIVh79tIFwtFtjgPn/Rrewd2ImKwwhgPQGVtw/vN9AFhcsnB/2M0GTHWYMbnenPDSvlAflr+4POPYTNvJbVkX+6XwDIdx+n1bMyrKJtqpPqTdJPKpgCr3se7BIPZ2CsdJ3UF+bJGcxT1nzwOAjPGc43j0BDw475VzMnR41Zx7cNHGL7D12kWY4rCkvE+y1uZNq8Pvl1rR8NefgrM1oePEW7Hi7RuLqrSpwfQElatdmbFnfi8p/f3k62tdA0Fc/vgOrDr123DUB9Af6oM37MVzHc/hsnmXwa6bhiNvF7z6d+ccnhL3AsAJB7uw+vT9wCOqWvVqjXtv5Wp3jPjf12UzJcbTYCSGg1vqMBrj8vOIpP4g5lf3Lr4fvYPA9AYTzHoTnOZMr+0dDOKjfV2wW1n4Ahzu3yTEBluvXQRTTVDRcV021Vm9uuK1K4rCnhyPZ+dNq8OqMyZhKNoDs96MUDQEu3EyEGnA9+/5BwBg3jQ7Llm4P/Z3WbHXG0Lrpg4AHK5f6MJkG4tGex2GDHosf0nQ8NzGuTj/kPPhNDkx2TYZTZam7JXdtTd2q0XVf2iatWuZsUS/nK0J3pPuQMTihDHQC2doElirMBDFr5DFkxTHE7jG8ymY9Wb86q2rce+ijXjgua9xxxlzce0z7egcCMHjH4W+rhlMfS2QNKHo8Phz5l2KHzdIxlVLx6knMiPREXhCHhxrPlb0921v+TE8wuPHC+QvOAJAjc4CA2tEf7gXc6fa8UL7Prz7tReLDmpSqulElZDPogyQX7ATPyLYORDCjr1DCIQn4ZLX/iNlonDF5hVoO7kNzvpp0I8Mw+PfC0BkZ0/Ii45wH1bsWDO+0HL0avz21BnoDlsSHp3uv0rnhkrffQbIy3NFFEYxwbXYWJ9tcS4+Rsf7RE+gR7xPsCyueKE7Y/HDoGfRVFuT+bosgxg/KqpDu5WVPLIY3+124SPbcP1CFxr++kPAtwfek+5ITODjr7PijRV5TbgpX6TCSBWZuOB1wNZc0EuK5cqNk4+vcRwPg45B67LD4Of34MJXV6bEvvfuuBfXHXl9wqsf2PJVStw71WHGld87CM0WQRuJMQMxGE1mOGucaMpjsbtQyHtLS7LfXPzoB5jqMOM3Z85FOBqDyaBDJBpDfyAijMkMnz1uSOoP6X7VaG7EQLgfN31wfVZfZlkdbnpub4bPGvU69XI+smzB/ZkoMwp7cjyeveak6Yjwbtzyzi0J/d618C401HFJ8a4PFz/6AU6Y3YQrvjcLHn8YnQMhXPHCKH5z5lyMRGpQoxtKaLi9rx0rN68EALxyxitZY/BolEP3YAju4TD6AxE888FeXHn8gTR2VykFj6wMw5ynZEMIEaIR4ara0puxvH0dlmy6EMt3rEHHiCex7V6sKtqNW2/E+YecjxZrCwYjg+gOdCMcjWDHXh8e/sc32Hjed7Hl6oX486XHZHRsyrtEFEpyEJZO+54IXvt4BEfP1KHFkZ/tMAyDOoMT3nAvDmyuhVHH4s2Oyq8wRyhLvkeU8j3eln5EsKFWJzlRkKqCHfdaLxfJXGh5+0ZY63WJyTGQ6b9SuaEKzZcjJ9caoQzFHqcspAKqnD6hZxn85szU41O/OXMu9FkCfj1rENVhMAzJI4vJfeLQyebE5ClicRY94aa4RWHKXGQiH1/zhSLoGQrjK28PVm5emRH7njbzNPCIJrw6Hvc+fsGRGV6syrHW+Gcm7y0pLMuguc6Em0+bg6cuOgo3nDIbz27vQudACP9+3z8SHvzPfn9uDST1h3S/Ov+Q83H91utz+nK2FANKj+tEFaKwJ8f12OLUZej3qi1XYRRB3HP2YSl6vfL4AzHFXpPSp9a8vAvnbngPDPR5a5jjeOxyD+Ps37+LMx94Gze/sBM/PeZbuPu1XTR2VynFXM5brVgrCHH0RngX/RIr3lmdOqBtXpkY0KSukDlNzkTJ+hZrC0x6oUDMFcfNgtNqwHSnBU21NRlXEujqK1EoncOdAABXWk6YUITD/a8NobGWwaI5hQXUtQY7+sO9MOpZHDS5Fm9+QYuORGrydXfQndeiTL4LFekLiS31tqxBVnxnzxSHBa5aU4rXRviYqG+Pgsvqv8UWHUsnV641QjmKXRgrZDeMnIXKUCSGNS/vwg2nzE6ZSIQi0mO+y9yAtQvXpehw7aJ1OGTylKw7FOJ9Qm+sSeSDMga9RU+4KW5RmDIXmcjH10KRGC5t2w6LCZKxr1FnTPHqW0+fi6kOC6Y4LGiwGeAN9xc0ZigJeW/pCUViOG/j+/ifv+0EoxvGxd9zIswPwmUbr169Z1CGBpL6Q7pf1RvrZflytguRSo/rRBVSgCdnK04U1yPLiPtof6gPgeggbj5tTsompUBY6FNnrX8HFz/6AXbs9aFzIAQ2Zstbw/2BSEqRr86BEK59ph1nHD6Nxu4qJevxaoZh2qV+BYD2ZCuI6LFAiwuRxgOyDmhGVrhClp4LxFHjwK/e+hX6Qn1YdeSdsOrq8OylC3Ie50o+QhiHrr4Sctg9tBsA0GwZtwae53Hvq8Po93M4b6FBdvGYdOoMDnzj/wwAMHeKHY+9uxvdvhBa7OYczySqlfTjpo8sfSSvRZlCFiqSjwhyfA1aF7dmHHeVM1Ew6s2ivh2NGXDCwS6ceYQjkfvpT+8PJPw3OUG43CPk2UieCFE+ndJS7MJYfDdMumayLc7JWag06nXw+MO4+NEPEvclj/misQnLoMZgwvVHXZ/IA1WjN8FhMYKVkzojXsTgyWVwvnkXWkVyOuYz4aa4RWGSvp+U/GElKjKRj6/FeB6dAyH4Apxof2i0NMJussMb7scoE4GpJv5aTNFjhqKfmby35Bj1OpxwsAvnLTRj1buXo/tdwV9WnXon1jwP7Ng7JLl4naKBLH4VioZy+nKKh+qNmGxL1bbS4zpRheTpyXLSsbAsA7O+RlS/3rAXsxqaUMPUp/iS2chi4wUHwWJCIjepxz8KltVhZl1+GpaKiRqsRhq7q5RcOR2bASwBMJB2PwPgHyVp0QQkmzkYDVbxAQ0MwHFgWRa3LLglsT26xdqCWxbcAhY1+K95t8BWY0AkygP6ABqsjWB5HvC7JRMHJ+dBSc6NRFdfiVzsHtoNi94Cm8GWuO8v24J498swTpirw/TGwgOoWoMDw6M+RGJhzJ1aD7wLvNXRhx8dMU2JphMVSPouLm/YKx38cxy4kBdeLoIIH4NRb4bZaCtqoaKYiYLT7MxYsLx74VpY9bVYeWIdrtxy+fj9J66DwzI+VIvl0y2GbLnWCOUodmEsvhsmPU6wm+zoC/VlapDjYASTc0KcbcznYlF0+DqwYvPKlPd0WVy45LVLCi98wLJCAvwLXgcbjWCmwYy2k9oQ4QqbcFPcojBJ30+5ikwkfC1e3GKwS/R9awxCP7p/Uw9WnXonVr17dUKb6xatwyTLJHzl+yqln6xdtBbN1mZwHCdvzGCNQnXYEn928t7S0mA14oZTZ+CC185N2cm46t2rcdVx9+CijUMIhiGqAZZhwfGc4ENZ/IrhjbhtwW/xy63/Oe6Ri9bCabQDkJ+LV/a4Xp3FX4gccAzgrZuEyPkvwcjo4GSNYM1Oye9e6pRD+hjtNDuxbtE6XLH5ipTcuI/vfBy/PuZQNJrH/YnjOXjCu3H7h+NavukHd8FlnCEsTPI8GmMxIBoDEAN4ALy0XqVioqZaE43dVZ2dr7IAACAASURBVEquRccXANh4nv8w/RcMw2wpSYsmINnMQWxy2nrUjXC+cDWw8DqM2JxYu30trvnuNag31mMwMoi129fivw+/FaGYH9e+cXXqQMfpwD52umT1q+SrrxwXA6fzg4cf3nCErrwRWdkztAfNluZEkZgP/xnGE1sDmDONxdGzirtqVWd0AAAGIm5MdUyFw2LA/31Ji44TmfRdXBs+3oDVC1bjxq1pO6aMdnDer4XCLWm7qR45/wicu+H9ghcqsk0UshW1YRkWM+v3R9vxDyIScMPod8P5+i3wnng7rtxyRcpYcOWWK0pfxZIoOcUujIktcttN9owFltbFrZhZvz9Yz+dwbrkdrcfemEjRIraLUHLHFXj0+bsTC46AkK/XHXTDorfgmu9egw0fb0B7n3AgJu8dYklFDFgAxaibdo2VgDIXmeB4Dt6QF5HRAIx9X8K5+TawfndGjNpoNSX60ZrnfbhuyX34lqsGFoMJDWanaDy9cvNKXH/U9ZheN13emBH0AVniZKIyYFkGOp14KpN40avp9U0pc6xFUxfhP+f/J/pCfRjlRjHZOhl6Vi/pVxzHw6Kz4bHjH8RofCx/7RawC68DmmbDG5a3+COLElSVJ7SP5MK1xSmZI09uOhaWYXGA4wD8fsnv0RfsgzfsxeM7H8dl8y7LOG0g5q2/fvsqtJ3UBhZWwL0T3Jbb4f3OckRsTTDGwnByAPvwyaJ6FYuJfnfO4WipN9PYXaVkXXTkef7nWX53tvLNmZhkM4fERGPpRkSGuoQB7eUbwHZuA3raYbzgVfSF+hKVooCxIyY2E65++eLMgW7eNWhMq34V/tmrGNI5E0E6yzJosBnQMfBPrHhNXqVMIP/KsUR1sXtoN6bVCouAvYMxrP3bEJrqGZw6X59XtWox6gzComPfSA+azdPw7cl1ePfrfvA8X/RrE5VJ+nHT9r52PL7zcTx84sPgeG7cgwIe9A3uTlSKBpL88KQ2xRYqkv2vRl8DT9CTEiSuW9QKh34aWHbsfUL9aHzo5JTk4JF/vVK1435EaVFiYSx9kbsv1Cc6oX3ixEfBBXoROfYXaIhG8MQRN2DEUANj3RQ4rc0Z47Lojiu/G5GAO/Hacxvn4hff+UXKAs3qBavxv9v/F+197WUvfCBWCZx2jVUmopPqpTdj5ss3gE2r0JqtH3E8h0gsgluPvRWDkcHEonh3oBtmvRl7hvaIjhkbl24ED14YMziAfXCRopW7CfWQSksx1V6bSDkFZiYePvFh+EZ8iPJRXPzaxSm7Z2c5ZyU8M744PhINg2UMqGHr4OAGwaSN5ehpBy54HRGIL3oWNKaXoKo8oX3k7lpMJp90LHpWjym2KTDrzWiONePQYw4VUlSkzecl1yq4CBD0gNtyOzqOvSz1Iue/3YWZtiawvj0ZeqWLhRMPWhHSALkql7EMi8ZoFC3rj0Pj48uEBUcA8O2Bk4No8lYdI1FZ1WRNfXPfHrgHhjIqaeZbKVPNKoCE+kRiEfQEe9BsbcbIKI81f/UhxvE46xgDjPriB5B6YwMAwDMi6PGgSbVwD4exxxss+rWJykQs+fpl8y5Dk6UJLbYWNJobhYlCNIKIySoZLEkVe8mHdP/7tO/TDP+8YvMKfLSvK+G1vEg1QqPfTVUsq5hsxYUKQWwS0GhuRO9IP5bvWIMlmy7E8m23wqNjMemla9EYjcq/EBiNpOjx/EPOTyw4AuPVgs8/5PyyFz4othI4oS1E4813VsP7r1eJVmgV60dxDz7v5fNw3ivnYc17a/CL7/wCcxvnosXagsHIIB746AGsXbQ2ZcxYNutC3PjsXgwO2+A0NYAdDZW1cjdRWqSKtEyyNSa0Ez9K3RXowlVbrkobt69IzHsS4/xLy3His0tx3ivnoMP3JSKxmKRmFK1MXeaq8oQ2KKSIXL7FieIXNFtsLXDWOPGV76uM+XzNWP7HZBJajkbg/c7yzMK3f79K8PE4aXpVOiYitA0tOmoAWeYgUbmKZcePXL1yxitoO7lN2I3IsuLmEA6k3McddAq4Ogt+e/YM9AY88IXCAPI3uXwXKYnqonO4ExzPocnchAdeH8LevhjOOMoAp02ZAcSmr4eeMcAT6gIAHDSpDgDw3jekr4lK8nHTFO9LX1TRG2EMBxRfzEuvnH3vjnsT/mfWmyWPdMWrFkcZQ4anO7e3oTVtUkxVLAkpxCa0lxx6CVYmHYlOLOAs+mV+1Yf1RkGPR92IFmtLSpXWuY1zsXbRWtx67K34tvPbeOKUJ7KeglCaYiuBE9pCMt60ODMqtEpVZBWLQW/ceiMuOfQSrF6wGhs+3oC+UB+arc3YuPRRbPzec7hqzj1Y87wPr37qGddPmSt3E6VFbpxg1BnhNDmzznukjpf2cpykZqTmd/FcvGKVhSUhbVY1Ut5WyMK17PhYBKn5PMdx0msVeiMitiZpH49Dep3Q5MrpSJQBWQUJslSuEssrJpV03snphOf69oA76BR8cdwvccXmC8YTbjvWwW6ZlXelzEKuxBDVQ7xy9d5eO7buCmPxHB1mTlJuAsowDBwmF3pHOgEAUxxm2Ex6vPeNFz+cT3kdJyqykq9bXHDWz0Dr0auLqpCbjNhxwNULVqN/pB/tfe0YjAyK+qcvIASRnQMhDKAOTWmezi68DjPtVMWSkIfYOJ+etw4YG4sbD8iv+rDFBXbhdZi55Xa0fecKRMyNQuoWc2PGMev4JLpcFFsJnNAWkvFmOJBSoTVbUQ6pGHRq7VRc/9b16Av1JXS6LzSCM/73/ZTHJvRTX97K3UTpkRMnOGucOStRS2nMOzL6/9k78zinyquPf+9NJplk9szKOCyKbKK4oVbpq6Io1t1arYobvthS27rUarXyWhe0dStLlVo3RMWlLog7gmJbsSIgiojAoGwzA7MPs2WSSe59/wjJJDP3Zptkkkme7+fjZ5ysz3DP+T3nOfd5zuGAn7+I4ZXLNNdnYdfiDZUUGuCu8oKBI5i26a7nQ8Sv0TYdDHaMWjdXYS3G5Hbo6zgIexWIpGOyEFIcNLoJKpYiGju6/Rq+uAJEQFMcVGDGCtzdDqpVmRs+/t9eBbdvYPHUhdhkU0QiF2mSUpBa7GrzHPl463MrB5VI/Hhs/xrHaJFnKqTO7kk6ypLE2LIcvtghdjoKQiDLyLaDGGXPZ/HUhThRMBnMyGoOe1q6AuvIhOgM6V+3UWtXza3H3sqNK2/kmW+eYfak2cxaNcunn3cd9zAPvrUX8HTok2SDZodYWY5td2rB4EardqH3CJLWPI+q043VYKamc2/wRHZv+y8ei3z2XylyOVGMFuafMp+6zro+x6yjbowQJf3tBC5ILjQX1ZPnYsssBr8OrXo7cBaesRBZkjXt3mK08NBJDwXYvZb9TD2kmBK5Ffe+BtzWEqTpyzGq3UiiQ3BaIEsyQ7KG9Onk67/u0VvnOF0SrYWjKNDp9h5uLd7FZy6myOp5nWaN/AR0lRcMDKHqNobcmBQFiqKyz+7A2t2MUe1GNpqRsoqDrud1cxWyjC3bo9ve5nPlWeXMPuERmp05FNzwDYYMc9j2KnpEpCYi6RhrQixa+4Vf9zRvTaM31+/inGNkbv7XTZp3zPqIgwRklyIpKmpbjfbdjH27kF+7llGXL2HxmS/gdDswIWOTTZ6kpcaJ2XxzfkD3q6WVSzW7XwlSk+37diApVgxYOf/YDOQ4NHcpMBWzve07FNWNLBkYW5bL2tU7qWvtoiQ3M+bfJxjk9NJi2VpMkSyjKCo7G9tpb9pNvklhr1Om3VbGcJsVuf473c6Q/nei7/vxfZraaTPbmFA0gZmHz6Q0q5RFZyxClmQcLpV739rJ+t2tgV2LZSnqAvAiKEt9vPP8nBWb+dkxBRTmGOhSshiSXYTR4Emw9Z7nFVXpk8CZM3kO96++n5VVK/V31Wh1Rr18CZhzfC8pthRjNVoTfqqhv53ABclFWKd96NmBM6FoAtccdg15pjz2OffR3NXMP77+B3Mmz+GmlYGxcIm1xPM5igIdnvmgyGDi+WuO4Ypn1lDVbGfqIcUsmGLBsPA0aNmFIX8YLectwmkbg0wrzvZqTLIRm6UY2SCWTamKUTYy2jZa1w61kuP3HP8ItgwbOWYTGPfP5SHWgXq1eJ1uBzXtNZhkE23dbcxcPrPvus67DvR+R2u1SD6mAKFOC8qSjC3T5ov5mrqaIo/5/OxSNZjY252Fdd9WzEuv8s356iUvYSseG9GmI/9Y1GYp4tmpi6lpbaWxzc2THzVz05RhSLlZYG8Iy16D7foUMe7gRsyesUQraPdbtMaSxg4nc1Zs5vZzypi54tqIdx3IskRWhln7bkZnE7TsQl5+J0Un3wavTAv69yiq0ueowLzJ8xiZP1IIRJqwpmorLkchZx1lJNcSn0LA+aYi3KqLZkc9hZlljB3iWQx/saOJsyeUh3i3IK0IosX77E4K2is58H1PoDV0/wLTbSr3dErV6Qzpfyda7/h0RU4Fs340y1dTzxssjcw7mPvOz+dPZ8emQ58IytID7zw//WQLd63+jd/8Op/RNu1r3TuBI0sy93/uSThCkBihd2fU7BJo2wMvXICSXULlT+7j+v96dvNqxg1ul8fvBmDhK7peph7hHAU0GUxMrpjMZYdcFnC8/5GTH6Gxq5HHv3qcRT9ZhKIqgQmjXvOBlD+MEZe8xNu/OYFOp0KJ3OpLOALQsovc1Y9Qedosrl/up+Unz2FUwWiReExhgtmhLMkUm4dz+xELsJqhpUPhL2/upb69jiXXTaI4xxxyHaioCm7VHaChE4omcONRNzJ92TU9O8QmzabIUkRNR01fzR7AtaZgYAh1WrDfMZ+GBpZc9ALGzx8O0D3p5UuRZqwIe2el3rgOzB9OmVXhyPOHUWg1Br2h35tounULBgcJUSdJki6SJOlbSZIUSZImJmIMcaF30O5dtHbWx/yrnC43PzumgBZHY9S7DmwWjQLHP/oTtn8/4nnBEZf2JBxB9+/REogbVt5Ai6Oln3+lYDDQ0ulkV9surHIR4yviJyn5Js9kU9flaSYzojCLzAxZNJMR9CWIFlu7m8n33tnd/1z+0qswuruCdob0vxP9zDfPcPeku/sU1JaQ+jbx+Ph6WpzNMe3QJxp3pQfeef6u1b/vNb8Gv9b+nSgVVfElHL1oxgi9O6NOuhGWXgctu2g68WZfPVRN2//Rn7C9f3tcYh09RNfL9MOWaeOWY2/pc7z/5k9u5prDrmFl1UoUVaE821N71LdI1pgPpJcvpUDdxwEFVjLU7j7a33TUNN8xQe/3XP/JTTTZB87GBcmH3alw9VObufixzfzi2a2s390aWE82xDqwqauJh754KEBDZx4+01eKBTy2NmvVLK457Brf9wZo9gCuNQUDQ6iGsv2O+TRsxvjq5Z51vj/7Y17/GCJAS3uh23RGbu+Zm+0NEdmr6BGRuiTqdt1G4KfAPxL0/fGhd9AOfdrDxwqT0UBhjoEmR1PwuyP760H1rvuYb86nxdFCgbnAc2dYcWGq24Ltg/9Drlrr+aCs4rD+HiEQ6c0jy78FYwtjbCVIcThW7aXA7Ck+XGevZlz+0RhkiVElOazd0Ry37xQMUnS0WFEUWg0K3T97ElNnE7Z/P+LRu5Zdnjuu+5ts+fDrtOd/J3pDwwb+9uXfmPWjWRyYdyCZxkxsmTb2duwdEC0UmpseeOf5/lzrsOstezujeu3fUuD7f6e1p6ur1/ZvPfZWRucdhKX2u5644Yy/BBy1kjAiu7OR5ch3IoryAYLeyJKMQdL2hzxTnqZdK6pCk+rGqaX53li2t+2DfidWxRXxuIPVZRUMDMH0JJLrE7KebIh1oNPtZGXVShq7Grn12FvJM+Vhy9Tump1nyvP9HmDbA7jWFAwMoUpM9DfmUxSFpjMfwGm1YepsIv+7d2kZdxbOknGYLnupRxfzh+HASGubIyydCmtcEdqr6BGRuiQkglNV9TtVVbck4rvjijdw8SdO7eELs0yUZGextHJpn10H8ybPw5Zp89WDuuPNr/mh9Xuu/uAKpr4+lXs+u4etzVuZ9u40Tn3tVK56/yranG3YisYgZ5X2jDu7NKy/xysQ/giBSA92N3Xy0pfrAajILYnrd2UbczFKGdTt72ANMLo0m817W2nr6o7rdwsGGRparIw9m8ruFi5fdg1TP7qWaRvmUXnGvSgVEz2vzbB6jnx43zfmLLjyLU9g1F6LzZQfcCe6wd5AibXEdycY8B2b8iceWig0Nz3wzvP9udahdlD48HZGzR8GFRMhq8TnC6bOpoAxbGjYwINfPIil9juKXrzUt1hRMixUNlcy7d1pTH19Kld/cAU/tH7PHW9+zZbaNhRFDWvM3iNb3s+Z9u40KpsrUVQlrPcLUhc97bO77MyZPCegi7rPjpZN19Z8byxrLUa95CWP5v/8BbhmGaacIdp+J0e2V8Mbh1+wYBWTHljJBQtWReQLgv4TTE8ivT7eerIVBRaAvvVkQ6wDvfa7oWEDN668kenLplPdXq1r097/D9DsAVxrCgaOYLsL+xPzKapCZXcL0zbM8+ng1knXcc/uD5i69NweXRx7Ni3nLeKSxdvC1qmwxmU09Wjr1e96fo45S9dew45ZBIMOSVUTN/FJkvQJ8HtVVdeG8/qJEyeqa9eG9dLEMMB1NlxuN9tatrHgq8c4b9R52Mw2iqxFDMkaglE2Ut/m4IIFq7jzvKE8svE3vrsGcyfP5cEvHuxzF2HxkbdSZC327HCUZbAUQv3mkH9PmtQX69dt6aS33Si5661veXHje5gPeI5pB91EmXVY6Df1g0WVD3JA1kH8+pD7APimeh/3v/cdz11zLCeOLo7rdw9i0s92NbS4Yfq7TFt+rabu2awlyKXjPQ921vc0HehVz1YpHkuTs0XzTnSDvYF7PrunT72xeZPnMdo2OqZamCaaC+lou73wzvM3rIz+Woe9a1BRwN4ErTXwyV/guF/CW78JqOkYUN9uxX3Im9/x+UdDbhnT3pvWx8duPvRR7lm6u6fuWQga7A1Me7fv5wyymk5pb7vxQEv7/nryX+no7uCFTS9w5wl3+mxE146OvJWirNLAWNbtQq3bhLRf85WxZ1M55Y9c/8nv+lXT0RuH994ZF64vJIiUst1geqK6ciK+PkF3RoZR07G3/T500kM43U7u+PSOAI0vthbT5erqq9luF9RuhH9e0fMdFz8PpYeCqDeaUrbrpT8xn57933rsrdy48kbf70+e8jQ3vLSd9btbgfB0KqxxRWGvaXrSIeW3v8dNnSRJWgGUaTx1h6qqSyP4nF8AvwAYNiy+CY1+I8ueiWXGiph3r9ZyQKPBwGjbKO484U7t7dguN1XNdvKz5ACxyTPlaW+HNmd5Ftn7GycAYf094XYeTDcGle1GQVOHk5e/2MVBI+1UA/nm+Cf9CszF7Onc6fv94OJsZAnW7mwWSccYMuhtV0OLnbg1da/ddjCKXEyJV9eyS6G9VrOerTxjBUU63aa1jk3tc+6LmxYWW4tZeMZCFFUh05CJzSI0F1LAdnvhnef7M7+G06TD80IZVHeP7XfUwtT7kbOKGZU7gsVnLsap7B+DKR/57L/CGX/xxQbOTu3yAiW5Ru48byhdagMNdnPI8adr+YBUs9144I03F56xkJp2T1Ov+1ffz4aGDQDc5r7NFy/bu+3ceuytPPPNM77nazpqcJaMgazywFjW3uhLOALIm99hFLD4rIU4VXfU3au9cbg/ATUAU4Rktt1geqJGcX289WR1ngy5bvLO3W7VTVVbFQ988QCAL24ozy6nLKtMXyPtjfCvB2Hq/Z4yGPZmz+/nzOlZuwnCJplt10t/1tl69u9/fL+mo4a9HQ5fwvHIobn86tSykHN2WOOyN/YkHMHz859XBOYaND53EN1gFIRJ3JKOqqpOidHnPAE8AZ47ELH4zLgiyzEXfe+dhMfW9+xotLvsvh2Neo5pMck8O2MshdkZLDh1AY9//TgbGjbodl71dq0OqLMQ5t8jBKIvg852I+TZz3bQ5VIoLWyjqTWbTIMl7t9ZaC5jW+tGnG4HJoMZi8nA8MIs1u4QDTRiSUrYbi/tMtkbNHVvR6OL8aWGwPdGUTPJ/9jUM988wzWHXYPNbENBQVEVZEmOyd1bvTvLNos4egIpYru9GND51c/2FaDJYMApgwnFZ2NNXU3stdd5bDjrAJ8N69ViyrMa+MNnM6lZHd4OjXSt6ZSKthsPZEnGZDD5doZ58Rx/NvXRx7sn3c3fvvwbGxo2eF5jzESRoMne0KPFioLcsgulYiJNJ97sq31mUyXk3KFRjzVkDcAUIZltN5ieqGocro/Ouklr7p49aTaA77i1dwdm0HjB5YQt76J01HpsNacY09GXe2w4+lGnLclsu/5EGwfo2f8+576A3zsdnmTj7888gPICA1Xtu7jtP4/TYG8IOmeHHFcMapCm6c7HlENcsSREUVTq2xxUN3dS3+agyd7EY+sf47JDLuPBLx7kyg+uZMayGWxr3qZb40hRFeodO/nzV9dx/ltnMfvz2dx41I1MKJrA0sqlzJk8R7trtagLIgiDrm43z/13B0cPL6Bd2UuBeWAWxMWZQ1BR2GvvmcBGl+awfncLLreo9yXQR6tOzD3HP8KwvJKeekxeoqiZ5P38yRWT+e1Rv/Vp9VXvX0VlcyUuxRWTOnWic7Ugruy3faViIpVn3NtTB2rZdHa27gxqw1o+9shJc5iz7uE+9rq3vYH6NodmzShR00kQCj0bkWW5jz7+adWfuOawa3yvyTfn97Xj7hZcJ9wQaPMb5lHZ3dKvWqIhawAK4k4wPYnV9em9btPSNa25e9aqWcw8fGafcQWta2s0eY7/x9hWBamJlv3PmTyHpZVLfb/PP2U+I22l3HZ+Afes+xXnLj2b2Z/P5rdH/ZYiS1HYMaamH/SzBqmo8Zw6JKSmoyRJFwB/A4qBFuArVVWnhnpfstZaiCXeosbXPreWqmY7FQUWFs8cw7Z9m7XrMOrUONKr4bDwjIU93au7WnB2d2Bq2IZt5f3I7XVxrUE5yEnJOiHRsvSram54+SvuOHMcz1X/L+XWEfykYlrcv7fRUcuzlX9h+qjbOb7UIxn//b6B+R9v4+3f/JjDKvJCfEJaImx3P4qq0GRvosvlQJYyyJRzybeY+3boi7I+r8vtpq6zjunLru6jvYt+soir3r+q33XqatprmPp63+ly2YXLKM8u13jHoEbY7kCz3/YbOmqZtj4w5lhw6gJmfz47qA337l4NKqe/3vfgy9OnvMnvXtzJk1dOZExpTh8fTIGdDcJ244yWjezt2Kupj+9d8B4WowWbxUZTV5NmfLxo6jNcteyamNcSHYTdq1POdmPVvVrzszXWbVq6pjd3v//T9327d73jClrX1myjoa1Ku0b14Kp7Gw9SznZjQW/7zzfn0+IIrE/eZG/SrMnsrf0YKsbU9YOSLOT676Lud5EiNZ7DIaknhViQkIqzqqouAZYk4ruTncYOp89hwVNbZHt9F7YcW0Q1jvRqOAA+Jy2yFoFiA0Mm/OzZmNagFKQ2L63eRUmOmYNLTbRsb2B8/jEAGFwORuz5LwfUr6egdSdmZxsug5kOSzGt2eXUFB3GnqIJOE3ZUX1vgakIg2SkunO777HRpTkArNnRJJKOgqDIkuzRvZAvjK4+b3Oniz2tdk3t7Va6Y1KnLl2PngoGiP2272zvW/vZYrSEtOHeR60adMoatHQoVDXbufa5tZrF6kXJFkEotGxETx+/r3MyvrQEWZJ14+NulLjUEg1aA1AwIATTk/5eH611m5au6dlmpjGzz9iC1rWVZZwGY1rWvRVEh5b997E5Rb/2YzgxZlA/6Ee/i3St8ZyKiOxSkqFVdHreshqKLEWh29L7EVYbe+ipPZI/1PNTJBwFIdje0MHn25uYPKaEBodnIijIsHHI929z8Ypr+Z+v/saQ+q/pzMhib/5IWqwlZDhbObDq30xe9wiXfDidyWse4IDadUhqZMXUZclAobmMGr+kY2G2meIcM+t2Nsf07xSkOVFoo9PlprHNram9GXJGRBquhzh6Kog7sowpw9LHXu0ue8Q2rGWvdx33MH//aC+Qmk01BInDlmlj7uR5fext3rIan53pxcex0mhBehFus6BI5u5Qa7iw13gCQZjo2ZTdZQ8rxgzqB/3INQhbTx0SstNRoI9W0en69m5yjMXMmzyPG1beENg8QEcE8s35PDX1KRo6G2hyNLG0cim/PvLXYmEq6Dcvr9mFLMGJo4v5wf4ZAGdvfpVjG7axJ38U31WcSEPucJACd4pLqhtbWxUHNH7HiPqvGL73C9ozC6kcNoXKYafSaSkM6/sLzaVUdXwf8NjokmzW7GhCVVUkKeV3qAuSFItJJt+aweNTnqCqfRePf+0pwj1v8nyKLEXMP2V+3wYwEWpyf7oYCgTh4l0g+9trRU5FxDbsb69d3Q621XXx4Fs1vi6Zek0bUuB4tSAByJJMaeYIbj9iAVYzuF1GFJebWednIWe0o6iZmrY9/5TYabQgvQi3WZDW3J1vztfUOT0b9dpiqOcFAj305lYtm5o7eS6lWaXkm/NDzr/xapolbD11SEhNx2hJ1VoL/vjXRCjOzuCeKWWMKTKRYcpEtRbS5GzpIxS965EUWI18v29bgIPOmzyPgwsOxiiLPHOUiDohgMut8KM/f8Twwix+f/oYlm2dw+t1S1m1u5ZvDzqX3UWH9Uk2aiErLsqbNnNQ7VrKWr5HQaKq9Gi2Dj+N6pIjUSX9SeqL+o/4T+07zP3R21iNnqPVyzft5ZlVO/jPrZMZarPG7O9NEYTtDgBanSn/evJcbOZiiq0FGA2G0IkURYHO+oAjKArSYKsHFkuE7caZYPXMtOwViCwZ6GfTqsHEji4rVzyzJmjtM70O7cE6XichwnZBU9PifaLGG0e/+eVuzjlW5uZ/WCoTlgAAIABJREFU3djHjkDbjkWyGxC2GxHBajoCQfVVU+fyRiLbG1EUhSYZnKiatihsVRNhu71RFNSOehSXg25DJju6m7lhpfbc2h+bCre2aVR/QnrYesoH9iLpmIQoiso+u4Pc1koMr1wWtPCqlpO/NHM8M5ZfmQ5FVwcSMZEBn1Y2cPnTq7nx1FGcVNTGS6sv58sMmVsKz2NfVllUn5nV1cRBtesYUfsllu52Os0F7C6dSHXJkTTkH0xnpi0gkflD2yaW7HySWw6bz6i8CUhKN9V1Dfzx7Ur+fPEx/PSoilj9uamCsN0BQLfY9ZmLw6sjqdG8Rr3kJXYYhodM0qQwwnbjSDwXCfu/QNOmW3IOptOp6CbRU6RwvLDdKBtyxQKXS6Gmo55rRSwcDcJ2I0Tr5g0QVF91de60JylaeNaA+0yKIGzXH0VBrduEtF+DG654o0+DuFhq4iBsmpVMpPw/lNj2loTIskSBug+8CUfw/Hz5Uk8h1uxS32u1CrfWtXeEXXQ1Te4eCGLEW19XY8kwMLHMwNgPp7MzF3IzS6NOOAJ0ZNr4ZvhpbBx6CuVNmxle/zUHVf+bMbuWA+A0WunMLKDbaEWVZPa5O1lSKKH85xcct68FWfHY9YWZ4HgnEz4bDkOPhXHnwsGngty/rf0CQTjoFrtWenQ3qN521vcszgFadiG9fCntP3kjZIF6gSAawm2AEDU6Nl0wYwUFBaW6bwtWOL7B3iDilcGCxvXXimPjQbO9m332TtGAQDAgaDWjqW9zBNVXXZ3rqIOWXSgVE2k68WacShemzlpsWaVC7wSR0VnvSzgCOM1ZmjbX5eqipr2m3/OqaJolCIZIOiYLftufXVIGRrUbgzdQ89Kyy3NExQ+twq3eRgahupumyBEmwQDhcLl5f+NeJg7L55DPb8HcXsUPRcM5zFwSk89XZQPVReOpLhqPrLiwtVWR31lLbmcd5u52jG4nstKNxZhNoWLn69ximvKOw23IRDWYWbGzG4urjQsz62HjG7D+ecgfDqfMgsMuCuvYtyCFifMxv1BdpbX0du7keZRmjiDfYkZ2OXsW515adpFvUgIeEo03BLEi3AYI4eI9pWHtbsaodiOjIIURx/RGz5fcqtu3M0jEK4MAHU0Ldf0jQkfXFcVNdqYhrFhYkL7Ec2dWKH3VjRna61AqJlJ5xr1c//ndofUuASUMBIOEXhps6mzStLnt+7Zz3UfXxWZejbE9it2TqYNQpWTAu/356SkY5h2G+dnTUd0uz7Z6f/KHeRzYD2/hVn9eW9PMvMl9O6TJkkxNew0N9gbfjhvvAhg8dzuu//h6mrqa4ve3CgYt/9pST1uXi+nZn2Gr/ohNB19IFy4KjXkx/y5FNtKQN4JtQ47jy5Hn8N+xl/Kf8Vfxr0On89m4yyiyDuVbs5naUZfScNAFNA4/ky1l53Fzx+Xs+/Gd8PMX4KTbwJABb1wLL/wU2vbGfJyCQYL3mN9TU2DuoZ6fdZtQ3C4a7A0BuhgtoTpTauntjStvYMOearbUtqEaTJqa3+IMnKZjUZhbIADt+CFYY5dgvqIoKjsb25HqNmF+9nQM8w5DatgaVhzTGy1fmjd5Hg998ZCIVwYTRm1NC3X9w0FRFRo6G6hp201D7UaU16726TqKgmJoZ866h7l70t0BdjR38lzyTQX9/n7B4KO3hrncbrbUtnHBglVMemAlFyxYxZbaNhQlNmXHQumrZswweS62LxfTdOLNvoQjBNE7ndgGJfpYRpBC9NJg278fYf7xgZo4e9JsHv/6cSAG82qM7dFbAuaON7/m29pqdrVWU91Wh8stbrwPRsROxwEgZJa+1/ZnWnZhXD4L10UvYHz18sC6HtbigM8uzDLx5JUTA2qG3HDKGMosZhafuRin4sQkm2jrbuPSdy4NuGNWYC4QR08EYfP2hj2MzGzlxB/+SkfBWL4tHg97PqfImD/gYxmSUcyWrp10uO1kGTxB3SH7G5l9Weti8rAMGPFjGH4CbPkA1j0DT5wEl74C5UcM+HgF8Seozmoc81M++TOVp83i+pV9mwxEc4c3VFdpvaNUVjNc+9xa3v7NCRRc8lKf+nfZhjIqCnYH1ITy1osSCPqDVvzQ274URaXF7qC2awc3rrxB11caOhy0N+3lwPev6vGzfz0A5y2ApdcFjWN6o+VLiqKwsmplwOtEvJLkWIs917t3TccQ1z8Umqd0zriXUR/8H/L+49uq6mZl1Uoauxq59dhbyTPlsc+5D9WdTXOni+Kc4DduxO6a1ELLZuZNns+cFfv6HH9+5Rc/Cuua+9tIhlHGKEvYnT32EkpfNWMGUz7yybfjVLrCW58lsISBIHoGTF+sxaiXvOTLMcjtdZSRxzOnP4ckexJ3t/zrFjY0bPC9paajBnu3g3qXI/JxRWGPwf4tGjuczFmxmeknW7hr9W8CfHe0TZxyGGyIpGOcCatQu9YRlC3v0njifeRf/SFmXLpblGVZYkxpDm9cdwKdDjfbGzqY9eZG6tsd+7+nkKauRmYun9nnjtmiMxaJoyeCsOh0ulixaQ8vZy9EdjioOeQX1HTvAIjLTsdQlGd4Fi0/OKo5zHowAKPzwSDBmj1uT9IRQJJh7JlQMg4+vheeOxeufEskHlOMkDqrobFNR03zJRyhRxf7U1BblmTd9+odpWrpUKhqttPpVCgoOcQTnO0/liJZixmOxJLrJonFryDmeOMHPfvy+lVtRz1//uoGXV9RFJVOh9tTCsDfz6rWwkd3oV79nqdCegRHrXr7UoO9QcQrgw1Z9jTA8NO0WBz91Dyl8/ndLD7xZopevBTV5cQtefR2Q8MGblx5I+Cxl5sPfZS80uC7ZOLeYEkw4GjZzA0rr+fmYx7lw2/rfa+rarZT1Wzn5le/DnrNtWzkoZ9N4MEPtvitv3KC6ivoxAwlh2DqrA1P7waihIEgpgyovsgyUskhqP+7wle+TckoYIjF7Gtm1GBvCHhLeVY539V0cs/SVZGPK0J7DPVv4XS5+dkxBb6EI/T4rmgINvgQKeI4o1eovbHDzwF1jqDUtbtoNdggf6jnDoFOoCbLEhISlz+9munPrmH97paA7+lyOTTvmLlUd9DjgAKBl+WbapnkXsvh9tXUHXwRTmsZNc46TFIGOXLWgI+n3OSZaH5wVPkeyzTCwfmwtlZjQWE7EM74CxjM8Nx5sPebgRqqYAAIqbMaGuvMLhnQnd5aR6nuOu5h/v7R3p4jV7Ls0Xo/zfcW5j6gwEpxjlksegUxJZh9ef3KaiaorzR2ONne0OEpBdA7lmmvwyVlhIxjQhGqfIEgSdHQtP6i24DDaoP8YbikDO59ayePnDS3j96+tqY5ZHmKsOJ2waBCz2YKe+14rSiw0GLvDnnNtWzkltc2MPPkkQHvjWr+lmVsWaXh6V0cSxgI4sOA64ssI+WUYigYhjl/CAVZmT47DBaXRjWuCO0x1L+FyWigMMcgTmWmCGKnY5wJq1B7r+3P5A+j5bxFZGeXhX2MLtj3yMYMzTtmMhlBjwP6I7pcpzfvflXFH00v02UdQuPQqQDUOOspNOYhJaBBi0XOpMCQy/dduwMeH1cA7+9043SrmAy9xpVdAlPvh2W3wfMXwC//DbnlAzhqQbwIqbMax/xkS/GA7pzyHaU6czEd3Q6213fx4Fs11Ld39z3SKvRWkAR4/arbJQX1FafLzfyPKrnr3HG0nLeI/KVX+fxs3/nP4SCX/rYbC1W+QJA+mGSdBhyODtw/f5Fmcvnw23ryLSYeP2URTfZOGtvcLPykmZumjA0ZV8e6wZIg8eidNCjJzqKiwOLbZfXAhRN4eNkWIPg117ORfEtGyPeGS2FmIU9PfRpZksk0ZpJvzu+rd3EqYSCIH8mkL/7zqr3bwXc1nTz41l7W724NOS7NODVCewz1b1GYZaJLyRKnHFIEkXSMM95Cwv5O1adQu8b2ZzWjgOGW8He19P6eI4fmcs+UMspowI2F+yf9lT+u+p2vHsI9xz9Cppwb9DigF61aKI+f9jg5GTmempEi+E9p9tm7Kdr2KgcZq9l18I0ge2SjpruesozChI3rAFMJW7t2oaqqL/F5SAG8+QNsbHBzVKmGvOWUwal3w3s3wytXwPT3wGge4JEL+oVGZ7yQOut3zM/d7aDdJbPwsxbuOu5h7lr9+4A6MfHcOSVLMkXWImyKilV28uhlQ/oeadWqV3bKfEbmj6TF0SISLoKwiEXi2mQ0cPr4YrItbmZPms2sVbMCbNLrKyajgfp2B3e99R1/OGM04y//AKPajWK00NDSzgilAdrN/T5aG068IkhB/DRfybDQ5mrz2WORpYiZh89kWO4wutxG2s2FSG6JigIL/1xbTWVtBzNPHklhlom7zqmgLDczZFwdVtwuGFR4d3T1nleHZBex5LpJ2LvdfF/XzsPLtrB+dwvQ65r3ijuspjxNG2mxd/d9b5j4a7ZbdfPQFw+xsmqlb6z5Zo366XEqYSCIH8mmL955tUnpwmTs4vZzy2npKOPvH+2lvr1bt7GcVpw6qmAUcgT2aDIamHpIMb84OpcSq0Rdp8oT61p93ynLEkOyi5g3eT43rLxeM/4QDB5E0jHOhFOoHejZ/gwYgEjTIP7fU5ydwcIzs8hf+lNo2YUhfxiHX/YGT5y6CEVyoSgGTOSSbwnvW3rXQimyFNHQ2cDMVTNj0oBBkNx8vGEH1xteozFrFG0lxwDgUJw0uFoYbxmZsHENM5Wy0b6NOlcTpfuTn+P2z0Fr9+okHQEKhsOkG+Fff4H3/wDnzB2gEQv6jbczXq+7qIXF40Lr7P5jfpKi0tjYwcljM1n4yQ/cfMyjFOYYKMnOYkh2Udw1LFQBca3aU4+tf4zrjriOG4I08hAIvARdEERgL4VZJv7v3OHMWH4lRZYiX0MOu8tOsbXY91kFlgxenHEcdW0OGjuc3Lyqhl9PHslByk5GLr0ycMdDySFiQSzog64u9tL8piveYOb6BymyFHHvpHvJysjid5/8LvAGTd7Bvvlg/e4W7n1nE09eOTGshCNEELcLkhYte9LbKV2cY0BRVDocLurbHQCB11wj7si/5CWev+YYrnhmTZ+ajtHYi5Zm3z3pbhq7GtnQsCF4vWlvCQPBoCAZ9UVRFeodO/nzVz32d8/5j1BsGq45Ls26uvtt1GYupFHNx6m6MakGCpF0a/kVWo08NsWC8Z8XQcsuhuYP47GLX0S29qzfjAYDo23ilEMqIKmqmugxhM3EiRPVtWvXJnoYETNQXaq835PrbsL87OmBxVzzh/HNT97gnIVbIy5aW9New9TXp/p+nzt5Lg9+8WCfrc4pXtS1XxdssNouwCtzb+HnLU/ww8Q7sReMBWCno4Y/7J7PTwtOSVjisa67iX/Uv851JRdxYu7Rvsev/RgOLTbyxFRr8A9Y9yxsfA0uWgTjz4/vYBNL6thuey08NaWPtjFjBYq1JGyd9XTkdWJ3unGrkJkhU5QV/3qJ4RQQ7623kLaaC6lkuwNIg72Bae9Oi4m9aNkjwLILl1GeXa5p0/+4/GhGZ9vJWHiapq+myQJZ2G6YBNXFzroAza+ZsYypH10LBNdFm7mwX3F3mnevHtS2G22jDt1rrhN3qP+7ggbydbtXR2Ivepp967G3+hoheTVXEJRBYbvJpi+6McOZiymy9o0ZgsUF+9qyw/e9IDF9msQJ/qT8BJOQNLEkSQ9JkrRZkqQNkiQtkSRJY8/44ENRVOrbHFQ3d1Lf5kBRPAndqBsBKIrHIVt2e34qStCXe7/HjEuze1S+yfP+SIvDemuheMkz5YmirmlCS2sbJzf/k63m8b6EI0C109Ptr8iYONctNhaQKZnZ3LUz4PFxBZ6djiFvqBx5ORSOgnduhPa6OI5UEDOCdMaLVGfd++U0xyxTzD7k1qqwdLY/hFNAvLfeAtjMNqG5grDRbbShYS96cYsXLXv0r6ekZdO/fGEdsrLfVysmws9fgKvf9dTUjaN/CQYnQXWxl+abOpt89hgsFu1vAy4ZlWKphQOkRoqlFmQGzwaNdCfcRh29tQ/QthmduENyO32vL8nJxJYVvb3paXaeKQ8QNexSjYQ3COyVX9CNGRTn/pcH+oq3rq4/5VnlSBgja5Ijuq+nFYnam7ocOFRV1QnAVuD2BI0jZnjvrF2wYBWTHljJBQtWsaW2rU8AH8EHerbzPzUF5h7q+Vm3KbyAXa8bdmfPWCIpWtu7u5XdZQ+6CBGkDtuWP0mp1ELdiPMCHt/TXY8E2Ix5iRkYIEkSQ02lbLZvD3j8EBs0dals3xfCV2Qj/PgmcLbD29fDINr1nbbodcaLQHv8tfo3L65DqtuE9HQUOhsF4RQQ1+omWGQtEporCJtQiUIvWnHLzsZ21LaexYjNlB+0i6qeTbukDBhzFpxyJyz7Izx7ludnR71IPAoCCKqLvTTf9u9HmH/83ZRnlbPPuS+4nUd4495Hf+JvQcIJZ56NaM02AB2i9TTba+Oihp2g33j1sHUP1G4M0DeT26WrpVq+0tph1owLZHd2ZE1yRPf1tCIhSUdVVT9UVdW1/9fPgYpEjCOWhHtnLWw663vqh4Dn58uXeh4Phbd7lNeR93fDnv1Jz3sjKVrr391q2YXLGJ93MPMn3ae7CBGkCG4XQzc9wbccRH7F+ICnqp315BlyyJASWxZ2qKmUmu56Wt0dvscO8avrGJL8YXDkFbDlffjm1TiNUhAzNLSN8xaAoy3sBaG/Vs86ubin0y5EprNR4C0g7k9vLe6tt4vPWsyQrCFBEz8CgT9aiWste+kdtxRnZ1DQXhmQhJfrNzMqb2SAPfrXhtSz6c6MAph6H7z1m0D/emVa3PxLMDgJqou9NF9ur6OMPO48+u+UmkbzyElztO28P4nD/sTfgoQTzjwb0ZpNK+6IcYdomymf+ScH2vK8kx7mMHMxi4+8lVHmQlHDThA9/npYvdYzD/vpm+3925k/ea6mlmr5ypXPrKHYPLxvXCCH9r0ABsC3BMlDMjSSuQZ4Re9JSZJ+AfwCYNiwYXovSzjh3FmLiP5sOe7VzUw1mGjuslLfvgYgqqK1vq6R7bXw9BTys0tYfOLNOK02TI4ObGJC7MNgsV092te/Tql7D+8X3sQxvbb+1zjrKUzgLkcvQ01lAGy172BiticxOjQb8s2wqtrFxWPDsPFx58GOT2HZ7TDqdLCkRLWHfpG0tivLng7kZz0CGVawN8NHd3mOx4dZA8Zfq0us0oAe7Qi3gLhWl169IviCQJLWdgcQ/8R1MHvpHbd4kvAX9Um2yDNWUKTjW3o2nWcxQ7dRHJ2KgHS13aC6KEsB8awDI1cv3sb63a0AHDk0l5tPfZRx5VYsGeYeO++o1U4chjNPiCN/EZNMthvOPBvRmm0AOkTL9kZGrbiPxVMfx9lRi6mzCdvSG5Gr9tcXvHFjzL5LEEgy2W7c8L+RYinoo2/y5ncYdebDmjGDnq/YnQoHFATGqRE3yRHd19OKuCUdJUlaAZRpPHWHqqpL97/mDsAFLNb7HFVVnwCeAE+B1zgMtf8oCiVyK//91Shq2hVmf1LP+t2tEe0m7IN3y3Hv4qrhbjn262YmAcOzVJZcN6n/RWv3B2Nyyy6KXry053GdCVFRFZq6mtJyoTwobFcPVcXxn3nsVcqxHXR0wFOKqlDTXc8R1jEJGlwP5aYiDMhs7trpSzpKEhxRBJ9Weeo6SlIIO5cN8KNfw7s3wcf3ehJaaU5S2263HRZf1PfxMBeE3l0QVc126jpVhmrpbJBjy/3RNFmWGFOaE5UWayUiBX1JatsdQMKxF39fgDCS8IriWbz4LQ5kWQ6waYtJRpHa2du5B5PRiG3s2cib3+n5PHF0Spd0td2QuugXz7a2Oahv7/a9d/3uVu5Z2s2S6yZRZDF7HlQUj42e/3fPjalVc6FqbcjEoU/bZTBd8Qa2lff3JH2E3QYlmWw3nHm2t/ZBiB1Z8e4Q7XIib36HosMv8ZShCLb209BhZDmt11v9IZlsN27430ixN2vmF2RZO2YIy1cUBcXeRJPiJC/LzWu/PhTJnY0shxHjiu7raUPc1EhV1Smqqh6q8Z834Xg1cDYwTR1MLbR7s3/LcsbC0xiy8BiOXn4RT52RxdRDiiPeTRhAjLccR1K0Nmhh+QjqLyiqQmVzJdPencbU16cy7d1pVDZXoqiiLk7SU7WWwn3fssQwlYPyAmWiydWKU+2mKAl2OholI+Wm4j51HY8ogsYulS1NYdpa4UgYexaseRqq18VhpIKY0c8aMN47sRUFFmZ/Uk/bBc+FfVy7v5qWbB0LBemNvy8AtDhlfd/SOK6q1H5L3b5OGjucFGaZGJKfSb1jJ9Pe2+8fH1xN5ZQ7UMae3fNZ4uiUQINwY9TeNttnJ43XTp89s6eO6Cl3ehoaBZknArR9yZlMW/8glT+5D8X7PmG3g4pQ9hTSjkIQqgFXxHjjmlVz4dxH9dd+OmUDFLdLrLcE+vjHzaFsrBfhaK7S9AOVLduYtmw6U5ecyVUfXEGLezeF2RkBvhdzvxEMKqRE5PskSToD+CtwkqqqYRdJGahW9hGh0+69e/pyDDml/VtQ6tzNiifegrG67e69E553m7ZXrEoO6TO2BnsD096dFtARqzyrnMVnLR6MO3b6lRlIStsNQtfL03F+9wEPVTzKJYdkBjz3dedW/lzzDFcUnsUIc7nOJwwcH7V+wer2b3j6oLvIlD2TYL0drl4Bs443M2OCObwPcnbAm7+CghEw46NU2t6fWrYbgQbpf0RP8q/U2IFx7/qe49qr5uoe1+6PpoXUVoEWqWW7SYi/L1hNMvlt25C0fKuzXjPWWXfaq9zwTg1PXjmR4jwn097T8I8znqXI5Uq3o1PCduNE0Js3OjE5Zz0COeW684Seti+c8hT5ioHMvFJkQ5QnlwYfaWG70d4EjMtc7h/XZJfASX8A20gwZUOWn2bq2HfDjA+Z9sHVqbLe6g9pYbsR0ztuHnOWp+aybAxrXg6luQ21G5m2/sGg9idi4JCk/D9Como6PgqYgeX7jz5+rqrqzASNpX/o1H7JULs9tWj6QwK2HOsVV15y3SSKc8wR1V9wup0BAgRQ01GD0y3q4iQ1bXsxbVnKYvfpHFeR2efpKmctAMXGgoEemSbDTUP4jK+p7NrJYdZRABRboCIbVlW7mTEhzA8yZcFRV3qSThtfhwkaR3gFiScGNWC8uyAAaGkM+7h2fzQtpLYKBAkgwBcALDq+pRPrlFglny2//Ksx2v6BCvlDB+CvEaQDfWzWH716jEWjIW+Y7jyhp+1VbU4ufnEnS64rpDgnbZKOaUFQOwpCXObycOMaHft2Ki6x3hLo08+4OZTmOs1ZIe1PxMCCRHWvPlhV1aGqqh6x/7/BmXCEuLR7T+T247CKK3uToflDPT91RMtkMPk6YXkpzyrHFKRemiAJWLsQVIUPzacxIqfv07sdtWTJFrIMlr5PJoBhpjJkJL61/xDw+BFFsLrGhdMdgf+MPAUKD4YVfwJnZ4xHKogZYWqQP7q6GoGG90fTYt5sTCCIBxq+pSgq3VKGpp/UdXr8qKrZjixliDlfEHMiion19DzDEnSe0NP2lg5F6PQgJV5rqbjN5eHENTr2bZKNQnsFwellXwpSbPzDaMLk6AhpfyIGFqTFGZe4EuPai97txxcsWMWkB1ZywYJVbKltG7DEo7dgrD9hNcRRFM+2/5bdnp+Kgi3TxvxT5vuEqDyrnPmnzMeWaYvX8AX9xeXEveZpPnEfzuiKMrR6sFQ5a5NmlyOASc6gPKOYTRpJx04XrK+NYEKTZJg4A1qr4b+PxXikgrijoUOeh4PoagQa3h9Ni1pbBYJEoSiobbW4mnexq6mDfRf+M8BPGs9ZxOxPPBVyKgosZMq5Ys4XRI6ObnueijAmjjIm19L2u457mL9/tFfo9CAknmuphMzlXh9xOeHKtzzHY8Fn3zZLsdBeQdjE1D+sxdjyhjP/+LsD7W/yXGzd3T5NFzGwICE1HaMlaWstxLD2Yn2bgwsWrOrTJWqgth9HVXMhSI01RSJVuqmlR52QDa/CGzO4yvkHrp58OCXWwKdVVWX6D3/iMOvBnJE3KTFj1KCnruOfyJQ9ftLRDZcug2sPN3HbcX2PiQdl5f2w5yv47ZeQOyQOIx5Q0sN2g+hQfUd3cF2NQMOj7RAp6tlERXrYbjKi4U/7zn+OPe58co3dFObmcP3bu1m2qT7AlpHUVJnz+4uw3XAIUaM3qpg4yphcURWa7E10dDvYXt/FvGU11Ld3p6NOD3rbjedaasDnci0f+fninlqPonu1P4PedgeCmPuHX/dqJwomRcH2/u3Im9/xabpSPI4tdR0iBtYn5f8RElXTMbXoXXvR/45UhEnIRG8/lmWJMaU5LLluUvjFlTvreyZD8Px8+VKYsQI5uzTdihgPatTVf6eKMloKDuuTcARocLXQpTopNibX3dMRpnI+42u2dO3kcOtoALIy4LBCWLHDxW3HRfiBR0+HpdfBx7PhfLHjMSkItZAMokNOV05wXY2gfq4syVFpWlTaKhAMJP4+Jkl9/CnvzSvZdtqrnPH896z6w2RmX2DjznN627Ik5nxB+ATRbbJLURU3884up8QqUdepMvuTetbvbg0eE0dZD12WZIqsRdgUFavs5NHLhgidHqTEcy2lOZdbjciddfFp/KnlI69M69PsLtrYRJAiRHCzJeb+IcvIWUUUgSf/sXBKH02XZ6xgTGmJiIHTGJF0jDX97Kzq3X7c++7DQG4/DlowVkvU9Ap3azRiECQx1V8iVa/j6e4rOWWotq0mWxMZL0NNpcjIbOr8wZd0BDiuDP6xUWH7PjcH5kXgQ7lDYNw58NViOO6XMCTcbjSCuBCOrgbRobB0NYY71vWItnC9QBB3evvYNct0G8d4fSciWx4A/xIMQoLFj4pCUef3lCy/DFp2MTR/GE9e2yB4AAAgAElEQVSds4g/rjJHFhNHaHtCpwc/8V5LBdhIJOu+aHRQrLEEoXC7PDb4yrSwcg9x9Y8g9iq0Nb0REV+s0btr21kf1tsLs0w8eeVEX90D7/bjwqwkKAbsnVifmgJzD/X8rNsEhtg30xEkgLVP45AyeYcTOUHnRLEv6ZiRXElHk5xBuamYTfbvAx4/bv9N4I92uiL/0AkXgzkHlv8fDKIyFClJOLoapCFMSF3V0za/2mICQUrT28c66jX9qcUpRx6TCP8S6BGskVdnPfIrlwXofuHbVzHn7Irw7U/YXloyoGupcNd90dpiHBqWClIIRYF9u3sSjhAy9xBX/xD2KtBBJB1jTT/vSPlv21/1h8ksuW5S8tQ70JtYZUNMm+kIEkBnE+qGV1ninsSR5VasOnugdztryZGzsMjJd6dquGkI3zuq6FIcvsdKrXBgLny4I4qkoykbJvwcfvgEtn0Uu4EKIiccXQ3SQCCkrvbzZpFAMOjp7WOr5sK5jwb4k/vnL1JRMTTymET4l0CPYI1fdHTfIrvDtz9he2nJgK6lwl33RWuLMW5YKkgxOuv3N+IKP/cQV/8Q9irQQRyvjjXeDL+/80eY4fduP1YUlcYOJ3v22ZOj9oHexNpt92zhnrFCHJ0arHz1IpLbwaLuKfxyhP7Ldjtrk26Xo5cRpiGs4is223dwRNYY3+PHlcI/t7lp7lIoyIzQJsecCZvfheWzYORkT4JdMPCEo6uyrKlDChKNbQ5fDZkheZa+OiqOLwnSnd4+VrUWVv8Dpr/v2eltNGGwFlMQzbyu418up4PmNkfiYxtB4tDRbWRZV/elSHbMJFDbvTG8qF+WGAbsKGeY6z7V5USKxhaD+YhA4HL2nEzoZYMOjLTqzLFx8w9hrwIdhAXEmhhl+GPazj5WBNsy7S3cnT/U81OIy+BBUVDXPMVGaQzuvOGMytd5mapQ7ayj2KjzggRTYSrFgMwm+w8Bj/+oDBQVlkez29GQAUddCXXfeeo7ChJDuLraS4cUpPB0VBwHEaQ7Wj42+Y+QU97/eV3Hv77e05kcsY0gsejFj7GIpxOk7UkZwwviQxh2qigqdsUQvS2KNZZAD6MJvnqpz8kE10UvcMnibYnRHmGvAg2EFcQa/wz/jRs9P8NsIuNPY4fT11YePF2lrn1uLY0dCdx5I7ZMpyY/fIzUvJ0nHKdx5gj9l9W5mnGq3UnXRMaLt67jt73qOh6cBwdkwZuV3dF98PBJUDzO08na2RGDkQoiJkpdDVtHhbYJ0p0YxS6aaPhX4zmLmP1JfXLENoLkJBY2mSBtT8oYXhAfwrDTxg4nN71TReM5iwJsUfn5iyLOEPQPa7HnBuHqf8DU++GaZbguX8qsz9ys390qtEeQNIjj1fHAm+HvBzFvZx8Jet3VxJbp1GTN07TKeXxqOIary/Vf5m0iU5JhG6CBRc5wUzmr2r+i3d1JtsEKgCTByRXw4hY3e9oVhmRHaK+SBBOvgfdvgf8+BifdGoeRC0ISha766+iRQ3OZdXIxJVaJXHcTKH53X4W2CdINvXm+n7GLJn7+5XI6+HpPJ7M/qGf97lZgAGMbwcASi47l/bXJBGl7QmN4wcATwk6dLjfLNtVT15bLrNNepcQqUdepMtQ6jJJY2mIsfE4wuPBq3DlzwOXEgZFLFm/zza8gtMeH8I+EIpKOSUpc29kHw9tdzVvs2HtX2HvXLl6LEkFiaNmFuvUDFnWfy+kHZmAOYl67HXsBKErS49UAI80VfNq+no327/lR9mG+xycfAIu3wNJt3cw8IooaJiXjPDseP50DR10FOcIHBgNeHS3OzuCpM7IofPsibV0DoW2C9CHUPB8P9vtXc5uDG95ZNfCxjWBgSYSN6ZEAbU9YDC9ISrz2sH53Kxc+70kGVRRYWHLdgbH7kmTyOcHA4qdxrW0O6tsDT3YJ7UH4RxIg/pWTlLi2sw+G6PSXXqxdiKrC6+opnBsi9tnuqKbQkIdZTt46dxWmEjIlExs6twY8PiQLxhXAG1u7UdUo65ocdSW4HfDJn2MwUsFA4NXRe6aUUfj2VULXBAJI6DyfsNhGMLCkeSwp7Fzgz4DYQ5r7nMCD0B4dhH8kHLHTMUnxb2c/oJ3vRBfX9MHlwL1uER8rR3Lo0CLyQmwA3O6opjSjcGDGFiWyJDPCXM5XHVtQVRVJ6vGXyRWw4BuFbxsVDi2K4o5f7gGebtZfLoLjZkLJ2BiOXBAPvDqqZrYIXRMIvCRwnk9YbCMYWNI8lhR2LvBnQOwhzX1O4EFojw7CPxJOQnY6SpJ0ryRJGyRJ+kqSpA8lSQpSSS598bazP6DASnGOeWAEQ3RxTR82LcVgb+R51+n8dGTwl7a7O6l3tVCW5ElHgJHmoTS5W6nurgt4/MRyyDTAcxv7McFMuASMFljxp36OUjBQyLKEIcMsdE0g8JLgeT4hsY1gYBGxpLBzQQBxtwfhc4L9CO3RQPhHwknU8eqHVFWdoKrqEcA7wJ0JGoegN6KLa3qgqjj+8ze+V4dgPWA8pdbgL9/hqAFgSEbRAAyuf4w0VwDwZcfmgMdzTHBKBby5rZtGuxLdh2fmwYSLYOsHsP3f/R2qYKAQuiYQ9CD8QRBvhI0JBAOL8DmBQB/hHwknIcerVVVt9fs1C4iyyJog5ogurunBzlWY6zewSPlfLh0T+tpu3590LBsEScc8YzZDMor4vP0bzi04KeC5cw6E93bCi99189ujomgoAzDuXNj8Hnw4C679RPjGYEDomkDQg/AHQbwRNiYQDCzC5wQCfYR/JJyE1XSUJOk+4EpgHzA5UeMQaCC6uKY8rSvn4lKzcQ37H4osoV+/3VFNniEbqyEz/oOLAYdkHsRHbV9Q191ESYbN9/iwHDi6GJ7/1skvDzdhMkRx5MBggqOugP88AhtfgwkXx3DkgrghdE0g6EH4gyDeCBsTCAYW4XMCgT7CPxJK3NK7kiStkCRpo8Z/5wGoqnqHqqpDgcXAb4J8zi8kSVorSdLa+nrRYUgweEhW21UbKsneuYJ/chrnjQqvlsVgaCLjzziLpxX36vZv+jx33kFQ16ny2pbu6L/gwJOgcBSsuAsc7dF/TpKSrLYrEIRC2K5gsCJsVzBYEbYrGKwI2xUIBoa4JR1VVZ2iquqhGv8t7fXSxcCFQT7nCVVVJ6qqOrG4WJy7jyeKolLf5qC6uZP6NgeKIk6994dktd3tbz9Et2qEg08nOyP069vdnezpbqB8EByt9lJgzGVIRhH/bd/Q57mjimFcAcxb56DLFaWNSzIc+wtorYZ/PdDP0SYfyWq7oRAaJhistptIhN8kB8J2Bx/Cdzykm+2K6546pJLtCrsUJDMJOV4tSdIoVVUr9/96HrA52OsF8UdRVLbUtnHtc2uparZTUWDhySsnMqY0R3S9SiH21e6kYufrfGT8HyYdmBfWe7Z27QJgqKksnkOLOYdaDmZ56+fsdNQw3Fzue1yS4KqxcNt/VV7Y5GTGBP3ajj907uXF6k/YYa9lVFY5V1ecRqk53/NkyTgYdTp8vgAOvwRKx8f7TxIEQWiYQBA5wm8EgugQvpOeiOsuSEaEXQqSnURVz/zL/qPWG4DTgRsSNA7Bfho7nD6hAqhqtnPtc2tp7HAmeGSCWPLNK3chqSoZh55HuHPQlq4dyMgckFES38HFmMOtozBiYNm+//Z57rAiz47HR7900OroeydQVVUWV6/kp+tms2TvZ9Q5Wni55t9cuG42m9p29bzwqKvBlAXv/A6UKDtiC2KC0DCBIHKE3wgE0SF8Jz0R112QjAi7FCQ7CUk6qqp64f6j1hNUVT1HVdXqRIxD0IPT5fYJlZeqZjtOlztBIxLEmk/Xfc0xjW+zPvtEhpSEn0DcYt9JWUYhGXLC+k5FhUXO5HDraP7Vuo6G7pY+z189Dlod8PCaroDHnUo3s7Y+z1++f5XDckbw4Lhr+L9Rl3LP6MvJkIxct3EBDc59nhdn5noSj7s/h68WD8BfJdBDaJhAEDnCbwSC6BC+k56I6y5IRoRdCpId0SdcAIDJaKCiILCNcUWBBZPRkKARCWJJc4eTqnf+gkFSyD78vLDf51JdfO/YzVDT4Oz2NSnnCCQkXmh8r89zI/PgnAPh+W+7+arOMyk3OtuYsWEeb9V+zrklx/Gb4eeQa7QCUGYu4PoR59Lq6uTP2/7Z80EHnwol42H5ndDRMCB/l6AvQsMEgsgRfiMQRIfwnfREXHdBMiLsUpDsiKSjAIDCLBNPXjnRJ1jeWhCFWeF1NxYkL6qq8ueXlnGBspzqov9BzQp/l+N2Rw3dqouKQZp0zDNk8+OcI/i8fQMrW9f0ef7ysVCYCbf9u5MP6tZz8Zf3823bLn417EzOLzseWQo8g15hKeKskol82LCeL1q2eB6UZPjRdeBog3duAlUUbk4EQsMEgsgRfiMQRIfwnfREXHdBMiLsUpDsDK7zkoK4IcsSY0pzWHLdJJwuNyajgcIskyg+mwI89Z/tnLjzb0hGma5xuo3iNfnOvh0YfE1k/JmUfQS7nHt5ou516rqbmZJ3HAWGHBxqN3td9Rw7ZjuftK7nls01VGQWcdvIixhh1U+ynlE8kU+bN/Hnbf/ktaPvwCDJUDAcjpwG656FDa94GssIBhShYQJB5Ai/EQiiQ/hOeiKuuyAZEXYpSHZE0lHgQ5YlinP0O/kKBh/rdjazctkbvJixmtoDf4YrszCi96/v2ExpRiE5BmucRhh/ZEnm4oLTeXfff1jS/DFLmj/u85qsjFJa9lzA+RMOYoQ1eP0Tk2zkZ2U/5vFd7/F+3VrOLj3W88QhF0DVGnjv9zB8EuQPjcefIwiC0DCBIHKE3wgE0SF8Jz0R112QjAi7FCQzIukoEKQoTR1Orl+8hoWm53GYi2gccXZE7+9w29nStYPjsw+P0wgHjgzZyPkFkzkh+3B2OvfQ6e4iQzaSZ8imIqMUi5TD36orWLDawAOnN1JoDd6JemLeKIZmFrFg57ucUXI0RskAsgEm3QRv/xZenQ7T3wOjONYgEAgEAoFAIBAIBIL0RNR0FAhSEIfLzS+eW8vZ9rcYre6gbtRlqIbIEmDf2CtRUBllTp0deyUZNo7JGs9JuUdzQvbhjLeMJM+YjcmgMu3QvXS5JB78NB+HK/jnyJLE+aXHs7urnrdrV/c8kVMGJ9wA1Wtg2R/j+8cIBAKBQCAQCAQCgUCQxIiko0CQYqiqyh9e20Drrg3cYnyZ1pKJtJYeF/HnfNmxGYts5gBT+I1nBjNl2d1cMr6W7c0ZLPgiDyVEP5gjcg/iQEspf9/5Ht2KX5ZyxI9h/E9hzZPw1UvxHbRAIBAIBAKBQCAQCARJikg6xhlFUalvc1Dd3El9mwMlVCZDIOgn8z6q5L2vdvJs7hOoGVZqxs0AKbJCwi7VzfqOzRxkrkCW0kcmxhd3csbIJj7bbeHZ9TlBG1FLksR5pT9ij6OJJXs/C3zyqKtgyOHw1m9h20fxHXSaIzRWIEgOhC8KBIEIn0gfxLUWpCPC7gXhImo6xhFFUdlS28a1z62lqtnua18/pjRHdJMSxIUXV+9i7oqtPF34KuUd37PziJtxm3Ij/pwNnZW0KZ2Mt4yMwyiTm5OHt9DmNPB+ZT7ZJpWLD23Xfe1hOSMYZS3nH7s+4Lyy4zHLGZ4nZAOcfLvniPUrl8NV70DF0QP0F6QPQmMFguRA+KJAEIjwifRBXGtBOiLsXhAJ6bOFKQE0djh9jghQ1Wzn2ufW0tjhTPDIBKnIa+uquGPJN/ypcCWndrxDw/CzaC+OLtH1r9Z1WGQzB5srYjzK5EeS4OxRjUwc0sqr32bz0jfZujseJUni/LLjqXO28NqeTwOfNGXDlLshMw9e+CnsXhP/wacZQmMFguRA+KJAEIjwifRBXGtBOiLsXhAJIukYR5wut88RvVQ123G63AkakSBVWbx6J7e+9jUzizYwveMp9pUeR+2oS6P6rIbuFtZ0bOQIyxgMkiHGIx0cyBL8bFw9x5S38sambBauz8Gt09B6XPZQxmZV8OSuD7C7e020lgI47V7IsMJz50Dl8vgPPo0QGisQJAfCFwWCQIRPpA/iWgvSEWH3gkgQScc4YjIaqCiwBDxWUWDBZEzPRI4g9qiqypzlW7ljyUZuKfyMW9sfpCN/DNXjfwVR1mJ8p+XfAEzMOiSWQx10yBJcOLae/xnawvuVWTzwaT6d3drHBc4vO57G7jae3r2s75M5ZfCTByD3AHjpElg1DxSdDKYgIoTGCgTJgfBFgSAQ4RPpg7jWgnRE2L0gEkTSMY4UZpl48sqJPof01joozDIleGSCVKCl07Ot/bGPvuPRkqX8qv1R2osOZ9eRf0A1RGdjtd2NrNi3mgnW0eQbc2I84sGHLME5oxu5YEw9X+8184cPC6lszOjzutFZB3B8/jie2rWMjW07+n6QpQBOvx+GHgfL74TFF0JrTfz/gBRHaKxAkBwIXxQIAhE+kT6Iay1IR4TdCyJBUoO1Z00yJk6cqK5duzbRw4gIRVFp7HDidLkxGQ0UZplEcdXBSb8uWixtV1VVPtxUy11vfUtx+2Yez32WcvtWmg44hT1jp3uamESBoircV/M027p2MbPkZ+QasmMy3lTh++ZMXv62lDangfPGdnDBuA4sGT362enu4s6ti8kyZPL8Eb+n0KSRtFVVqFwGXzzhuU6TboITfgsmazyHnjS2Gw+ExqY0KW27qYbwxQCE7QoGq08I242CQXqtUw1huwOMsPuYkfL/aAntXi1J0s3Aw0CxqqoNiRxLvJBlieIcc6KH8f/s3Xl4W9WZ+PHvvZJly/Iqr3FWIBtbyhK2pgthSygUyrRTCikpUKAtZZK0dNIfHWigTWFK6TShlLINtGlTaIdCoWUJ0IQuKSQEAiEJJI6zGife5N2yZene3x+KbMnWla5kyVr8fp7HTxJblo6i97zn3HPPIrKAruts3ufigQ17aNnzNnflv8QFto34fIUcnLOMrqozR/Xcv2l5gR3uOi4t/qQMOIZxXGkf3z7rEM/vLufZDwpZv9fOv53Qw7nHuMnP0cm35PG1KRfz073P8LX37+fROUspzRn2/6goMHMhTDgF3n4CXr8bNj0Ep38F5l4PJVNS8+YymORYIdKD1EUhQkmdGD/ksxbjkcS9MCtlg46KokwGLgIOpqoMQqQ7XdfZ29LD+u31bNv6JpNb/8V/5rzNnNw9+MjDNXkBLcd+Dt/wwa0YtAy087vWl/hX93uc6TiRUx2zE/gOsos9R+PKE5s4Z1IHL+wp44mtRTz5fgEfn9zHGRP7ObFyIrdMu5T79/+Zf3t7JXdMv4pzy05GHb6/ZmE1nHsbNO2EHc/693n858+g5lSY9RmYco7/77ky+CuEEEIIIYQQIjOlcqbjz4DlwHMpLIMQKbW/pYfDHX1Yj7wDXY14+3vo6+nA3dWGpasBa3cDFVozi5V6cpUByIHuouM4UnUVbRPno8Ux2Hio/wgHPEdo9bazu+8A7/bsQgfOLZzLJwpOSfybzEJTivv5xukNHOzI5V/1xfzrkIP1+/JR0JlU7GRqSSVH7M+ydOfDOC3lzLYfz5TcCThzCji/+lhmFjn9T1R5gv+ruwn2vQ6HNsGGH/l/pqj+w2dKp0HpVP/f84r9X7mFYLGBavUv0y6sgUoZLBZCCCGEEEIIkT5SMuioKMrlwEe6rr+nKJGXsCuKchNwE8CUKbL0UGQOM7H78/V7+OM79fzBdhdnqrtCftZLHh3WcgbsFbSWn0ZO9fH0l5+ML78CgHh3AfzHgb/yfOOrAFTYyvhk2VmcXz6PMltpnM84fk0og7OOBa9P58MWH7ubFfa2WWl0HUNr71J0x3aait+m1bOJf1k8ALRpX+d7E2aFPpGjAqpOhLO/CX0d0LjDPwuy/RB0NcCul6E3wg4Up3wZPveLhL0vybsiU0nsikwlsSsylcSuyFQSu0KMjaQdJKMoymtAdZgf/RfwPeAiXdc7FEXZD8w1s6ejoijNwIEwPyoH0m1PSCmTOZlSphZd1xfG+4QRYnc0ZRov5L2PTjJjVz6b8Wms3vtY5N10/RylXOalY5kSFbvp9N7SpSxSjpESWZZsit1UlyHVr58OZRjL10/1tVoipfpzMyLlio3Zco0qdjPBmJ9erSjKycBfgd6j35oENABn6rp+JM7n3KLr+twEFTEhpEzmSJnMSccyjRV57+n73tO9fMkk7z073nu6vhcpl3npWKZESaf3li5lkXKMlE5lCUiHMqW6DKl+/XQoQ6pfP1Ol6/+blCs26VquVBjz5dW6rr8PVAb+HctMRyGEEEIIIYQQQgghRPpToz9ECCGEEEIIIYQQQgghzEvl6dUA6Lo+LQFP80gCniPRpEzmSJnMSccyjRV57+kr3cuXTPLes0O6vhcpl3npWKZESaf3li5lkXKMlE5lCUiHMqW6DKl+fUh9GVL9+pkqXf/fpFyxSddyjbkx39NRCCGEEEIIIYQQQgiR3WR5tRBCCCGEEEIIIYQQIqFk0FEIIYQQQgghhBBCCJFQMugohBBCCCGEEEIIIYRIKBl0FEIIIYQQQgghhBBCJFRGDTouXLhQB+RLvlLxNSoSu/KVwq9RkdiVrxR+jYrErnyl8GtUJHblK4VfoyKxK18p/BoViV35SuFX1suoQceWlpZUF0GIuEjsikwlsSsylcSuyFQSuyJTSeyKTCWxK0TyZNSgoxBCCCGEEEIIIYQQIv3JoKMQQgghhBBCCCGEECKhrKkugEguTdNp7fHg8fqwWS2UOWyoqpLqYgkxgsSqEEJkBsnXQoyO1KHMI5+ZyHYS4yJZZNAxi2mazq7GLm5cs4X6NjeTSu08ungus6oKJYGItCKxKoQQmUHytRCjI3Uo88hnJrKdxLhIJllencVaezyDiQOgvs3NjWu20NrjSXHJhAglsSoylavPxYBvINXFEGLMSL4WYnSkDmUe+cxEtpMYF8kkg45ZzOP1DSaOgPo2Nx6vL0UlEiI8iVWRaTRd47t//y6f/v2nuey5y6hrr0t1kYQYE5KvhRgdqUOZRz4zke0kxkUypXzQUVEUi6IoWxVF+Uuqy5JtbFYLk0rtId+bVGrHZrWkqERChCexKjLNmh1reHHfi5w7+Vw6+zv53j++h0+TjpnIfpKvhRgdqUOZRz4zke0kxkUypXzQEVgKfJDqQmSjMoeNRxfPHUwggb0Zyhy2FJdMiFASqyKT9Hn7eHz745xUdhLXHH8NX5r9JXa6dvLy/pdTXTQhkk7ytRCjI3Uo88hnJrKdxLhIppQeJKMoyiTgEuBHwLdTWZZspKoKs6oKefbmeXIKlUhrEqsik7y07yXa+tu4ac5NKIrCmdVn8qc9f+Lp3U9zybGXpLp4QiSV5GshRkfqUOaRz0xkO4lxkUypPr16FbAcKDR6gKIoNwE3AUyZMmWMipU9VFWhojA31cUYlyR2YyOxmj4kdiNbt38dFfYKZpbOBEBVVD418VM8Xfs0BzsPMqVI/s9SRWJ3bEi+TjyJ3fElm+rQeIndbPrMhN94iV2zJMZFsqRsebWiKJcCTbquvx3pcbquP6Lr+lxd1+dWVFSMUemEGD2JXZGpJHaNdXo62XRkE6dXnY6iDN39PXPCmQBsOLQhVUUTSOyKzCWxKzKVxK7IVBK7QoyNVO7pOA+4TFGU/cBTwHmKovw2heURQgghInqz4U28mpdTK08N+X65vZxJBZP426G/pahkQgghhBBCCJFeUjboqOv6bbquT9J1fRrwJWC9rutfTlV5hBBCiGg2H9lMniWPY4qPGfGzj1V8jHea3qHb052CkgkhhBBCCCFEekmH06uFEEKIjLDp8CZmls7Eqo7cEnl22Wx8uo+tTVtTUDIhhBBCCCGESC9pMeio6/rruq5fmupyCCGEEEZa3a3s79zPLOessD+fXjwdi2JhS+OWMS6ZEEIIIYQQQqSftBh0FEIIIdLdjtYdABxbfGzYn+daczmm+Bi2HJFBRyGEEEIIIYSQQUchhBDChJ2tO1FQmFI0xfAx00um86HrQwZ8A2NYMiGEEEIIIYRIPzLoKIQQQpiwo2UHVY4q7Fa74WOmFU3Do3nY075nDEsmhBBCCCGEEOlHBh2FEEIIE3a07mBa0bSIj5lWPG3wsUIIIYQQQggxnsmgoxBCCBFFi7uFZndz1EHHCnsF+dZ8GXQUQgghhBBCjHsy6CiEEEJEsbN1JzA0k9GIoihMK57GjhYZdBRCCCGEEEKMbzLoKIQQQkSxo3WH/xCZQuNDZAKmFU2jtr0Wj88zBiUTQgghhBBCiPQkg45CCCFEFDtbd1LtqCbPmhf1sdOKpuHVvNS21Y5ByYQQQgghhBAiPcmgoxBCCBHFnrY9TCqcZOqxgSXY21u2J7FEQgghhBBCCJHeZNBRCCGEiKDf109DTwMTHBNMPb4sr4yCnAJ2te1KcsmEEEIIIYQQIn3JoKMQQggRwcHOg2i6RrWj2tTjFUWhpqBGllcLIYQQQgghxjUZdBRCCCEi2NuxF4AaR43p35lYMJE97XvQdT1ZxRJCCCGEEEKItCaDjkIIIUQE+zr2AVDlqDL9O5MKJtE90E1jb2OyiiWEEEIIIYQQaS1lg46KouQpirJZUZT3FEXZoSjKXakqixBCCGFkX8c+yvLKyLXkmv6diYUTAWSJtRBCCCGEEGLcSuVMx37gPF3XPwacAixUFOXsFJZHCCGEGGFvx17Th8gETCw4OujYLoOOQgghhBBCiPEpZYOOul/30X/mHP2Sza+EEEKkDU3X2N+xnwkFsQ06OnIclOaWsqdtT5JKJoQQQgghhBDpzZrKF1cUxQK8DUwHfqHr+qYwj7kJuAlgypQpY1vADKZpOq09HjxeHzarhTKHDVVVUl2scUViN7EkpseOxO6Qxp5G+nx9Mc90BP9sR5npOLYkdhNL8u7YkdhNT+mK7LwAACAASURBVFIHosvW2JXPPvtla+yOBakfIhYpHXTUdd0HnKIoSgnwrKIoJ+m6vn3YYx4BHgGYO3euzIQ0QdN0djV2ceOaLdS3uZlUaufRxXOZVVUoyWAMSewmjsT02JLYHRI4RCauQcfCiWw4uAGf5sOiWhJdNBGGxG7iSN4dWxK76UfqgDnZGLvy2Y8P2Ri7Y0Hqh4hVWpxeret6O7ABWJjqsmSD1h7PYBIAqG9zc+OaLbT2eFJcMiHiIzEtUmVfZ/yDjpMKJuHRPBzsOpjoYgmRdJJ3xXgndWD8ks9eCGNSP0SsUjbTUVGUCmBA1/V2RVHswIXAj1NVnkyl6RquPhcenwebxYYzz4nH6xtMAgH1bW48Xl+KSimEX7h4VZXo9z4kpkWq7G3fiyPHQaGtMObfrSmoGXyOY4qPSXTRhEiq4Lx76uQivnF+NSUOlQE60PRyU7lbiEyl6RoDdPA/V0+lvUfjl389wtZDndL3GCeS1e+Mtx8sxrd0ixu5LhOxSuXy6gnAr4/u66gCf9B1/S8pLE/G0XSN2rZalqxfQkNPAzWOGu4/734qcqcyqdQekgwmldqxWWV5n0gdo3idUTojasNps1okpkVK7O3YS7WjGkWJfblIYHZkXUcd53N+oosmRFIF8m5FQQ7LLyvhzk23xJy7hchE4ford152H/c+D83dA9L3GAeS0e8cTT9YjF/pGDdyXSZilcrTq7fpun6qrutzdF0/Sdf1H6SqLJnK1ecaTEAADT0NLFm/BE3p5tHFc5lUagcY3GehzGFLZXHFOGcUr64+V9TfLXPYJKZFSuzr2BfX0mqAPGse5fZy6trrElwqIZIvkHeXLqjhzk3fiSt3C5GJwvVX7tz0HZYuqJG+xziRjH7naPrBYvxKx7iR6zIRq5QeJCPMC7uM2ucZTEABDT0NeDQPs6rKePbmeXKilEi5QOy6B9zh49UXff8PVVWYVVUoMS3GVKenk9a+1rgHHQGqHdUy6CgyUiDvFnZ3xZ27If2WhYnsloh4M+pfT6/Mo6ZADkoYD5LR7zS8bjOZS8X4NNZxYyaHynWZiJX0+jJAYFr1ohcWseCPC1j0wiJq22qxqTZqHDUhj61x1GCz+Ct9RWEuE0vzqSjMlSQgUiI4dne37zaMVzMkpsVYG83J1QE1jhr2d+7Hp8k+NyLzqKpCXk5u3LnbqP+i6VqyiizGsUTFm80Svn+dlyN9j/Ekkf1OTdfw6b5R9YPF+GSUj5IRN7HkULkuE7GQQccMYDStWlVV7j/v/sFENH/SfB5b8Bgen4cWd4t06kXKBcfu4+8/zl3z7hqM18CeJM485+DjNV2jxd1CQ3eDxLBIuYQMOhbU0O/rp6G7IfqDhUhDzjxnSF+jxlHDQxc+BDpRc3U6LgsT6SdRbX+i4i1czA/vrwgRC1efi59s/smIfvDq+aspyS2Rvq8wNJb5KN4cKtdvIhpZXp0BjKZV93n7mFE6g7WXrEXT/FOhb1h3Q9psMitEcOxua9nGz9/5OcvPXM7M0pnYrfaQKfvpuFGyGN/2dezDqlopt5fH/RyBE6zrOuqYXDQ5UUUTYsyoijrY1/D4PORZ82jubWbRq4ui5mpZTiiiSWTbn6h4Gx7zsi2AGC2Pz8OG+g209rWy/MzlFNuK6fB0UGGvoK69Tvq+wtBY5qN4cqhcvwkzJBIyQKRp1aqiUm4vR1VVlm5YOmazCeSOhjATA8Njd1vLNu7dfC92q90ft0GNkcyIEelmX8c+qvKrsKjxn8YXiP+9HXsTVSwhokp0Gx3oa9QU1KDpmulcPZbLwkRmGk3bPzzO86x5CYu34Jgf3l8RIlaBXLitZRvLNizjunXXce/mexnQB1iyfgnl9nJWzV/Fjz7xI5p6m2jvb091kUUaSXY+CuRSTdd48PwHmVM+Z/Bn0XKoXL8JM6QFzQBmplWP5WwC2aNJmI2BWJYEyIwYkW7q2uuodlSP6jnyc/IpzS2Vw2TEmEl2Gx1LrpZlqiKaeNv+cHHe3NvMQxc+JPEm0o5RLtR0jXJ7Of9x2n9w7+Z7uW7ddax8cyWNPY1yXSXGRHAuvfiZi1n55kqWnbaMOeVzTOVQuX4TZsjy6gxgZlp14A5acKVP1mwCozsaay9ZO6pliCJzmI2BWJYEjGUMCxHNgG+Aj7o/Yk7FnOgPjmJCwQT2tstMRzE2kt1Gx5KrZZmqiCbett8wzj+zVuJNpB2jXOjqc/H1j32dFRtXhMTysg3L5LpKjIlwufT2jbfzxMInTOVQuX4TZkgrnCEiTavWNB1VK2DV/NVjcndX7miISDGgaTrNXf181NZLc1c/6IqpJQEyI0akk70dB/DpPlxtZby6zc3Wff309MU366DGUUNdRx26rie4lEKMFEsbPTxfa1r0GI01V8syVRFJvG2/YZxrHsrt5VTnT0D3FnK4vc90bAuRSGb6w848J1OKpsh1lUiaaO28US4FTLXZcv0mzJCZjhlO03R2NXZx45otVBTkcNuCBzmmIg9HTi5Oe3Lu7sodDWEYA6ptMB7r29xMKrXz6OK5zKoqRFWViM8pM2JEOhjwaTyxcR+/fOs5KIdX3ylE6+sCQFXglGk2Ljs9nxMnmc93NQU1uL1ujvQcYUJB/CdhC2GG2TY6uP8QS76WXC0SKd54ihTn8ca2EIliNgZVRcVhdch1lUgKM3E42ut66RMIMyQaMlxrj2cwkWw91Mm1j33Iood2ofsKk1bZ5Y6GMIoBVS8YjEeA+jY3N67ZQmuPubu1MiNGpFJLdz9fevhN7n7xQwoL/Rtgf/3ciXzrEhtf+XQO58y0sPuwhzufbue+v7TT6TY38zH4BGshks1sGx3cf4DY8rXkapFI8cRTpDgfTWwLkQixxKDTLtdVIjnMxGEiruulTyCikZmOGc7j9Q0mkoD6Njcery9pryl3NIRRDBxu7xvzeBQiEdp7PVz58Bsccrn5j/Om86F3PTvaS6gszAOgOF/hmEqVc0+08MZuH3/b6WFXQyu3LCjiY1NzIz53oCNX117HJyZ+IunvRYxvZtvoVPQfhEiUSHEusS1SLZYYlOsqkSxm4lDiT4wFGXTMcDarhUml9pCEMqnUjs1qSerrBu5oiPErXAykKh6FGA2fpvON377DgdZebrt4NifUFLPh3QOU2ipHPDbHovCp463MnKDyzGYvd/+pg5svLOTTJ9gNn7/AVkCRrYi9HXKYjBgbZtpoydci0xnFucS2SLVYY1Cuq0QymI1DiT+RbDKEneHK8q28cuNs3vjGDP54zXEsOKGCRxfPpcwh+4CIsVfmsPHo4rlMKvUPwAT2DknLeNQ06G6E9kP+P7X4DgkRme+hv9Xxxt5WvvqJYzihphhd1zniPkhZbpXh71SXqHx1fg7TKhQeeKWLl97tjfgaExwTqGuX5dUifYw6X0sOFWMhjjjLqL6IyEoRY1BypxiNGOJHcqFIFymb6agoymRgDVAF6MAjuq6vTlV5MpKmoTZ/QP5TV5HffpAJJVP45ZW/g0qHbJQtUkJVFWZVFfLszfPweH3YrBbKHLb0i0dNg6ad8NRV0H4QSqbAl56EyhNAlXsx48mB1h5Wvbabs45x8umZFQC0e1ro97lx5o6c6RgsN0fh6k/k8PQmL4+/3k1BnsonZ+ehDrgpPPw+Ob2t9BdW0119EjUFNWxp3IKu6yhKmtUHMS6NKl9LDhVjIc44y5i+iMhahjGILrlTxC/GnCi5UKSLVC6v9gK36rr+jqIohcDbiqK8quv6zhSWKbP0Ng8lHYD2g6i/vxpueA0KjGfojKBp/ufyesBqg/yKEYlL0zVcfS7Z60GECBsXqkpFYeQ97sbc8BhXLCPqDk9dFXvdERnvRy98gEVVWHzOtMHBwCNuf1w4I8x0DLBaFL5wtpXf/n2Ah19p49zG9cyp+wNWT8/gY/odFRx78vls8HTR4m6hIr8iOW9GiBipqhI1X4fN82H6HxmTQ030eUSaCBNn2uv34Lr0Pjzo/ni0laC6W0d8nmZiW4hkChuD3U1Rc6ema7jcLjxeNzbFglO1odqdkqdE2JwYre2NmgvjaBNlXEDEKmWDjrquHwYOH/17l6IoHwATgXE56BhX5fV6hpJOQPtB//dNv/DIOyb6l56kvXA6vR4Nm9VCab6Vuo49LFm/hIaehsFTrWaUzpAEM45pukZtW+2o4iI47hWsqL4CVDXBd+HC3RW8ci0UVIbWn1jrjsh47x5q55WdjXxx7mScQUtNjvQGBh0jz3QMsKoKX57r4ZTXf8xpH+ykqeIk2qbPo89RTn7HR0zc9QrnvPss/zuhirqOOhl0FBnDq3k53HOYlt4WXP0unqt9jm+e+k1mWItQR9v/SCBN02nt8USfySEzNDPLsH6uNmkutZ/4Jktevnao33Huz5jx2o9QP/wLlExB+/KzuPJL8GhyMTzemc4LySzD8Os7TYuYO8P2rc+5ixnuclTnsZKnxrtEXPsHi6FNDI5ln+7jJ5t/wob6DaMaF0iHOirGRlpkLkVRpgGnApvC/OwmRVG2KIqypbm5eayLNiYCDcyiFxax4I8LWPTCImrbatF83sh7Nlht/uQQrGSK//tmhbljojx1FfX1h5j34w1c8eBGDne3DDZ+AA09DSxZvwRXn2sU7zr7ZXvsuvpc4ePC7TK118jwuL/25WvY21nHf/3pPXY1dqFpemIKGu6u4O8Xwae/G/q4WOtOFsv22A34+fpaCnKtLDyxOuT7h90HyFXzcFiLTD2Pqg1wybZ7OZVdLPd+jRs8t9JRMQuPo4z2mjns/NQSykqOA6Dug2cT/j7EkPESu2NB0zX2tO3hhnU3sPjlxdy7+V6uPuFqfrH1F7hUzPU/xmDvMk3T2dXYxRUPbhzstxi2IUazRHpTHytZGbuj/fyH9XNdn7qVJW/eFdrveP1buE5b5H+5gkpq+1tY9OKw/rQue+YlUzrGbkx5IVllCHd9N9CONvvS0AcG5U6XO0zf+o0VuDoOpEWeyjbpGLsRxXrtHy0Hm2wTh8fyDetu4OoTrmZO+Zy4xwXSoY6KsZPyQUdFUQqAPwLLdF3vHP5zXdcf0XV9rq7rcysqsnN2iOHgTXcDPHYBrDrJ/2fTztBkkV/hvxsRSD6BuxOxzKIZfsdk0lxYcDfHl1n44zXHUVGQQ1N3z2DZAhp6GvD4ZFZYJNkeux6fJ3xcDPREjtujwsX9nZu+wxfOKOXGNVto7YkxvowaVqO7gs7jRld3sli2xy7AnqYu/vpBEwtOrMZuCz3F70jvQUpzK83tvajrfPzdB5nQuoMt0z/HwHEnsK0xl1fqhk6z1i022k5fTJEGez98FtoOJPrtiKPGQ+yOFVefi6Ublobk6BUbV3D5jMvxoPtz5qxL4MrfwvXrYPHzYC8beoLADAoT7cFotPZ4uHHNlsHTOevb3MZtSKJniSRQ1sVuIj7//Ar48rOw6P/g2hfwVMwK3+/IdwJHByXfWCE3ycdYOsZuTHlhNCIM6oS9vtuwDNfF94Tvf2oangGDa65cR1rkqWyTjrEbUSzX/mZysMk2MVwsr9i4gutPvn7w37GOC4xZHRVpIaWDjoqi5OAfcFyr6/ozqSxLKhkO3vQ0Rb7zoKr+6c83vAbLtvv/jHWJUPAdk0lz4bzvw7rvYX3gVE5/9d95bKGDPg/UOGpCfq3GUYPNEsesMDmxLWvYLLbwcdGyx9QsEqO4L3Go1Le58Xh95gsTaFj//C04/C649kH7AfB5je8K2gpGV3dERvvtmwexqgoXnjByD5zDvfsjnlwd7JRdTzH9o7/z/pTzOVB5CmdP7GSms5c17xZyuCtoMNNqY0J+JXVWFV64FXS5kyvSm1GOduY6/e1/+SxY8CNwVEBPM6z7L2j+cKhdH6NZhR6vb/CiJcCwDUnEChFhTiI+f10D1QK5ReBuw9bdFL7f0esfVPTkO+UmuQBizAvxijKoY3h9Z7GG73/2NmNr2RM+xvt7JE+J2K79zeRgk22iUSwX24qBozGqxhafY1JHRdpI2RW24p9C8r/AB7qu/0+qypEODAdvuptCHxjubryq+jeOLZns/9Ng0ETTdJq7+vmorZfmrv6hqcvBd0zmLYPnbwlJTmV//gqVioXV8+8fLGNg7wZnnjO2NzpGsx7E2HDmObn/vGFxMX8Vzg13hz7QYBaJUdy392hMKrWjKIr5Kfa9zbDhbjjra7Due/D4AlhzmT++7GXh7wo6KkzVHZF9evq9PP12PWcdW0axPSf0Z94uOgZcpg6RmXHwNU6pfZq9lafzwaRPA6Ao8IXjm1CANe8Vhjy+Kr+SvXn5sOdV2L0uYe9HiNEw6h8Y5ejy/HKcthJo/sCfZx9f4M+7Z33Nn4cDFzRjNKvQZrUwqdQe8r1JpXZsVsvIBydihYgwZ7Sff6DPGBRjTsXG/fN+FNLvWP3p/8H5zloAbP09ibtJLjJaTHkhRoGc2d/ZGHFQx/D6zuf155zh/U+vB+eGu7n/7BWhfetz/wdn8VTJU8LP5LV/pBwciOEmXyHalb+L3CZqGjafN2wsd3g6BvcddcZ4Lz2ZdVSkn1ReZc8DrgHOUxTl3aNfn0lheVLGcPDmaCdqUJx34yPumRB8x6TqpLDJaWohTC+ZztpL1rLu8+tYe8na+A6RSeO9lETsVEVlRumM0LjIq0AdPlhuELfh4v7Os+7j6bfa+PHn53Dn89vN7+3h9cApV40YNOf3i8DdOvoZwSKrvLz9CN39Xi6YPfKgmCO9/qXP5XnVI34WrKZpK+dse5jDJdN5+7jP+kcbjyrJ8zF/WhtbPspje+NQ7NfkOmnTB3AV18CGlTLbUaRcpP5BuBy9ev5qJjgm+E8L/v2i0Hz7/C3+PBwYVBqjWYVlDhuPLp47ePEyqdTOo4vnUuYI8zqJWCEizBnt59/bPCLG1KevZUZfL7+96HF+dcFz3HrSAzy7Wcd90U/Ql23HWf2xkf3peG6Si4wXU16IQXDObGrrjDiw7sxzcv/8VaHxePYKnC/dFv7ax2pD7W5ixst3sHbOUtad/yhrT13OjNwyOURGxM4gB+sW22AMn3nPBr7xqpvexevQjdrE3macL902YjB89fyfcXJuBWvnLGXGS/+FOhA6azGaZNVRkZ5SeXr1PwE5nojQwZvB081sJajn3gZHtoWeJhXHXS6jPROevXkeFYW5Q3dMuhv9rxPcgJZMIceWh2KxUG4vH90bTeO9lER8VEUNjQtN88fp8FPQwsTt8LhHt9LWZePzp/Vx37pdbD3Uzs7DXUNxGonV5p+5aBRfgRgXAnhmaz2VhbnMqi4c8bOG3v0AlOUaDzo6O/Yxf8t9dORX8sasK9HVkXdlPzm5g00fFfHrdwv57wtbsahQk+ff765u5nk43/ot7HoJZo/Le20iTUTrH4zomwROAjZqzx0VQ4NKgVmFJtqD0VBVhVlVhTx78zxzJ2BKezA2Rvv5G8SYarHR2dpHS6+DEnsOp00b4Ft/OcSPrphDhSOXGfnO8DErxpWY84JJwTmzqVdncpjrpkAOVBWVGTklrJ2zFE++E1uvC+fLd6DWb4GF/z3yyY/WGfWpqyj/3VVBK3MqZcBRxM4gB7erxdy45l+D7f66nc1cdLjb3+4XhLne8npQP/wLM7qPsPZTtw7Fcn8/6iPn+h8Txw3FZNVRkZ5SNugoQo0YvIGhu/Fej78i51fE1eiY3jPBIDkpjgRdIATuuBg0ziILBM8iMRG3wXH/UVsvl9y/IeTnpvf2yK8AT6/El4iqsbOPf+1p5YrTJoY9KOZw7wGsSg5FOaVhfz/f3cIFm37EgCWXfx5/DV5rXtjH5Vh0Fh7n4skdVfzjQB7nHtNHTa5/ts3e4mrOcJTD5kdl0FGkVLT+Qdi+CRi35wVVQ4NKMbYHo6GqSvSbU2JsjfbzN4gxvaCK7zxZz9ZDoWdPrvhslJgV404y8kJwzlz5ejOPffbXlP35K4YD66qqUv7id831TccwZ4pxwCCeejv6YttL8WguVuu3+AfDwR/Dl/x06O9x3lCUtnv8kCyWzszu2RCF6T0Tkr3sSPZSGh/ijNtR7e2hqlA8Ga5cK/ElIlq34wg68PHjwl+UBg6RUcLMjMnt7+TCN3+I1evmHyd8GXduUcTXOqWqm4mF/fxxZwE+DUpzCshTbex1N8GMBbB3PbTWJeJtCRGXuPNuuPb8yrX+PByc8xPUjxEZajSfv0GMdeVNoLl7IOShsg+YGCvBOXProU5ueLmH9y9+Bt/S98NfN8V67SM5UyRSmHiKud03iuGa02SbEmGazHTMIpqm09rjGTFFObBnwo1rtlBRkMMPLqhmVrmNHNpBO3oHTdP8+4sE7oQUTUx88pA7eGK4oLgrt9hYc91cFj/hX7ZiuLfH8FgNxJDF6t+XVOJLRPDqzkZqSvKYWGIP+/OG3v1U26eM+L5toIeL3vwBhb1H+McJi+lwRN7zEfzbPM6f2sZvt1ez+aNczpncT02ek7rewzDjGnjvKdjyuP8EYCFSIGL/wFfm3xM3XD6V9lwkmqb5T0H3ukGxQI4dKmaPiLF8DR6+5nS+9pu3I/cVhEiC4JxZ3+amuXsAR2kVmtqL6vWg9Dabz5VG/Vkhkmh4DEfNoUExrHs9eJUc2ihC0SyUFZUZL4c2G99SD8YFGXRMdyYqoqZruNwuegb62dfcx+p1DTR3D/Do4rnMqioc3DPhz7d8nKLOWiy//7fQZQAVs6H5w5H77iTjroXspSQCAidTPnUVWkElrgUrySueyDPfmIVDs9JFAeUF9tDGLOh3wsaqxJeIoKtvgDfqWll4UvgBQ7e3hzZPMyeWnhny/Xx3Cxdsvpvirno2Hn81zcXHmH7Nkyp7KLcP8KcPHJw9qZ8JuU529dRDvhOmfhy2/hbOu91/gS1EBJqu4epzJXyvulyryuovfow5to/I+b+g/sEXfwN/uxd2vRC+XzCafCsXGeltrD+fcG375Q9C4QQIOkBD03Rqm7tY/dpufvKFk5ng9GGx+MizekDRka3iRVIE1QfVamNWZTnP3Pxxevt99PZ7cOS00dzTjK27Cec7a1HPvS16rozWnxUiWAJzcvBeiprmQ7N0o9ONq99j3K9QVbT8SnY1do0YrAyMNYwor5n4lnowbsinmc4CFfGxC2DVSf4/m3b6vx94iK5R21bLohcXcemfFnLPuzez/LISKgpyuHHNFlp7/Ie0qKpCqd6B5fdXjzw9uvuInCotxt7R08y1gkpqP3MPizbdyYJnL+GaV66nvmcf9p6DdPV7wv6OxKqIx992N+PVdE6fGn6/xsNu/8nVwYfIVLds59J/fJeCnkb+efwijpTOjOk1VQU+PbWNvW02tjfZqMl10uLppGOgF2YuhL522P1y/G9KjAuDbf0Li1jwxwUsemERtW21aLoW/ZcjaO3xsPjxzdDbTM7/DTuN+g/X+E+jDvw7UbnWRN9GpFAqPp9wbftzN0Pb3pCYCxzi0dzVB7YjfO2vX+Ezzy7kyy8mpj4IMUKY+qA2f0COCne/tAPddpjFf72JBa9ex6Jtq6n9xDfRXr8neq6U/qwwKwk5WVUVygpyaPcd4tqXrzHVrzA6eC4w1hDCbHxLPRg3ZNAxnZmoiK4+F0vWL6GhpwGAhp4G7tz0Hb5xfvXITWGNTpv0Dcip0mLsHY1H16duZcm/7giJ4SVvrGCgr4H8gbawvxNCYlWY9NrORgrzrMysHHlqNfgPkQEoy60i393Kx997kIVvrMCnqKw/+QYaS2fE9bqnT+iiKNfLcx/mD51g3dvg3w7AXgo7/hTfGxLjRri2fsn6Jbj6XKN63sChCJX5Svjcai8N/Xcicq1cZKS3VHw+Rm17Tn5IzAXi9RvnV3Pnpu8kvD4IMYJBfcgfaOMLZ5Ty7b99KzQO37wL12mLoudK6c8Ks5KUk2PtV5g+mBbMx7fUg3FDBh3TiKbpNHf181FbL81d/egmKqLH5xlMFgENPQ2UONSRm8IGTgIMVjIFLDnhvy+n/ooYDI9fTdMj/8LRePTkO8PGsCfXgVUfCPs7ISRWhQkDPo31HzZx6uQSw/1n6nvqyFGsXLLjt3zhr99g+sENfDDxk7xyyjfpdMS/bN+qwlk1nbx3JA+75n+eXT0fgWqBKedA7Tr/6etCGDBq6z2+0XXMAxvKN/Xq4XOruy303xFyrek2QC4y0lsqPh+jtn2gNyTmAvFa4lBN1YeY+yViXDEVHwb1waoPUFZoCR+HBZXR+6XSnxVmJSknx9qviOkAGrPxHeVxksOzhww6pglN09nV2MUVD25k3o83cMWDG3FrlqgV1maxUeOoCXlIjaOG3n5GbgprdPpUQbWcKi1GJVz87mrsitw4HI1HW39P2Bi29fegWnPD/o7EqojVlv1tdPZ5OX2qc+QPdZ3ihr/jOvQ8x7t7OObIW9ROOIsXT1/G+9MuwmcZ/UXAGTWdKOhsOVhBodXOh92H/D+Y+gkYcEPtK6N+DZG9jNp62yhjM7Ch/CNvd9L62V+H5tYv/gbefXLo3xFybUxtgFxsp7dUfD7h2vbLH4TSY0NiLhCvvf1ErQ9x9UvEuGE6Pgzqg2rNpbLAET4OHZXR+6XSnxVmJSknx9qvCOTfwMBjxANozMZ3hMdJDs8uiq5nzgc3d+5cfcuWLakuRlI0d/VzxYMbQ6YtLzihgl9eaEc9ug+jNvtSXBffg8diHdxEHqC2rXZwenSNo4ZV81dTlTeNEnvu4IyewMnWuuajlE6s+gCKnKAWi1HtTp6NsRt8WrqiKHzx4TdC4ndSqZ3nb/k4mtptfPCBpqG5XdT2NbNkw7LBGL7/nLuYnluOJWgD+eDfkViNicQucM9LH/C//9jHo4vnkpczdFc2r2Mvx73xXQqb32be1MmcoTj5dNWleK15CS/DE+9Vc7g7j5knPQyKzh9Ouw00H/zfV+C4+fDvv0r4a2Y4cQ9sXgAAIABJREFUid2jAns6Brf19593PzNKZ4z6MBmj/oGW58TV14JH82JTrTjtFaiWkecPaprOkc6+sG3AszfPo6Iwd/gvjIeN4zM3dlPw+WiaToe7H8dAGzlaP6gWlBw72J0jD0/UdNrd/TT27WfZhqWG9SFcv9owJgPPnaTDmjJM5sbuUcH9U5vVQpnDNmKFg+n4iFAfvLrOnvY9LN0QlJfnr2JGyYywuTJMQQ37sxKLccn42A0rSTk5XL9i9fzV/lhT1bAxF61uBf8836ZSonWg+OI7vTqeHJ7Bsv4UNDm9Ok2E2ydh3c5mWi6fT+UNr6FpGrUD7Sx59cYRHawZpTNYe8law4YpcKcg3GlTKDoud8vQ7zomgq5EbazF+BPckNhtFho7+wdj6umvn0N9m5tTJxfxjfOrKXGo+LzWqBcFqCqqo5wZ+U7WfmYtHl8fNlScqg01zMVG4HfkhGoRq3/taWV6ZUHIgGNl7VMc89ZdaGoO782+mq7+f5JXfEJSBhzBv8T6V9sc2HzV7Ox/mwHNR05gifXul/0zHuUUaxGGqqhR2/q4n1tVgjrw+UD0Qc5Ae6BpGi09HtyeGPZ6UlX/xdINr8V080guwsdInJ9PvAz7qEVhTkTFH69ORx4l+TOj9H19fP/yyZQ4VNp7NH751yNsPdQZPiYxugC/n+kl07FawiwfFGkp0jVPcDyZ3p8uTH3Q7OW09gzg8fqozJvq779qceQlg/5sMm8yiQyUpJysKirHlRzHry/+NV7Ni67r/OStn7ChfoNhzIX2F0IZ171KVFXx9xu6+keOLxjUg5j2kBRpTzJXmjDaJ0FRLVBQhSsnZ3AmGIRu9qoqKuX2cmoKaii3l49okIxOm2p394c9DXN/a7dMZRYhhk9xf+9QR0hMtfZ4uOjECpZfVsJPt9/CV9d/Dm/OwcEBR4i8QbGqqJTnl1NTOInywhpUR3k2zXgRKdbhHmBHQwcn1BQNfm/Cjkc57s3v0VMyi7pz7uU957EAVOWUJa0cs8p6Kc71crhlMgO6j729h/0/mHK2f8DxwMakvbbIfNHa+kSKtMF8cHvwbn0HX/vN27T2eMzv9QRDFxklk/1/mhhwTMbp3cJAjJ/PaMR0ImpwESPUB03XaPMeGuyP/HT7LSy/rISLTqwwjMlwMb90wxIOd7dIHziDmI2nmPanC6oPWn4lu5p6BvvDlz3wL5o7bFTnT0hYXna5DfKvWw5KGreSkJM1XaOuvY6vvPQVdrXt4oZXbmBD/QYgvsO5ItW9eJZKx1RHRdqTq/o0EW2fhNFsIm90p6BP6wzbqB3saIq58yey2/CGJN9mCYmph16v47ZLpoScJmm32pNy8IEQsdq8z4Wmw4k1xQBUf7iGae/cQ0fV2Rw85Tt4c0s40N+AAlRaw+z5mCAW1X+S9b5G/941HwT2daw60X+g1571SXttIWIRqc8R3B6U2HOob3Pz0Ot1/Pjzc8zt9RSHZJ3eLVIvGbNZXH2uwSWv4I+XOzd9hzsum2oYk0Yx39TdI33gDGI2nmLany5IvIPksejz9YWNxT5fX8JeQ4jgdrXYVjzqa7ZIdS+eehNvHRXpSZZXpwlVVZhVVcizN88Lu6w5sNlrcEIwu4l84E7B8D0RNH0gbILJHzZrWqYyi+ENSbt7ICSmth5qp9sT2knq8HTEHbNCJNIbda3YLCozKgsoaHmPqW+vpLPiNOpP+qb/BGlgf/9hyqwl2NScpJbl1Kou1u+fhIWco4fJnAPWPKg8Cfa8Ctyd1NcXwoxIfY7+vqH2INAWbD3Uzn3rdnHHpSdQ5rBRU2KnuigvYVuzJOv0bpF6Rn3U0cxmMYoXi8VnGJNGMd/a5aM6X/rAmcJsPEW77jIyFks+VUUNG4uytFokUnCeTMQ1W6S6F0+9ibeOivSU0uylKMrjiqI0KYqyPZXlSBeBfRImluZTUZgbUqmceU7uP+/+wVOmAnstBA6TicToTkGuNdfw5OtgMpVZDJ/i/tDrdfzkC6GzWkrs9pB4evz9x1k5b6VhzGqaTnNXPx+19dLc1S/Ll0TS/KuuhZlVBeT5upnx91vw2kr56MSvDw44Auzvb0jqLMeAqoIBJhQMoA5UD810BJh4GrTshvZDxr8sxBiJ1OcIbg+CZzhuPdTOD/+yE0euNaEDjmB8yia6VdqPDJeM2SzRTmUN1/9w5jlZPT805u886z6efqtN+sAZJJZ4inTdZcRus/DEtWfw+5vO5uFrTufUySUJv07Ks+aN6D+vnLeSvCTtNy3Gp+A8+fj7j3PXvLviGmcIiFT34l0qHU8dFekppadXK4ryKaAbWKPr+knRHp+2p0qNkeBN1POseWiaZnrj4uGnTZXaczjY1kOz5wDff+PWkI2Kc3w1LH78rYgbMI9D2XkimknhNgdec/2ZFORZGfBq/pjKt1LXsSdk4+uHLnyIwpzCEXFqdqPviGWSQwXMGtex29rdz+krX+PKuZP5ludhqmp/x74z7sRdPH3wMT0+N1/ddxfnFZ7BvMJTkl6m9ftL2ND9T4rK3+HNeT/FoqjQdgCe/yZ8djWcfm3Sy5AhxnXspppRjh2ev7/2yWks/mQFGgNY1Rwq7GUJP3gj3MEKPzjnp/z3n9po7h5Ix36KxG4MzJw2HNPzRTiIA10J2/+YUemgrd9Fn7cPTVdocPl44p+NfOuC2ekWW8mW8bGb6HgKft7hsfOTL8yhqiiPaWWOiK8RS59V0zUOdB6gvqseu9WO2+tmUuEkphZNlX5uZBkfu2NpeJ6cP2k+/3nmf2JRLHFdV2mazv7WHg609pJvs9Dr8TG1LJ9pZQ6AiNd9ck0np1cnla7rf1cUZVoqy5BJAptmx3Oq2fDTppq7+ln8+FtUFORw6/kPUOJQ6e2HityJlNhzZSqzCGF2irvZ01WN9vZ49uZ5hqeiBZOT/YRZm/b593ybV9hI1Ru/wzX5gpABR4C6/noAqnPKx6RMp1R181rzFPq0N9jT08CsgklQMgUc5bDnrzLoKNJCoM8x4vtB7YGm+WjzHuL6V65Jai4OPr27b6CfPU19/PefGth6qBMgpvZDpJ9IJ6LG9XwRTntv7u4f0f/42Wsf8u3PFA/uA1njqGHV/NX897/NocQus2syTaLjKSBc3/U/n97GMzd/POqAYyx9VlVRmVo0lUJb4XgehBFJFilPxqO1x8PixzePWF4daJuNriPlmm58SPtPUlGUmxRF2aIoypbm5uZUFycxNA26G/3L6Lob/f+OQSI2VA/srbD1UCc3/Wo3X/zFh1z72Ie4PZpMZU6QbItdM3Fh9nTV0e6Jk7RDBUZZN7NFNsXuG3Wt2HMUPrX3Pnw5+TQf+/kRj6ntO4ACTLRVjkmZnHYvVdZqAN7t3Ov/pqLAhFNh399Ak/3D4pVNsZs2wuTFQHtgsfWOOLAjWQe8BNoXxVfKtY99ODjgCNmx93TWxW6K21Oj/ki4/scXzigdEcfLNixFU7ulD2xC1sWuAaO+64A3cmzH3GfVNNSeZsr73dRgoTxXBhyTZbzErhGz121mRLu2M7qONKwfclp7Vkn7DKbr+iO6rs/VdX1uRUVFqoszepoGTTvhsQtg1Un+P5t2xtQZG82G6oF9bHy6zhPXnsGpk0sGfzZ8bwVN12hxt9DQ3UCLuwVNH58DMPHKuthNIJvVwkUnVvDItTP5wzdn88i1M7noxApsVoupvR6TcqhAAupmtsim2H1rv4svltZS0vgmzcd+Hp+tcMRjavsOUWEtJU8du0OOTiuzonkL+UdL3dA3q0+Gvg5/3Im4ZFPspoWgvKg9fS0tjdtp6DpES6+/TxBLLk7UPr7x7g2V7rIqdmNsT5PZ3xwed3bbyPgpK7TIQUWjkI6xG0++iRaH8eaemPqs0hcdU+kYu+kqWp2y21R+dcPsweu6UycXja5+DPRI3GeRtB90zDq9zfDUVdB+0P/v9oP+f/eav7sSbYNsI4G9SK54cCOfuvd17nhuO8sXzhrcBDl4o+XAVOdFLyxiwR8XsOiFRdS21crAo0iI0nwryy4u4qfbb+Gr6z/HT7ffwrKLiyixWwZjdN6PN3DFgxvZ1dg1omGLtw5ElIC6KdJLV98Au450cY33GQZynbRNOn/EYzRdo7bv4JjNcgw4qbIXX+9U3ukIGnSsOrq18f6NY1oWIQwdzYtaQSW1C3/Ioq33suBPl7LoRX+fwKaay8XB/Y9Iud2MZBw8IhIshvY0mf3NcHHX2NnPmuvPDImfygJH4vsUImXiyTdm4jDe3BNTn1X6oiINRatTmq7R3H+Ae969efC67v99rpQ1158Rf/1o2SNxn0Vk0HEMBN8Z8A30DzUkAe0HwdMLHfXQeTjqMpR4T7I22ovkgatP5dmb54VslJ205atCAO2eNr71+tKQ+PrW60tp6XOF3euxtSf0bnBMdcDsEi+vJ3zd9A67Ey1LsDPGu4faOUWpZXrvu7ROvRhdHbmN8eGBFno0N5NsVWNattI8LwXaRLp0F839Hf5vFlRCQRUckEFHEaNk5aWjedH1qVtZ8uZdI/oEqq6ZysVG+/gOz+1mBO8pufG780f0X0QaMNuekoD+ZoTYN4q7gjxrSPxMKCiPq1+dqNm7IjbR/t/jyTdm4jCm3BMUl04N8/FlVHcG3NLfFKbEnJdM9B+i1SmXe2T9+f4bt1Lk6I/aNjvznNw/f1Vo/Th7Bc4Nd4dtM0RminqQjKIos4GJwCZd17uDvr9Q1/WXR/PiiqI8CZwLlCuKUg+s0HX9f0fznOlm+Elnf75uJieXTAltUEqmQON2WPc9uOwB2PQw2rm30ZJ/HIo68sAOsxu/Dj8JStPyw+61AIzYcDkpy1fFuKJpOu3ufvq0TjR9gDxrLk67P06N4surDZjb61FXyPHVcNspD5KfC739kOOrBF0JPf8rsEwlcNe4ZAp86UmoPAHUYfdcrDb/z4fXTastvucTKff2gTa+bv0zXmsBbRPPC/uY2j7/5z0xZ2xnOgJMt1ewA/h7Sx2fn3ia/5tVJ/oHHXXdv8+jENEkMy8dzYuefGfYnN3XfZjpFgdrP7MWj2bcHxntPr7DJeugCJEgRu2p5vXHa1Bcjqq/aRD7WsXxtPZ66fV4w8adrmmotl4UxYNisaGqzpgPVAh3knEanqKedcz8v8eTb8zGYbjcM+K07HwravMHg3GplkxhxpefjZonAeO607Ib+rsH87qc9ivCiTkvmew/RKxTmoZnoCd8/dGi53FVUZmRV8HaU5fjyXVg63XhfPkO1O4msNok1rNExE9MUZQlwHPAfwDbFUW5POjHd4/2xXVdv0rX9Qm6rufouj4p2wYcYeSdge+/doT2y3/tr9Tg//OyB2DjKn9lf/4WOOUq1N9fzaH6g4ZLAqJt/Kr5vNS6doUsE2jzHuKiE0P3qzDaayEpy1fFuKFpOvtbu6lt38N1667h4mcXDi7H03TNML6sao6p/XL8J6S9xbWPfcg9zzdQ2D+Avfcwvq5hd+hiWaaSX+FvaIPr5pee9H8/nucTKXeobgcLLFtom3wBmtUe9jG7+w6Sp+RSbi0J+/NkOrOsAF2z8mJD7dA3q06C3lb/BYbIXGM5IzqZeeloXrT194TN2b7cIpTXVlCu+SJuRG+0F5pP02V2WDbKr4Ar147s6677rxFxGbW/GakuGcR+X0cjVzy4kQ+PdI2Iu4tOrKDNe2jEMlogpgMVEjl7V5hn5v89nr0XE7F1VWDZaV9H44i4VH97RdQ8CYTvi172APztx4N5XbbAEkZiykuaBl0NpvoPEetUbzO2lj3h64/JvdJVu5NyRxU1T99I+e+u8g84fulJNHuZxHqWiDZMfCNwuq7rn8M/I/EORVGWHv2Z3MYzYfidga2HOrnuxR76r30FlrwLC+6G9T+A+i3+B7QfBHsptB+kMl+JrxOjabi6G1iyYVnINOelG5Zwx2VTTe1FEusSbjl0RgRr7fFwsKOJ779xa0gM/mLrL2jqbcLj8/DYgseYP2k+MBRfFfYyU/vlBOrVqZOLeGyhg9Nf/XcmPHEGOU9cGLrhdgxLvFBV/529G16DZdv9fw6fKRTL84mU8mk6JzQ8gw8V16QLDR+3y72fibYKlBTMKpxY6EPtn8q2ng+Gvll1ov9PWWKduRJ8EEDU9jWZeeloXnRWf4zVw5Y/3TXvLn7y9s9wnbYo6muVOWw8fM3pIbn9x5+fw8oXdsogTTZSVXBU+Pu4174w1Nfd9cKIWInY3wxTlzTXXlp6j9YH3YdWMGyWevtB2ru6qW9z89Drdfz483NC4u6Oy6Ym5MT1RM/eFeaY+X+PZ+/FRG5d1dHVHVNODsnx/S60itlw7Yuhdad+y+BzyBZYwojpvBTIrR31pmLVqE6V5ltp0X148kt57IKHQq7rVp37M1S9wFzBDa7BXJ52ifUsEW15tRpYUq3r+n5FUc4FnlYUZSoy6GhK4M5AcAJo7h6g0+KkwtruX1I9fAq9uw1KptDU67/7H3MnprcZT09T2GnOqB7+75snofoKsFlVSrQOlM4O/3T+/IrBARazS7hhaPPlQFIINNQzSmfI9OdxyuP1kZ9LSAzOKZ/D1SdczVde+spgnKyev5rbz74dVVUH42tWVSF/vuXj5A+0YdUHUK1uFAoITjmBenX7uRWU/fnfR96hu+E1/954ZpZMB1NV/+8ZifX5RMrsbmjlcl5nf8FpePNKwz7G5e3ko4Emzi88c4xL56coMEGdRoP6V2q7mplRWAGFNZBf5j9MZu71KSmXGCWjmYeBvBQDU+3raPKSpvnL6/WM6AcMUlVURzkluo/lZy6n2FZMh6eDn7/zc7a1bOP/Hb846mupqkK5w8Ydl55AiT2HdvcA963bxdZD7az47Mj+jSynygKqGr6POyxWIvY3e0JnjGkFldT2t7Dk9W8O1YeLf8SMl/4LNXDzvmQKh7sDA/MaWLr49U0zyLPkYrcU0ae7DE5KdYOvMXwdCCNc/z4bTlFPd2b+34P3Xhxc8jxsq6rhYrnuCRZukKehW2OCiZys6Rrt/e009jSy7OhEkcEcn1OM+qdvjHwORUnMFlhmcr/IOGbqh6ZruHob8Wh92ArKcM6+FPXDvww9Sbg8HVSndM1HKZ2oSg972j8anORU46hh9afv4/aTbkDtbqapw47booHDZOHDXIPJdm/ZI1p2aVQU5ZTAP44OQF4KlAMnJ7Ng2SLi3TajKfTvPknrZ3/NytebB38npk6M10PeQB8Pnv8gTyx4glXzVzGnfA41jhp2t+3m2pevod13iGJ3Pcr/Gs/EiLaEO0DuuIlgmq6h5nRTXpjDg+c/yJzyOQBcf/L1rNi4Ytjs26WoqhoSXyo6pV17yP3VRVhWn+yP0WGxGahXNQVq5Dt0ZpZMxyLRzyeSpvmtZyhXOumcPPLE6oDtvf4ldcfkTRyrYo1wWtEEANbse9//DUWBiuPh0OaUlUmMUgJnHppqX+PNSzHOyLSqFu7dfC/XrbuOZRuWsa1lm3/5lKPSVA5UVZUf/mUnVz7yJl/7zdtsPdQetn+j6RoHOg/wQesHNHQ38EHrBxzoPCArKDJNDHFp2N8cVpdcn7qVJW+E9iOWvLEC1/zvDb6GduXveOTtTk6dXMSdn69Gy6mnrb+RvZ276PAeNj5x/cj7Mc1KllPUU8Ps/3tg78WJpflUFOaa2mfT7HVPsHDLTh95uxPtyt9FjP1Anmvva6fP28fyM5czp3zOUI5XdP814fBrRMUy+i2wEjwbX6SPaPXDq3n5qPsjDvUc4QNvBz/Y+nNqz78Nbfal/ieIlKdVhQpHDpXuveQ8cSFtR7aOXFX5t++gdjejUMrqjc2jvgkj271lj2gzHRcD3uBv6LruBRYrivJw0kqVRSLfbVOGphJ7PaAo6IoF94L7+N5f6tl6qDOuToxmc9DsKGXl698evPOwct5Kcq25/HjzjwcbtLWnLqc8ATMx5C6ECAg3K2flvJWsemcVztzwBxG4vW5a3C1Dd5RNzBIK1CtfV2/kGT7B0/XN3s2NdPc3nucTKVFd+yQNejk5Ncb3x95378Gh2qm2lo1hyUKdXJLHnw852di2Azh62E3FTDjwT+hu8p9oLTJLAmdEm2pfh+UlLceOSwFP75HIs3XC5doNd8Nn7vUfZDQsvznt/uWHIbMu56/CWVBjKgcGLoaGb3A/vH/T3t9OS28LK99cGdKOFOcWR13qKNLIaNtLTfPfhLl+HfQ0w8ZVhgcaeSpnoX37Q1wqeNC5/XILnW6NXr1+RByVlpaOjOOzV+B8+Y6Y+sLxzKYTo5fK//dwM7DD5bVlF86GSkfE2A/kuds33j4Yh3fNu2twBrlH98Gmh+HyX0BRDWg+fz2w5AwuBR8+A950fkzgbHyRXiLVD03X2NO2h6UblobE3C+2PcL3L7qT8o//BxRPQiuoxtVvsNIgKHaM8nG3czr3/LmRZRfOHmrf45xZO+pYF2kj4qCjruv1EX4mG06ZFPGUxWFTiRUgT9NZeUUZ3/9sHI2ppuEa6GbJ0QFH8CeA2zfezp0fv5NtLdsGv+fJHTbfOc6ZGIG7EMGJp8ZRg0/3+We9RbpTKNP7s0q4WTm3b7ydhy98GJ/uCxsnu9t2c+/me4eWDJqcJaSqCmphpf+O3Ia74ZSr/HtIFVSBvSz4geY7UWZOcYvl+URqtB9iZu87/MH+BU40yCe6rvN+7x6m5dakZD/HAKtFoch3HM3Wrbi9/dituVA+y//D+i0w+zMpK5uIU2CG1/A8EseMaKP2dcRd/qN5yfR2J5rmz6mf+6V/S5eNq/zfP+tr8MTFYfNfvMsPh4pobrCgz9s3eCEOQ+3IEwufiPn/T6RYvO1luLb4sgew6bpBfcijtq81JO4fu+gxvv1K+DgajOMBN7Yj7/tPSg3eW91kX1hOUU+NVPy/R8qthnktQuyHy3MrNq5g+ZnLuXfzvdgseXDhD6DrMPzmipCcrNpjP209RDL3AZbrupQzqh+uPtfggCOExpynrwNsBWgF1dR21Bn3IYJix9brCp+PrXZWXvGxoXpgdG1VMRvcrRFjZbT9DpE+5BNLQ/EsCRgUYT/HHDVn8N81jhps/T2hv1syBeKYruzMc7J6/uqRG8xv/knkJdYyvT/rGM3Kaetr4/sbv89d8+4aESePv/946JLBwCyhYEazhFTV32id+//8e0c9vgDWXAbNHw7FUSynyMrp1FnB/c5TADSUzTN8TL2nkXZfF8fmpm5pdcCMvMmgevlj/dEDZcqOA8UCH21JbcFEfMwcSmVSrIcbmFqOHWh7f/UZ+NUl/tx53vdh/u3w/C0j81/nR4O5M57lh6H/NdH7N5quhW1HZHl1Bor3FPdwbfHzt+AsOSZsfVBVdUTct7hbDONoMI5VG+UvfndowBFkn2YRVqTcGs91m1Gec+b6c77T7oTcQnju5pE5uasBVY/ttPUQsfSzYyHXdelL0/AMuA1jzlY00dzBLUGx4/z7T7n/7BUj8nF1QXloPTC6tuo4ZCpWRtvvEOlBPrVs4/Vg624Ku/+B2+se/Pv9592Ps3hq6F4hlz8I/V0xNw6q4j8EZPmZy3liwRMsP3M5P3/n52yo3xB5ibUM8GQdo703yvPLaXG38PN3fs7tZ9/Oi1e8OBgnIbNvfZ7Y9ydzt8LvF4WPo1g7QHI6dVbwvfd7tmgzqaw0nmWwzX10P0db6gcdz3aWoXkd/LFhk/8b1jxwHgOH3kptwUT8AjO8Sib7/4xzpkfwXf51n1/H2kvWRjykzdRybIMBHYomhs9/7QfG9OIxz5IXth3Js+Ql/bVFAo1mAMKgLVZ9A2HrQ5+3b0Tcu/pd0eNI9mkWJiV6KymjPDfBMWEox/sM+qQd9aPLx8mKe7muS09Hc7GtebfhNZrT4e+nRI3zoNhR67cw45+/YO2Fj0bunxhdW3U3SqyMI9H2dBTpwux0dasN5ztruf8TK1jy5l1B+y6tpsJRybrPrxuamtzrgkt+Cjn5/uVVf70TupvQv/oaLZTEtFeKqqrcu/ne6EvAgskAT9Yx2ntjgmNCyNR4dIzjRVXRKo7Hd92rKD4PusWGpaAC1eiiPVIcxbpvjZxOnfmObKego5Y/+a7jsmLjh73VvZNKq5Nia8HYlc1AmR1y3SdRZ3mbjoFeinPyoXwm7Pu7fx8nVU5DHc8Cd/nNMLUc2yhn5uSFz3/utqHced1L/hPWk7hcLuzekYGZPyJzjGbfuAhtcbj6EC7un6t9jtXn/pSlr99qHEdBs5J1rwevkkMbRSg9A7I/YxbQNJ3WHk9C9n40zK0o/pm8MS4lNspzlY7KoUEbo3rQ0wzP3Bj/HozJ2p9cruvS09Fc7Cyo5P6FPwwZH1g9fxUTlFzUnmbIrzCMc3QrzV39/joUFDuq1UZ5tNiJFMfBJFaymgw6ZgIz+8wF5FfABXdR4XbxxAUPo6GRp9pwOqpRLcM+7gE3rP33ES834Onjisc2hmz0PquqMGJDHddGrzLAk3Ui7b0RfJGg6VrYeFEVlYbuBnw+Cz98/iCv7GiOHoMWgziy2Ex1gII7pfm2Ykq+9CRKAvZiEymy7fd4sfBe3llclRP+Ie3eLnb17eOThaeNbdkimG49gQ+UTTz10Ua+Nu1CqJgFu16Elt1QeXyqiycyhKm22KjtzclHH57/LnsA1v/A/5jADBt3e9zLxcMJdziD7OGUBUYzAGGwL6pmL6e1q39wEKk030q7pw1N01g9fxVLj56kWuOo4ZuzvsRx7/yBtQt/hQfdOI5U9f+zd+bxUVV3/3/fO8lMZiYJk8kChLBKQJDiAuJC6wNWxa0qXZ62UvetVYtaW/voU7dqfX5arWAtbdVHXIpWq/XRuoCiUFtwYRURCaAoxBCyb5NJJjP3/v64zGRmcu/sk5lJzvv16ivNZDI5eD/ne77ne77n+0WxVVBzsHNAk6Novq8ge1EUNaVCIHBlAAAgAElEQVTPVM+2Lp2/BMf6P8L6pf0aLZ9Gc7c3aqAzplp1evPAb5OTDdCkoz652NdlJ4dssdy2j+qVt7LipBvx2JyYi6twvP8IbROOx1NYgdnXi8M+eoDOf33CA1zzVA2NXX08euFsqssLaVUdeFQfZtVEKVLkq7N6Ov7+Clj7/0LfJ7QypBFBx1wgjtNiRYLdso/FH9wauuEwyIpUDj+blmMWacanuwXn5hXUNHmobdWuYte2urniqY38/eoTqSgyvtqUUKHXFBbbF2QPsWbllBaU8r8L/hdZkikwFdDuaeeHr/4woNs75t1PY0cxW/Z3cMVTG3np6rn6hcNlk1YawF/3xl8qQDaBFNkB0nNKn770WCZcthrJJ4pg5xyqivrJS7zHTCpKig3fttG1AxU4vGDi4I0tCkc7C/m4aSJ/+Wotl46bT36gmcwGEXQUxEzCG9kfPAtWJ20UUnvG35niNGFp26Ntbv317g5lJijrf0/L2fdHDuTESKTmDLFmdwqyFEnSX39jadylk4mlWMv4oqWbfe0N2CyAaqLDq3L12z+mzlXH/Kr5PHbaY5jcLZjbv8L57z8gz7uZMlv08gbNLk/AD4B+39fQ7xBkPal+prIkc5jjMB5b8BhN3U209LawbOsfuWb6D6jet06rC/rXH9Jz4SoWProzYqAz/KBllH2Uvg31z4NL3tAOfFyN/TY5GwM0Yl+XMHqHbyk7aAsKBsu1Gyl75ofgGIfy7UfYPf30sJuRSzjskA/R09fLnoYe/t//1bFlfwcAVzy1kWcuP47zH/sg9mC+XmattRTm3wIHPxZaGSaIoGMuEMdpsVGh4xVnrRjgwCvWUnaf8t8sXntDv7E55UGeXtsZ8r7aVjc9fZHrhmjZYn14vDbMeUU4LWbkaI5lutL7BVmN3iZz6fylLNu6LES3d3zwc2785sNc+UQHta1uPF6f/gf2ubXSAAvuAWtJf6mA7z6h1SiL4ADpOaUXPL5Bc0odYqORc9RtQWrfz/95zmKKw/htH3Ztx2kaQUVeyeCNLQoTRvSg7j6JNvuTvFS/nv8c/XUwF2qbi2MuzPTwBDlE1IOfCGtvt0fhW8t3cfTYYh47vYzSrgbtdw5l2CgfP8/ur1/D4pUXR+6OHSPx+CyCHEMyaVlZ/uZEhzTkw4SkqNGzzcIysdpcPTR6vuR/tvZfl7577t2UWcuoc9WxpnYNNa01rDj9CcosTjj7dzH7lB6vL+AH+InodwiyHqNn6vZ4aewkoavWbb1tXL7q8pCrpzWtNaw46UYtkNO2j7bOroiBzkgHLYaBx6JKLcP871dkd4BG7OsSIm5NxItBpmFLbxuLP/xN6Pq75vrA+vtVTzcXP7Ym5KNqW900dPbGH8zXy6wVWhlWiKBjLhBHuno8hY5bPG2BgKP/fYvX3sDNRy3j+Y0HAu+rKrFiCluXQ05kZDMdLgsXPr4h/isM6UjvF2Q1epvM69Zcx01zbmJNrba4zSybyaVfu5RJxRYeuXgKL2xoJT/PYCHKM0NXAzz3o/7X/PMjigMkNhpDjE9fQZFMrFaO4Q6DeGKXr5tP3J9xXOHXkGLJuBkkTDIcVlDF/p7xPPzlq5xSdjTOsin9WWYCQRxEzZowWHvNeSaqSqxs2d/B5Svh6fP/QWFPfSDDpuWkGwNZEZB8kDDVzRkEWYQswwd/Dj0Q/ODP7DjmTvK6O+O+5tqjdHDbezeGaO9X637FTXNu4vo11wde86BqDZwM0Jsbft0H+wNVJVbMeaKebq5i9Ew/re/krld3JHTV2tBe2Q6Vr3CM40BXaJJGbasbRfHR5G7C4/MgSwM7rUe1obkUzBP7urhJ++Gbnn4kE572yOuv0RxqdoWuz8H7prgyNoVWhhVZaK0EA4ijy5hR92C9hi5Gi+f4MgtVJVZAMy6//e5MrOZ+x8t/IrPotUUseHEBi15fRKPnS8oLtQJq/lOPcKMkEICx7pwWzWmbWTaTnx7zU+778D7OefksHth+LdedXozZyPePNj8idJH1L6jBiI1GjqKqsONlvrQeQbdcyMQi/be917UNHwrTCyYN7vhiYGqpm666hXT0dXP3nr+ilk2Bxk+htyvTQxPkEAPW6NcWsbt1N4oavdNpqd3MoxfODgQeb1zZQJ/JBqtugdqNeAorUhokjMdnEeQYtnLt+tyqW+CJs2DVLTTP+Tm3ra5PyEdU1D5d7Y0w93cMi6Ydo7lRYssL6B4IHJ6X2oUOc5VgWwbaM733OzP509rPEt6nGNqr7hbtuur3n+GRTR0hPz/tiHJavfsDmjvQdSAxGxrBlxXkNoNy+BauH6sTs70i4vqrN4f+cP4xvLhpf8jv+PdNyfgegqFPRi2WJEmnS5JUI0nSHkmS/iuTY8lqgk8ort8Ol69GKZ9Go6uPr1q7aezsRVFUoL/Qsd+IRGroYrR45sv53HXuDJ678njuOncGI4sLcFj7HS+9E5nb3ruRn3xzVOA9/lMPRVVocjdR11VHk7tJGJ4cJlXP0kh3ZbYyKu2VXPq1S7l93e0h+vrZP6+j29eh93EoSLQWTab34jfxXfcx6mWrY25yoLegio1GjtKwA1o+ZzVzmFgM+QZx4zUdGxmVX8qo/NLBHV8MHF7ajdI7iqmmk3iraQuvFphAVaBuS6aHJsghjLImWnpaov6uLEtMHVnES1fPZd0v5/PfZx3BA1tNbDr1b9RdsgFTYaWu/fZ3tvT6fHGtE/H4LIIcQ5ZRyqfRe/Gb7L/oQzad+jcuX+liy/4oJVMMKMiz6GrP7XUH/n807RjNjTZPK9UVdv52zQz+dctR/O2aGVRX2EUTmRwm2Ja9+4t53Hr2dO5fVcOW/W1AWHaWotLY2TtgTxWOrr2avwTnqKO1PVrFdK4/9fAQn/LWc8Zz3Zp+zbX0tqTloEXst3KXjBy+yTLOQk2/Ruuv3hxa8f6XXHTixAH7pnyTSr3rYMK+h2Dok7Hr1ZIkmYA/AKcCtcAGSZJeUVV1R6bGlNUEpSCHN7+46qTxXPSNUnyql3xTPpNGTIqpoYtRl8tR9jIsY4w7rxmdyDjs/X+jqsSK1Synt0aFYNBIZb0Rh8XB0vlLuW7NdSGfNdo+mhVnrcDd5w7oy3/NeoR5BEheFFUJ+XuG3QntUTqpHSJ4QY3WaVCQ5ex4BRWJpztnMXOM/lv29dbzeW8tC4pPyKqr1X4cBT5G2T24Gk9i6tjd3NH0HpPM+RxRuwEmfiPTwxNkKeHXmRRF0V2j3V43Te6mqAXqZVnqrz+mqFx20mRtcy5JPP6vz7njuPu544OfB+z3A/+xlGueqqG82ML1ZxRzw9rrYl4nEmpCJ8gJFEWlpsFFfbuJW1/+Kumry46Cgb7D0vlLcRQ4WPWdVRTkFeCwOCJqJ1JG0Wfte4S/OsTw27LGTrjr1R26GozW5Trcvh7mOMzQXskwwKfsk5pDNPf4x49z59w7A4fresHyeJuKpL0moCCtGO3H0334JpvyqHZOjbj+6s2h3Q1d3Hr2dErtZiodViRJoa2vAVC4ac5NPP7x42xr2gYklrGZ1qY6goyRyZqOc4A9qqp+DiBJ0l+BcwERdIxCcPOL/5w9mnPmyFyyqr+o+4PzH6TSOonePgVVNYEqgc7+OpKzX15k7Az6T2SCF9FKeyXdvdr/9y/YitQlCsQPEVJVb0RRFT5r+4xlW5dx05ybcFqclNnKGG0fTZ6ch9NSykFfo5b5aC3jp8f8dIBjFuxEpaI7YfAGW5DD7HgZd+l09n01gu8aNJFZ27EREyZm2CYP7tjioLq0m/dqR/DQ8Wfz273PsnjUKJ776gOExRToYdSYa37V/ECNXNDW6F2tu7jvw/vi2oyGByDPO2YsD67eyY3HPkxpkYlyu43mDjP/dUY5pSM8XLPm4rjXiaiNbwQ5iX99Li+0cO93ZvLLF7eFBHXiuVGg6ztYy3h+5/M88ekTAf/AYdGMv9bc0DPgMNHIf02ozp4gZ/DfagkPLJbazRH9yNLC/LiDeeE+ZZM7VHPbmrbxzI5nePL0J1FQBgRVEgkgioZcuU0mD9+M1t9wG1pizQ/MoS372wJ1UW1miVrXPm785/UBvd45905+v/n3bGvaFnfGpgigD10yGXQcAwQXBagFjgt/kyRJVwJXAowbN25wRpYB4onqBze/uPLkCq5557KQheaGNTfwx5P/l5Pv+yhqU5dEnH2jE5lyyxjW/XJ0wMGr706wbskQYShpN1X1RoIdI/+GuNJeyYqzVuC0lFJzsJMHV3/B3d98gB6ldcA163AnSjSCSQ85p92mPdD4KTXjLwXQ7VztVb38q3MzU63jsckFgzzA2Jnq7OZf+xzsa3Fw7YRv8f92reC6rk9YfmhtEEQm57SbJEaNuR5b8Bg1rTUDNgHxbkbDfZPqihJ+c96ReLw+8mSJL5q7ufFvW6ltdfPiT6cN6zU/WYaadv3rc22rm/tX1XDr2dNxWPOpKrEyeoQ1rhsFRr7DTXNugk9D/QO/L6GXuWbkv8rIQrtJkO3ajXSrJZIf2dLTqRvMe/KMJ1HUgQFDPfQ0t+jwK+l225lQWjhgHiQSQBQNuRInW7SbysO3ZDMFjbJ/q8sLB8yheldjIOAImu5uX3c7N825KXDIGU/GpgigD12yvnu1qqqPAI8AzJ49W7/IRo4Tb1Q/uJuUSda/RiWbtFoeuplfigLdjYl3QFMlyi3jWb7gaRS1j4I8C06rZtAUm2bo6ru1Dm162RbDZeM8lLRrlB0Q77OM5Bj1Z0XkY5ZLKLNXRXWigufC0WOL+ck3R1FaZELO70JRC/pPjg2yHqKS7FzJUXJOu5++AsBq9VhseTCmcOBbNrt20ql0c6R1yiAPLj4mOnrIlxU+qjdzaWU5P7NM4B7pC3797i3cNe+3WXktPJvIOe0miZFNNUkmrVyF182u1l2BrAP/z402oyGbFdlMZ18nP37rxzq+iYW6Njc3/u2jwIa9udOnv07IZho7ewe3hEUO2u6hpl1znokF08u5clYxFTaJhu42Hvl3B3cvPHLA84+2RhvpPLiJTLgvYXQDwp9RpCgKCgqKqn0dzv5qsuSCdsMzEP11HH2qyvKLj+Wht3cH6j36r14b6e5A1wEuXHlhzCUkyi3jufmoZZQVmikwS3T19LGvvQGHLR+nPfQQNGIAseugrk1LlY8+HMk27SYdMEw0UzBozfRJ+Sx5a98AG/r3q0+koihUr0YNvg4bcRhPnvEkFbaKuMYvAuhDl0wGHb8CxgZ9X3XotWFHPFF9RVFRUfnLZcext8kFap/uQuP19U/wkMwvRdEaLvz1h9C2r7/Tb1jjDSOjZ3T64SyQUBho6B6c/yAAa2rXiALxOUyq6o1Ecox6e7TT5tvOHctN/76Wm+bcpPteIFCXrNRu5qlL59Dc1YutsJGf/fPaAYssqhSxXo8hMc4VQRZQ8waUTubd1hKqHQp6j3VNx0aKTXYmWQwKPmYJ+SaVw0rcbDlgATo5quxr/OSTj/gjq5i282gWTVuU6SEK4iSd9Yki2dQyaxlN7ibu+/C+mDajepuVu+feTZm1jDpXXb9vcuYKVF8RfT4lJEPoj2/Xc8c5ofUeHzr5ITpcFi58fF189jcZhO3OCkptefzhFCt5z38P2vYx1jGOP/znM8i20K2Hnl/55wtmUWY3I8sypXazoc7bPe0h38uSjKfPOHPNPxcVRfsaXB9S+KvDBz3N/fa7M3lp81ec8bXRTCyzo6JilvV119KrNcbQ26/p2Xu3R2HpqjpuOsfBjf/ut49LSpbisE0JWQ8MbbrPC8sX6Nq0TNUEFKSWVFwtjiWmMECjZgdy487AmpnvGMc933qShs5ituzXmnjWtrrp7vWh2NWQtdvf4CtcrybZFDXgqHfYJALoQ5dMel8bgGpJkiZKkmQGfgC8ksHxZIxYo/r+RfLby9Yz7/613PrydkxqsVbDMajz1O/mPcgj7zQEfi+kYHd3Y78jDtrXv/5Qe93/dyK0vDc6QW52eXQN3Q1rbuCW429h1XdWseKsFaImQ44SXG8kmWcZqVOpP2vRYdeuOfmLbQe/9+65d/OLf/4iRJO9XgWXr42f/fO6AYtsS09LRM1GJIa5IsgCXM1QuwFv5bF82qzoXq1u8XawtbuGmdbcsD9TSt3Ud+VxsMtEt6OKq9o7ODbfyZJNS6h31Wd6eII4iLSepoJo3Z/j6Q6tt4b/at2vuPRrlwbeU+eqw9XXy8Jl69hZ3xnoYAmwZX8Hy9e6eeL0pwPrRLllPBc+viF++5sMwnZnBbK7ibznzw95DnnPn4/sbgp5n94afdXTm9ha287CZeuoOdiJw1wyQMe/m/c7Xt79cuD7O+feiYwc8CWCCW5uuOi1RXzc/HEg4AjCXx1u6GnuFy9s45qTJ3Pry9uZd/9avr1sPR0uywDd3Tn3Th7/+PHAZwXv14zsvdUsc92CysCBjP/3rl9z3YDOvoYdst+42dCmpcpHF2QWo4BhPN2fo8UUdDXathtl7f+E6Kv0Hxfxq3nlgc+oKrGyt8k1YO12Wgfqden8pYy2j44acKw52MnCZeuYe++aiLZeBNCHBhnLdFRV1StJ0rXAKsAEPK6q6ieZGk8miTWqr7dInv/oBl796Yk8ecaT9Cl95Ev59HkKWf/ZhwADC3Z7Pf1GxU/bPu31Q0Q6JfF4bYYnyJKkb+gUVaGysDLx/0CCrCAV9UYiFUv2F/o+6NIayWxr2sbvN/+em+bcxKQRk6jtrGXJ5iWBK4KL31nM8gVPc8VT2/nd+eMNF1k10bqPMcwVQRaw5y1AZU/hLLyKfj3Hf3VuRkXlSFt2X632M8XZDcDWejMjJ/voLRzFL3pkFuX7+P2W3/Obr/8mwyMUxEq66xNFK0AfT4H6WK6wVtor2dvYQ22rmz+t/WxAg5AbTjmckbYiQPNZOj3ewa+7K2z3oGJ4NTrG52BUU89hzQ+5Gh2sY1mSWfHJCs6tPpcLj7iQdk87z+x4httOvA2nVb9pSHBzwxHmEcJfHWLEU0bHSHONnb0he6wLH9/AK9eeGKK7e96/J+CHQuh+zdDen7mCieUFMSWY6Nrsvj7kna+G/iPC5pJoyJX7pOJqcbSYgq5G11zPimOuoyxYY237GF2o+QlVJVbu/c5M7l9Vw8PnHx3y9+LxMYLnqCRJhmUwMtVUR5BeMlrTUVXV14HXMzmGbCDWtHijRdLVqzCmZFTgNUVReeXaE+lROg7VXPSApAKSVgfEMS7UEXSM0173/50IRs+cVxSooefHn0kpiZRoQQwYOUb+Qt8j3WaWlCzl+jXXsa1pG/d9eB+PnPYIV799dcj7/ZqsbXXT5lIMtaeqJkPNRkLJt9Jywd/xWOyYu1twvvsAcldDyFwRZAG7VoLVyQe9EwDPgKCjqqqs6djAePNonHkj9D4h6yi39eEs6OOjegsLJrtxOaqY3LCL+cd/l1c/f5UrZ17J+OLxmR6mIAYGoz5RtM1mpJ8HX7OSJVnXjrq97sD/XzJ/Kbf8Vfv5lv1tgQYh00YVYTXnBQ44/VcXbz17ekL2Nyli8HMEqcGo5M7UkUXIMT6H4NrMfqpKrLS5+4D+ILUsWUKuB3576rep7azVPkM2c8PsGw5tTvWbhgQ3N2z3tAt/dQgRUYc6gUc9zZ12RDmOol6ev+Zw2lwKf3y7ni37O3B7FMaU9OvumqOvCWnSFbxfM7T3igd7vv41VD3NDbDZvoPCpg0DUnG1OFpMwVCjhRWhH+QYh91m47krj6fN3cf9q2po7OrVXbvD9aqoCk3uppCgYXipqxd+fILhgWSwrRcMHUTYOAuINS3e6MrIAAMgqTT2fsklqy7gjJdOZ9HrQde5bOVaHRDHoQ5d/rogtv4Uaom8QFqzn0p7JRJ5gWw0/ziCMynjucYlEOghyxJOewFTnVNC5oM9z66rSa9PmxN/fLueO467X1d7kTRrhKIq7O5tZtGW+1jw9hUs2raU3Wf8BuVHL4XMFUGG8fXBntVQNZuPGlWcBVAa1pi6pudL6vuacybLEUCSoLq0m48PmunzgatkHPk97ZxbfiwmycRfdvwl00MUxIh/ExFMtgQ3wq9Z3fP+PQPKtTx08kMcUXZEwBaPLJhAY1df4DO27G/jrld3YDXnUV5kQZalkFsZ/mzIeOxv0sTg5whSQ8TyJTE+B701+t7vzORPaz8LfK+30fX4PNz9/t1csuoS7n7/7pBAvr9pyJgSW0CXwXNRr3yL8Fdzl3jL6IRr7rQjyrn+jGKuWXMxl71zHg9sv5abznFw2hHlIdqLtl+LZO/1rqHGrDlh04YFqdhHJ6xRe0WIvtQfPEsLI7jxbx9x1dObaOzqjWntNiox0ObuDZmjzS5PbDENwZBBUtWMN2qKmdmzZ6sbN27M9DAyRqwneU3uJha9tmjASUngOleUro4H27v5vOOzkGLwdxx3P5OKD2PkCFvEKwzpLJifYZKqeD/ctZssesWV7zjufl76wMe5R1Xxyxe3UV6Yz3ULKplYXoA9v7+jOsTfvdpwDp25gjJbzp2+DV3t7n0XnvwWzP8VJ6+fQUWBwq1zQt/yp4MvsL7rI24YuQiznJ+ZcSbA9kYbT20bzR3zW5iTv4fp7y5hz6m3cX/3bjY3bObt771Nkbko08NMNzmv3VQUhk8XenZuftV8bjn+FhRV0V3DY/FDvmrtZu69/V2Ajx7r4MfzDgvJhhwG3atzXruxEP6s/az75XzGlNhifg7Ba7RPUbn7tR28uaMhcT9Xh/C5OL9qPr+Y8wtMkmmo+avJknPajapDHYI1J+d3cfHKCwbo6bFTn2JMUUXM9iqavU9qj5R5m5YL5Jx2w0n3PtpQoyMOQ3Y3h+hLQYpr7wTGtnn5gqc58TcbAq8dPdbBzxdMDSnPkvYmc9nNkP9HZ/R6tSA+/NdPw6+MhE/OqNe5ZBkKR2r/X2cRk2UTy9e6ufHYh3HYZdpcCsvXtvKb80yBcZQXWfTHKGqKCPRI0lnyn9w9cfrT1LV30dzp475XtKsvbd19PH/VCaiqajgnImlWj0hXZARZxK5VYMqn3TmTz9u9fH106I97FA/vd33MtIKJORVwBJhc4kaWVLbWm5lxRCWKbMLeWMP8w7/Jurp1rP5yNQurF2Z6mIIoxFPvaLDRs3NratfwX+p/UYkJet3gawyx17H4IeFXF/3ZkC9dPTcuO5wUwX6OIG0YXY0OZKvE+ByC12hFUfnNwpnc/q0k/Fy9vxFtLioKuA6KoE4OElWHOgRrrq6rTVdPJpMvrgBILDV2E94jRdm7Ca0ODdK9j46o0TBbLUPca7aRbUbt5b2fVFPXpXD32ka27G/jyfV7o+7fBEMHYaFyDL0rI+HEfJ1LUaBhBzx2CiyZoX1t2EGpLY8bTjmcX7+8n//8w05+/fJ+bjjl8PRehxIMXQx0hhJf91ZZkhlpK8cml/Hrl/ezZX+H1rjg1KmMKi6IOCfiJZuvRAqCqHkdRs3k4zbtuYTXc9zg+oQetTenrlb7KchTmTCih60HLKimPNzFldgbapg4YiIVtgpe3zvsyyHnDP5NRGVhJWXWsqwIOEIEO+fzRrTX0fyQREpaCHKTdDzrlPq54Z9tNBdT5KcIMkOyOkylz5d2ey+0KkiSdGrUcC417mL08mOZ9db3eOx0Owuml6dl/ybIXrLD8xWklJhrQnQ3wl9/2F+YuG0f/PWHyO6mQCbDul/O56Wr5w7ndGdBshjojO7GuD8qOMsmndoU9UlzgKY90PI5VB3LlgatE251WNDxnx2bKDEVMc48SucDsp8ppd180ZZPq1vG5RiLrXEXEipzRs3hw/oPaXI3ZXqIghxG187NX4LzjZuTsteDZacFmSdTzzrla3QK/RTB4JOsDnPK5xNaFWQxunPphDtxrrlHe0PbPkr/cREPnztO+AXDDHG9eggS83Uurye0Expo33s9cV9HFQgMiaCzRBgMbWbzlUjBIXat1L5WHcvWf/kYVwiFQTeom/ra+MS9h28UHYMk5aZTM8XZzcrPStlWb6baMZaKL9ZT0FbLcaOP49XPX+XNL97k/GnnZ3qYghxF18719SHvfDX0jQnYa+FDDB8y8axTvkan2E8RDD7J6DCnfD6hVUEWM2AuqeB87gLk2qBamW37yFf7QAQchxUi6DhEiaV9vZxn1jpVBS9ejnGoqNB5EMkee42QeBt1CIYRBjpDkrTrIBE0ZqQrr89Ho7sZr9JHnpxPubWUPFNqO56J+qRZzq6V4JiAaq9gS0MXx4Q1cfxX5xZUYKa1OiPDSwWVRR4KzT621ls4/YixANgbdzFmyilUFVbxxt43RNBRkBQhdk5RwFMXsNdK1WxaTroRT2EF5rw8nKoyYBMe69ovfARBqjUQzxpt1JzBP6YR5GHW81PyREmAXCIZjSXq8xn9zagNQRKty2jkUwutCuIlgUZfscyrkLnUdRC6GkLfkKBeE55rgqxABB2HARE7Vf3g2f40fcc4OHcZ0guXQFcD6g+eRaqYHnURjLWrtmCYYiuHcJ2d8zC8fhPMvwUMNGakq8nlNna37eGGtdcF9PzgvKVMKalOeeBRkKW422DfezD9PGo7VVp6VKYGXa1WVZV3OzcxzjyakrzizI0zSWRJy3b8qN6Ga85IfCYz9oYamqecwqyRs3jls1do62nDUeCI/mECQST8dcLW3APnPIzy4SPs/vo1LH7/TsOu27Gu/cJHEGRSA0Y+8GEjJrO7wcWSt3Zy3/wizOcug5ev7vdTfvCs5r8IcoJMaMzob1ZX2PmsfY9hF+uAvQ32i3/wrKE/HIKeTy20KoiXGDWY9LxKkV4TnmuCrEE8jWFAS09LYDKC1kVq8TuLafG0QcV0+i55C881W+CsB+DtO6B2I7TtQ4qxRkizyxMwAgC1rW6ueGojzS6R6i9AW7wqpsMlb8Clq2DBPfDOr6HmtYh1aIx01ehuCbJegAoAACAASURBVAQcQdPzDWuvo9HdPGj/JEGG+ewdULwwdg6bD9VznFrS/+N9ngMc6GtihvWwDA0wdUwp7abTY2Jvu4VuRxX2xhoAZpTNQEXl/QPvZ3iEgiGBv05YzWvwzq9pOe2OQMARgvyGnpbAr8S69gsfQZBJDRj5wI3uZq54aiNXzipmxIv/qfm/C+6Bi1/T/OGiUaIjcA6RCY0Z+6nN+vsuv/1Mpi6j36e+fDVcv137GkuwUiAIJkYNJj2vUqTXhOeaIGsQmY7DAKP29R6fB2SZBqUYpaudsSu+F/qLejVCdFKxPV5fwAj4qW114/H60vHPEQwWiV790EOWQVXh8QWhr0eoQ2OkK5/ap6tnr9KX2NgEuceuVWApgrKpbN3dh8UEE4r6f/x+18dISBxeMCFjQ0wVU5zaHNh6wMI8x1gqvngPyedl4oiJFOYX8u+v/s3pE0/P8CgFOU9wnbDajXi6m439hkPEuvZ7vD7KC/NZenYlFTaJhm6Vu9c2Ch9hGJFJP9HIB/YqfdS2uqmwSZr22/bBcz/qf9P129M+NkHqyITGjP6mV9H3Uz0+j3bd1NOtBbjXLdESPSC+uoyyDIUjU/FPEAwFEtmvxVgbNCXzKgV6TWiuCbIKcSySChRFW0Ta9mtfFSXTIwrBsH29SaunYM4z0eaRtZTnYMJrLvhTsR87BZbM0L427MBmlqkqsYb8alWJFXOeuOqasxg8a3zexLXur0MTTIS6HuY8k66uTFK+rp7z5HwEwwDFB7tXwZjZIJvY2uBl8ggwHVrNVFXlva6PmWCpxG6yRv6sHKDQ7KOqqJet9RZcjrHIPg8FrV8gSzLTS6ezrm4dqqpmepiCXCfMPpu7W/T9BqSA/Y917beZZZafaWfWW99j7JNzmPXW91h+ph2bWbigwwWj9TwtfmKwT+5qwuzzGvoMVSVWGrrVuHwTQXYyqBqL8jfzZH0/1ezzav70Q0fBqlvg5Nugarb2hlg1l+V7TsEgY7Rfi6aLGPdkMc2rQdBk3HPNJOx3tiE8vmRJdLIPIrrt609+CGeBE4ASWx7O0cXUXvwPmi74O0rVbK2hTHjNBYNUbIfSzqMXzg4YA3+dhVK7mPA5i1Haffv+xLXur+vhX+Si1PUotZt1dVVudfLgvKUhen5w3lLKraUxDcPfVKmuq44mdxOKmj1zVRADtRvB3QpVx9LrU/mkWQm7Wl1PfV8T0womZm6MKWZKaTe7mvNptGtzx96gXbE+ouwImtxN7GrdlcnhCYYCYfbZuXkFD817MNRvmPcgzld/HrD/js49PH3psRHXfkVV8KmtdFsUms68V/Mv2vbhePkiHEr74P87BRnBaD1PuZ8Y7pPXbcb5xs08dPztoVqev4RyaymPXjibRzZ10PytJ8ExDqVqNk0X/J26S16lSTYJ/yCHGDSNRfmbT116LHmyxCOnPcKyby5jZtnMgOacb9wc6le/ci3MvT72Onc5sOcUDA79e5mvaHIdRCms0H4Q61X9GPdkUefVIGnSeE9YGjHGIcgexPXqZDEKzly+OvnU9xRdbx3Qvj64c5+qDCzAuvBhJheUY7I6Q/+eQSq25PMwdWQFL109V3SmHCoYpd13HdS+Vs3WHCVPF3TWQVFldG0G1/WIQdOyLDF1ZJGurqaUVPPE6U/H3b3asKmSKDicO+xaCZIJxhzDp80KHh8hTWSG0tVqP9PKXLzzRQnr28cwO9+GvbGGJs5iRukMANbVrWOqc2qGRynIacLss5xnptpa2u83IOF89efIO1/V3n+o7vOEy1Ybrv269vbM/6H69ZuRazciietPw4ZI63lKCffJ823IO1+luqueFSfdiMfmxNzdgjPfgWwyMXVkEXcvPBKf4sNz2Tvs9TSxeM31/Xqdv4TqgnLkcH9YkHUMmsYi/E2rWaax90t+9Hq/zVsyfwkj7SNxeHr77aeftn0wcoZmd/3+cKS9Xzr3nIKcQXdtPf0uqlfeinyoL0PEq/p+jRWM0OrtSyZNYzp7sqjzapA0GWkcRjEOQXaRkaCjJEnfA+4ApgFzVFXdmIlxpIQYayLETRKdzfRaymOw5uoW2F5zPSvOWkFZ+N/xp2IH/3sPpWLLskR5kSWZf7EgmzB61q5GLeB48m3aCe0hbSo/eokWmwOPEsXgG9T10NOsLEuGusozmRjtP9WLA6OC8ivOWkGZtSzuzxNkgF0rYeR0MBeytUGzs/5MR+1q9TbGW0YPiavVfsYW91Jo9rKxrgCXoyqQ6VhSUEKlvZIN9Ru4dMalGR6lIBpGdi5rCLPPMgTsotJxgJZjFuH5+k+1oM27DwQCh+UO/bW/xa1jb9ffyopTbqfs/64R11eHGanyExVFpc3dS4/SgaL2UZBnwWk95HOE++TuVnCMQ67dSNkzP9Rec4zTNsRhY2pyd7N41fUD/eGjb6LMPlI068gBImlMURVa3C30eHuRpXwK5GIcVkvSNjhUQ00DbN71h/ZUsizr+9VmW7/djbb3S9eeU5BT6O5l3r+TFSfdqNm5SFf1E4gvRLTdSWgyVp9IURVaelq0oGKemdGFoXtMWZLFHi4HyNTquR34NvBuhv5+6oizTl3MJNjZzN9SfuGydcy9dw0Ll63ji+YudrfuZtFri1jw4gIWvbaI3a27UVQlcpOZcOK8HivIYfSe9fdXwNZntQxHf8ARUAor2N3bxKLXB+orFvQ0W3OwE0VJfZ26uPQuyD7a9mnO0phjAdh60EdpAZQVaD/2X62ePoSuVgPIEkwr62bLAQudI8Zia9mL5O0FYErJFLY0bMGniKYc2cxg2rlUo6gKu/vaWLRtKQvevoJF25ay+/S7UA4/O6Kv4/G69e2to0r4DoKEUBRV82nb9nDJqgs446XTWfR6kM8R7pOvWwLnLovJbzX0Dyz22DsLC7ISf2bYotcXccZLp3PJqgvY3baHL5q7UmqDI/qYseyhou390rXnFOQUhjqzOaPvzZPpnK5HgpqM1ScKzF2dGIYgt8hI0FFV1U9VVa3JxN9OOekKxCV4cqDXUn5fe4NhO/loTWZCSFHbe0EOYPSs598C9vIQbbacdCOL37tdV1+xoKfZK57aSLMr9YHAuPQuyD52rdK+jp0DwJYGL1McIB06GN3g+gQJmDqErlb7mV7mwu2V2SlNQlIVbM2fAVBdUo2rzyXqOmY5g2nnUomiqBx09V85hf6sipYz/ieir2OWTAb21iJ8B0FCNLs87Gtv4Lb3bhzoc7hbBvrkXQ1QNBoui+63GvoH3S0imyzH0csMu+29G9nX3hCwwYqi0tjZy1et3TR29iYUjIzoY8ayh4q29xPJHwIi6GzEuOh78wgaS2gOJKjJWH0ioxtqse4xBdlD1nt8kiRdKUnSRkmSNjY2ZuEpY7oCcQmeHOi1lHfYZMOTt2hNZgbgv37lGKt9FZsGQ7Jeu9EIf9amPE3bI6pCtOmxOZPKHtTTbG2rG4839Zlbcet9mJK12q15A4rHwIgqWtwKX3aoIU1kNrk+ZYx5JIUmW+bGmCaqnW7yZYW3uyYD/c1kppZotRw3HdyUsbFlE9mq3cG0c6nCn4lQ196lb+NNeRF9AKds5qET7gy1tyfciVO2CN9Bh2zVbjbh8fqwWdDVo6uvFwVpoE/unARF0f1WXf/g+NtxvvuAyCaLQrZr1ygzzGbRNJWqTPSoPma0PVS0vZ9I/kg52a5dPQx1Vjgq+t7cQGOqyZzYHEhQk7H6ROKG2tAhbTUdJUlaDYzS+dF/q6r6cqyfo6rqI8AjALNnz87Oe0gGdeqSwn9yEF5zIejkQK8Wgr+lfPBELioooNJeGTJpK+2VSORFbDIjSI6c0G68yLLWNCZIm+Zel6G+wolVs1UlVsx50RvDxD18ofeYyErt9nbCF/+CqWcC8FGj5pj4m8i0eDvY2/sV84uOzdQI04rZpFLtdPNW/SjuLCjG3qgFHZ1WJ2XWMjY3bOZH03+U4VFmnqzULiRs5zJZB9KfiXDbuWN1bXy0DHHZ6qTaXcaKo2/CY7Fj7nXhtJRpTTkEA8hW7WYT5jwT3b3o6nFvYw822aPVHkvEJ1clyi3jeWLB06iKG3PTHpwrb0XuahDZZFHIdu36M8PCNdPdC2aHyTDr6qWr5w6oZRfJJiftY8aw90vLnnMYk+3a1SMpneloTPn+M3SaRnDFU+tjmgMDBxS/JmP1iYzmrrihlnukbaetquopqqrO0PlfzAHHXENRVFpdPfS2HcDXug+182DiLeOjnBwYncrlm+DPP5oV0lK+QCrmjuPuDzkRueO4+5F9hdqfOlSAtbKwkjJrmQjACCIjyyjl0+i75C28iz+msPxr3H3iA4b68qMoKl82d1Fftw+lbT/1dfv4srmLEms+j144O0Szj144W2uAlI7hC73nJp+vBZ8HqrSr1ZsP+pCB6kNBx82uTwGYUjBO//eHANPKXDS582m0jwtkOoJ2xXrjwY2oak74y8OSUrs5bjs3GHUgI12n8mci/PHt+gE+xEMnP4RTAdr2Q1e/rxPyea4+KJlI2cgZVBaOoWzkDGTnJJGVI0iYUruZcSMq+N28pQN8jqWr6hLOHPbPtXMeXs8Jv9nAnS8fpNA5Denb/4t68WuoRXo5FIJcQS8z7NcnPEBVcTmKouDu88aUdWVkk71eJWD32rs9lHp9VHp9lPl8yPGYa5HJKIiRhPcyh/Zw3Reuou6SDWw69W/85C03ta29lBeGBhf9cyDp0gOKovkJQf6Cnk/05wtmUWLND/lVcUNt6JCR7tVDEX9ApaRrN5aXLwqcHqg/eBYp0QUjwsmB0ancXefO4KG3d3PXuTOYWGanyGqit0+l2DSWP8x/gq7eHho6vCxf28pvzkt9Jplg6KMoKjUNLq54age1rW6WX3wsz27o5sZjH8Zhl2lzKSxf28rd58khv9Pc1UNV317y31gEbfsY6xhH27lP0mmbztSRRbx09dzs7eoqyDw1K8Fs1zpXAx8e8HHYCLAeWsU2u3biMBVRnlcS4UNymyPKXfx9p8pHvkmc0fYPZI8LxWxnimMK79W9xxcdXzBxxNBqojNUkGUpbjsXT/ZNIvg30P6/4Q+ETh1ZhCxLgUyELfs7uO8VuPGbD1NaZGLMiEIqejqQH50fko2jlE87tDZspLzQwuJvVjOxzI7NMoKy4uS7xAoEGhJF8lhuPmoZNgu0uRTue6Wexq6+hG9IhM+1hs5eetrqKUiBP5/1XeuHAYHMsDNXBLpXSz47t7+yg8ZOD7/93pG88OMTaHZ5+NPaz9iyv00368rIJj9z+XGc/9gHlBfms/xMO1KQbqJ1Bh44WJHJKEgvzd1eFj66MyTQriLx2+8dSXNXL23uPv609jMau3rJz5Mj+glRMeiWLVdMp7q8kGcuP46Gzl6aXR6Wrt7FDadODflscUNt6JCRoKMkSQuB3wPlwGuSJG1VVXVBJsaSKppdHrpa6pn4xkUhHaGkv/5QO6lK8QJiVAvBZjaxZX8blzyxgdOmV3DdKVO46ulNAUNx73dm8sKHe7nh1MPTlkkmGNqEO10Pvb2bm06fyi9e2BbQ2W+/O5O8QwuGf2Pr7ThI+aGAIwBt+3C8fBG9F7+JbB+dkk20YIiiKLB7JVTOAjmPXp/K1gYfpx9KavQofWx37+ZI21Qkaehu5grNCpOdbt7smMKZqNgbd9M55iimOKcAsPngZhF0zGJkWYrLzqW7DmS0oKY/E+GKpzayZX8Hv365j0cvnM1I1Y30l4UDul/6LnmLK57aQXmhhZ8vmMovX9yW2CZFIDCg2eXhwsc/DGjsZ8+EaixRvzZ8rv1qXjmOl7+XtD8fLbAvGDxkSabMVgZAY2cvC/+8LqCji5d/GLJPenL9Xm44deoAPRnZ5IbOXmpb3Sw9u3KAbkjTPlAgSJRwHR891sFFJ04MmQe//e5MRhYXkCdLyR1+GnXLvnw1raqD8x/7IGQsOw50Dvhsf1anILfJVPfql1RVrVJV1aKq6shcDziCNoEdZiWhjtOJ4M9ACKaqxEqbuy/w/XdmjQ0EHEEzFL98cRt3nDNDODyChAlfrLbsb+O+lTU8fekcnrvyeG49ezr3razB7dE2xv6NrdH8yFP7EAgiUrcZXE0wVqvXuL3RR68PjijVfvyxew8e1Uu1ZeherfYzs6KLf3aHNpMZZRtFsblYNJMZYhit86mqdxstqBmcnbnul/N56eq5TB1ZhOTT734p+TzUtrr58bzDAgFH/2fmQqduQfbj1+yW/W3cv6qGW8+eznNXHs9zVx6flF8bPtcqbFJK/Plc7Vo/1PHrSM9WRdonGdlk//NMlW4EgnQSrmO9efCLF7ZRWJCH25Pk4WeEbtm52GBPkDgiNzVFmPNMtHnkhDpOhxNL7QS9Wgi//e5M/rT2s5D36E1mVVVBUmlyN1HXVUeTuwlFTbD2pGDIE65Hq3mg09XY1cuuhi6+/8j7XPX0Jhq7egMbY4/XR3lhPkqxjbor36bp/GdRqmZrv+gYh5wnMhwFUah5AyQTjNF082G95pAccaiky2bXp5ilfMZbRmdqhIPGjAoX7VIRTXllgWYykiRR7agWQcchRiJ1IOMhlqCmLEuBhl8er49mlwfVZNz98rQjyplaCb87fzyPXDyFo8cWA2IjIUicYB9EkiROm17h/wmSqZM8SztyfhdIidc6DZ9rqfLnxaY6cwTrpsXVQ1N3/57HapapKrHisOYb7pP0AthGdehe3LQfgIZuNSW6EQhSiaIqIXv+ElteiI6N4gV9XiX5w88IHdnTfbAqyC5ETccUUWo30+UcRdu5T+IIrwETS8c7RYHuRlSvhx7FxK9erWXVjkbDqxjh9aHy82S6erw0dvUC2qQd47DwxOWHB2re/PFtreaN1Syzu3U3i99ZTJ2rLlCUtbqkWquRcGgseD2asbCViyLGwwGd564g6V4NeurSOVz4eH8a/p9+NItXt9by4gWHUVkoM6KokAKbZl6sZpn/Oq+EK9dc3q+30++i+t9/QD3lTlpNJjxddaJOh8CYXW9AxTSwFAGw4YCPsYXgsICqqmx2fcokSxV50tB3VOz52hXrrd2T+EZQM5kpzilsathEvaueUXbR9GAoEEsdSEVVaOlpib/WkaJQRhvvXH4YNU0eblut+QfhQU2966FPX3osE37wrHbdNKhGk2Qv44Yz2rjq7YsCtv7uhQ9wz0skVW9PkKOkwJfU09+ffjSLiaU25s1UuOODa/v9ivlLqHZUI5s03yOeuRE+10ySSufCpyh66cL4/fkgEu1aL0iOYN2UF+bzX+eVcNt7N4bseZ669Fi+bHYHns/RY4v5yTdHUVpkQs7vQlELBuhFzyaXWPO54dSp7DjQyd1rG1ketg9Me+fz4HmWbwXFpzXdE/u3IUPC6/yh39Xb8xdaqrjr3BnYzCYcNrOhnQousxJTKYtwu28tNezIXooU32cni4hvZBQpl7pdzp49W924cWOmh2GIoqi0u3ux9bWSp/Yh51mQ7DEIWqfIavO3nuTylS627O+gqsQaU+2E4GLVVrNMY++XIUbm1yc8QLl5PMX2Xha9vmhA+/kVZ62gzOLULfgquqeR1F30bNeuUaHf1qLJfOvh9QMWor9ffSISUpDTZUJu/BT5ufMH6Kapp0VXb385/UlaPO3GwW9Bqsht7bbthyUzYNYlMOM7+BSVo57s5MRRsPhI2NvzFTfX/p5zHP/BkbYpmRvnILKhrogRuzbwq/wVbL3gOfrspXzZ8SV3vncn937jXs6cdGamh5gqclu7acZoMxHVhurYe9/3n6GjuJoR1tCGL42dvSxctm7AGvCPa0+kRG0Pcd6NbP1dc/5MUb5zuJV1Gd7aNfAp4vUljfT3/NUzuGTVBQP92FMfpayoCkUisbkRGH6C/rzO5+RgTcec126wbh65eAoPbL92oFbOXIGsFnGgrYel79RwyTwrd3zw84T14t9/2cwyDqVdK0OR7sBG8DwrrIBv3gEvXz2c9285r91wEl7nD9HkbmLRawPX5ZuPWsbFj+0EtJqO4bX5g+1UzM2wjOx++eHgbtYN9g1ao60UrUlpJGsXhFSRFf+VhwqyLFFiL8DiGI2pZBxS0cjYhKxTZLX0Hxfxq3nayVjgKoZOy/nwv19eZGFMiQ1F7goYKIA6Vx23vXcjxfZePIonxPj4f+7xeYwLvnY3JvcfR5DdGDx3W1+rYcq9X2vlRRbyepr7A45Bv093o6HeelXvAI0ufmcxLT0taf/nCnKIXSu1r2PnAFDTqtDpgRmHrlZv6v4UCZhsGZuZ8WWAI8pdbFa1AGth/ScAVBVWUWAqYHPD5kwOTTCItPS0GNvQSP6Cjr03PXc+JWr7AGff6Hpot0fRGiM4xmpfZRmP161r66scpmwPsghSTYp8SSP9+dQ+fT/W1QDdjZHnRjQUBbm7gZK+Rix5MqYRVbH782EY1UUVcyG9BOvGYZf1taJ4cNotTBtdzJ0LJwQCjv6fx+OPBu+/SuwFml6CbGPKCLfr7pb+eTb3+v6AI4j92xAhKVsGeHz6ezBbUB6Tvzb/c1cer2ungvVdXmQxDjh21oGnCxbcA1Wz+zXobh7gL/iJ6bNTgYhvZBwRdMwGDIqsVhWb+PMFs3jhxydgNkmoDTvgsVO0rJ/HTtEi9mGBRz9GRsajaKnZlfbKkJ9V2isxm8wRC74KhjAGz92k9AXVT9LQvRoUQTdGepMlA0fQJ7QmCGLXSiiuhOIqQLtaDf1NZDa5PmWMeSR2k9XoE4YctnwFSsvpVi3Y6rYBYJJNHOY4jM0HRdBxuGC4zvs8mn9g5C/Esc7HU3PJLJn0fQvJFHolPIa61YIcJ0W+pJH+8uR8fa11NWgNCiLNjUj4s2Fi9LUjf5Sm8wPtWvBr9AhrejfVggDBumlzKcZ7HrSgh4o37f5o0nZPT5sddVqGI4C1ROzfhiCJ2LKQOrjk6eq/uzf0d/y1+BMK/vm1ufwMeHwBrLoFTr6tP/CYDRoU8Y2MI4KO2YBBkVWr1cZdr+7gu396j/oDtf31kyBqhD5SYNFZ4OShkx8K/Nyfqu0scEYs+CoYwhg8908be1n8zSmBwKNhvY0IujHSW4GkvxCah36GuSBW3G3w+T+h6jiQNF18eMBLmRUqrNDi7WBv71fDomt1OMeM6WaLMpm8L7cFXqsuqWZP2x7ae9szODLBYGG4ziNFPtGPY52Pp5mNUzbz0Al3htr6E+7EKQ+sEblw2Trm3ruGhcvWUXOwUwQehxop8iWN9FduLeWh+UtCtXb87Tg3r9AaFEQ6XI9EirJhhM4zS7Bu/vh2Pb8+4QH9Pc8hEtZLjKRED3rafG4R/Mcvte/drWL/NgSJV5vhWrv9pS94cN7SAfofN6IidU3q9LT5yrVa9m22aFDENzKOaCSTDdjKBxRZ9X3/GX7x+lf91wPMSlwRen+gJ7wGhL/4bHVJNSvOWjGwKK3OWNJeBFmQeXSee/O3nuS2lfU0du3n+atO4PZvqcb1NiLoxkhvdB7koeNvZ/H7d/Zr9PjbcYpG6gI/u1aC0gcT5gLgU1TWfeVldoUWg9zi0urRVBcMv6DjZKeb7abJHN/1Cvs9LhSznSklU1BR+ajxI06qOinTQxSkGcN1XiGyvxDHOh9LM5vAe61Oqt1lrDj6JjwWO+ZeF05LGbK1f3Pf7PIE6tuBdlX2iqc2xlS3WpBDpMiXjKS/akc1K059FI+rAXNXA85//wF53s1gK8cpYegDRyRF2TBC55klXDdWs8yKM1cEbnuFN+KItGdKBSnRg5E2nYdp82vdEjh32cCajmL/ltPEq81wrb35iXZg8sTCp1Hx9u/BVCmmdT0mjLRpL88eDYr4RsYRQcdsQJa1QqaXrw4UWW32FbFqx5rAWxq6VcY6xoVO6ggR+oiBxUM/L7OWRR+LyQyyCTq+iloQOZnuWoIMc+i59178Jg2tHTR0q9y9spEt+zsArUPwmBJb1N8P1nCwVgJ683cOa/8KJInqT95gxczr8NicmLtbtE3D2b8bjH9x3Ah9Z4Adr4CtDMq0+oXbmxTaeuHoQz7C5u5PcZiKqMgryeAgM4MsQZdzLKYWFd/n25EOP46JIyaSJ+Wx6eAmEXQcBhiu865GzT8w8hei2OsAh+y17PVQnmeGEVEaIsgysnMSZQVFKIpCiwz1qJh7WwL20qhGn8frS9F/FUFWEKvGYvooSTcwI5vyKCuqApMFbCPh7N8F/oYMoXNDNuNUQW4P9WUHrOv5VuQ4fG0jhM4zz0DdFBi/N8qeKVn/LyV68Gdqte3Trq3OvV4L6uRZ4Io10OfWuldftlp0rx5CRNNmOHpae/OTRu4+ZwYVpk7odYOvEWzlMQe8o+o/WJt+HONgRBUUVWaHBlO4JgkSQwQdswVZ1oqrHkLq7A1pX3/32kaWn/skjpcvijlCbxhYjHUscXR6Sra7liALkGU6TE5++PynAzpF6tXv0vv9YA0PQEdP8n8+Tdk/74Oa17L61EnoOwP0dsKe1TDlNDj03/hftV4AjioDj9LHx917mGmtRpKG55V8x9gyvM0y7Tu24jj8OCwmC+OLx7Pl4JZMD00wSOiu87Gc6Cdgr2Pq9CjLKPZyQ3vpr7WW0BojyC2iaSzNfyPksFNHy0r54exu/2ygTn/0EvJfFiaVDSN0nnsY7ZlS4f+lRA9+u77mHjjuKu36anZ24RWkmHj283paWzC9nLLuz8Df8DMOzcSkfyOfI1sCjn4GY00SGJJFShAEE17HprGrj9bCatTLVsP127VIfboXmDhq2yTbXUuQHcRTvytu9PT0/AVw5n2Dp+kEEfrOALvfBF8vjJsbeOlftV4mjwCHBT5xf4ZH7WPKMLxa7aeo0MTnpnE4GrbT69VqQ1WXVLO9eTu9vt4ovy0YsgSf6CdqW5OobRfJXqZ1jREI9DDQcou7UV+nNkdyc4c0+1KCQSUVNXhLAwAAIABJREFU/l9K9OC362fe1x9wBNGFVxCCntYePLsK2R9whJSt5wFS4XMIhjwi0zFLMapjI8lFgzeIOGrbJNwpUJBVxFO/K26M9KSq4Bib/OenEaHvDLDjFa0bY8U0AFx9KpsO+jhvkvbjTa5PMUv5jLeMzuAgM0+rYxxHNa9n6cdtzD+6hOqSalZ+sZLtTduZNXJWpocnyBTJnugnUdsukr1M6xojEOhhoGWPYtCxWPFAYWjjhngROh86pML/S5keZFnzmUUXXoEBelqz+hrSsp6H/WGRRSiIiAhBZzH+eiQJta9PBXF0ekp35zfB4JE23eVw5zCh70HG0w27V8HY47WassAHdV68ChxdptUY3ezaySTLGPKk4X121jNyAhbJS93mzfgUlWpHNQCbD27O8MgEOU0S9jqavcy4byMYXhho2SznpXVdFzofGqTK/0uZHnLYlxYMDuFak9K4ngsEsSKCjoIAiqLS2NnLV63dNHb2oljLtJoMfkMVobaNv7uW3zCluvObIPUMeN6Kmt4/6K/5EYOesg2h70Hms7e1ougT+q9Wv1vrw2KC6U7Y5zlAi699WHatDqdpxHj6pDyOcH/Exs89FJoLGVM4hs0NIugoiA3dtSAJey3spSCrMNCy01qetE4H3Y8SDDpG9kxWCjPz3HPYlxakF0N7JNZzQRaQkRQRSZJ+C3wL8ACfAZeoqtqWibEINBRFpeZgJ1c8tZHaVneg3sjUimnIMXR6klWotpSyYsFyPCiYTQU4raK7b7Zi+LxHFg08ffV3nE6221cOdw6Lt3ucIEm2vwiWYhj5NUDLbFy7r48ZTjCbYFP7p0jAZEt2X8sfDHwmM83F4/mP9o/58Ycujj3MTLWjmg0HN+BTfJhk0bhAYEzEtaD8cLjkDfD1gSkfCkfFZK+FvRTERap8DCMMfA9ZTk6ncflRgpxlgD2TzXS4LJzz8PrBe+7hc6T88Jz0pQXpI7I9Snz/ldB6nm6bLshJMqWAt4AZqqrOBHYBN2doHINCsiehiqrQ5G6irquOJncTiqqkfIzNLk/AUAHUtrq54qmNNHd7tRoNjrHaVz2jcagzoPzofMoemEbl/55BWUc9sjjwzVoMn7crrEaHv+vjY6fAkhna14Yd2ushb4tR4/6aH2F6GgyNJ4u/e1xlYSVl1jKxgU4XPe2w83WY8I3A1erdrQpfdKgcN0p7y2bXTirzKyg02TI40OyhwTGJKeyns6GJ9TW9VJdU4+pzsadtT6aHJsgw0Wyr0VrQ7u6Fxp2w/Ax46Cjta+POAbY/8HfC1gBUSdhLQXRi9DHi/9gwnwQpui8bJzH7UYKsJhb/M9j/U31FXPj4hgHPvcmVpuZtenOkcacWyEmhngWDRzoypKPaI4P9F0SfA3Htf9Jk0wW5T0aslKqqb6qq6j307ftAVSbGMRj4Tx4WLlvH3HvXsHDZOmoOdsZsYPyt6he9togFLy5g0WuL2N26O+VBGY/XFzBUfmpb3Xi8vui/nESXS0FmiPl5x/Bsc0Xjghxhx8ta1+rDTg689MZeLxJwwiho83byWe9+qgtElqOfesdkAM4q2s6KdV1MKNK+33hwYyaHJcgwsdhWo7XA1tca87qe7BogGMakwX+MVY/J+h5J+c2CrCARDRg99+5eX3psnthjDSnStV4mao9SvgcTehUYkA1HI5cCbxj9UJKkKyVJ2ihJ0sbGxtwTbLInoTG1qk8B5jwTVSXWkNeqSqyY82K4mpdEl8uhTDZrN+bnHcOzzRWNC2Ino9r96K9QXAVlUwIvvfF5H9Od4CyAD12foAJTCyYM7riymDb7KHry7ZxX/DFNnQof1tiosFXwft37mR7aoJPNdnewicW2Gq0FeWpfzOu6yPhKDcNSu2nwH2PVY7K+R1J+8xAjV7WbiAaMnvveJld6bJ7YY6WVwdZuutbLRO1RyvdgQq8CA9IWdJQkabUkSdt1/ndu0Hv+G/ACK4w+R1XVR1RVna2q6uzy8twrkqsoCreePZ3nrjyeP18wi6PHOuI6CY25VX2SlNrNPHrh7IDB8teCKLXH0J1KdFLTJRu0a5TCH/PzjuHZJnvaP1gaF8ROxrTbtg++XAeT5oGk1Ub6ol1hZ4vCCYeuVr/fuY2yPAfleSWDN65sR5Kpd1QzrWMz00YpvPBBN5OKpvNh/Yf0+foyPbpBJRvsbrYQi201WgvkPEvM67p/DTh6rIM/XzCL5648nlvPno4irlPFxbDUbhr8x1h9kmR9j1j8qOHSaCZXtZuIBkrtZv78o1khz/3e78zkjY8P4PH6Uv+sxR4rrQy2dtOVIZ3oPj5ZOxhu41ST0KtAn7Q1klFV9ZRIP5ck6WLgbOCbqqoOyVVYUVSaXB7uenVHoKjrvd+ZyZPr98Z8EupvVR9sENLRql6WJaaOLOKlq+fi8fow55kotZtjK4rs74rlT6cWndSygmhFzmN63jE8W//pWvAiGs9p/2BpXJADbH1W+zppXuClN/ZqQbO5o6Hd28WnPXv5euFRSJIo1B9Mbel0JjRu5fIJu7il6XB2fz6BbvtaPmr8iNmjZmd6eIIMEIttNVoLJApjXtfNeSZOm17BRSdO5JcvbgusN3++YBblRQWiqYbAmDT4j7H6JMn6HtH8KNFoJvtJRAOyLDHaUcBd587AZjbR5u7j5S1fsfCYMXz/kfdT/6zFHmtIkeyeyYhE9/HJ2EE9G/f0pccy4QfPIgm9CsLIyPVqSZJOB24CzlFVtTsTYxgMml0ernp6U0gK9S9f3MavzpoeWwYhg9uqXpYlyossjCmxUV5kiX2hDO6Kdf127WvFdFHYOMNES+GP6XnH8GyTypJlcDUuyGJ8Xti0HCqPgaJRgZff+LyPagdU2GCD6xNUVKZZJ2ZwoNnJQcdk+mQzR7S+zxlH5/FF7QQkZNbXrc/00AQZIlbbqrsWxLGul9rN/Oqs6YGAI2jrzVVPbxJXrAWRSYP/GKtPkgrfI5IfJcoOZD+JasBhNTNqRAE3/u0jrnp6E2d8bTS/eGFbep612GMNKZLdM0UikX18MnZQz8Zd8PgG2oomC70KBpC2TMcoPAxYgLcOZau8r6rqjzM0lrRhlEJtkqWYA3qxtKpXVIWWnpbYW9mnA39XLEHWkLIU/ijPNqks2UOU28pZfvpyFFWhwFSA05oBDQsyy643oPMAzL4s8NKX7QrbGhUunqZ9/37XNkpNI6jIEwHpcHymfOqdUxhf/wFHzbiMXQdsfNE9ljf3vsviYxZneniCDBCL/xD5A4xtf7jfYcmziaYagsRIsf8YyScJ1+1hjsMSnx9REI1msoNIe6REbWS4xnyqmt5nLfZYQ4ZU7JliIdbYQDJ+gmFTJY9CSYnQqyCUjAQdVVWdnIm/O9ikKoXa36peD3/XKX8RWP8JRXVJtQjaDHPSlcKvh/90LV6M9Ou0iqDSsGPD/4K9HKqODbz0wi4PMjB/DDR72/nE/RlfLzxGXK02oNY5jbFN26lo28O3Zk3lkY1T+KJzNev3fsGJEydkeniCDBDJf0gUPbu9dP5DnHZEOW9+0l+If7g21RBkHj2fZLD95cH0wQT6xPLME7WRwRpr7OwVz1oQM4numWIlXluX6BwQNk4QDyIqlUbSmULtR3T+FRgxGPpLFqFfAQBNe+DzNVB9Gsias6KoKi/U9HF0OZRZ4V8dm1GBmbbqzI41izlQMhWflMfEr/6N1Sxx9rSvIUkq1/zf0+xp6Mz08ARDBD27fd2axdx6zvisXm8Ew5vB9jdywQcb6gzWMxfPWpBNCN0LspFMXa8eFgxGCnVGOv8qCnQ3gtejdaOylYtaDVlI2vSXwucvOlcLAFi3BExmmHJ64KW1+7wccKlcdDioqso/Ozcx3jwaZ15xBgea3XjzLNSWTmNS7btsnH4BkxxVFB0spbNgGwuXrWfZomP4RrUo5i2IQAz23chum0y+tF8ZEwhiJkzLHnyD6m8M1jVKgTGD5WOm5FmLvZUgRRjq3tsDbftTpi9h4wTxIKxZmkm4OUuM+LtOBZPWzr+KAg074LFTYMkM7WvDDu11QdaRcv2l+PkPun4F2Ud7LXz0V5h8KlhLAi8/sd1DaQGcMAr29O7nQF+TyHKMgc9HHYvF62J83XtIksThjiORbbsZYfdy8eMbWLZ2D16fsNcCHWK075Hsdjr9HYEgZnS0bPZ5B93fSPceQBCZwfQxk3rWYm8lSCGGum+oSbm+hI0TxIoIOuY4hl2nzA7oOqidaHQdTN3C1d0If/0htO3Tvm/bp33f3Rj59wRDg+DnXzUbFtwDni7orEtIY6JztYD1vwcUmPGdwEt7Wn28W+vjjPGQJ8Pq9g8wS/lMKxBdq6PRWDyBTmsZU/etBmBK8ZEo+Dj7uBZmTyjhvpU1nLdsHZ/UtWd4pIKsI8b1PWa7rSjp8UMEw4tEdKSjZecbN/PQ/CXC3xhGpMzHTLctE3srQQrR1f0Jd+Jcc4/2hmzSl/AThg3ienWOo9t1yuxAbtzZv4A5xsEPnk1Ny3qvp39R9NO2T3tdMPTxP/+q2XDybfDKtUlpLOnuqoLcpuMAbHoCJs6HworAy8u2eCgwwZnjodXbwb87t3CM/XAsssiAjYok8fnIWRz5xSpGdO5HLRxLcX4JH7X9k+tPOZP3P29m+fq9nP3Qvznv6DH87NQpjHXaMj1qQTYQ4/oek932Z+6kww8RDB8S1ZGOluWd/5+9O4+PqyofP/65dzKTzEz2rW26QUtbKKUIFATqQkEoS9lEQCirgCBiKaJfRVmlqCBrf4qAKEstq4ggIkhpQa1QLJadlrCUNk3TLJNJMpNlMnPv74/JTGYy904myex53q9XXtPOepJ57nPPOfcszzHr2FulvjGOJKWOmY5cJm0rkUQxca9D5eNnozZsHHxSNsSX1BPGFflG80Bo16m64jqq7dWoPW2pu2JWYAsmhUjl04L3i/wX+v4XLh/scIQxxVhM/EoDYPx4+QbQAjD/9PBdn3doPPNxP8dMh7JC+EfH62hoHOScl8GC5pattfvhVwvY5+O/BKdYlx3A++3/pa23iYNnVHHbqV/g+H3r+Ns7O1l06ytc/+z7tHT1ZbrYItNGcH4fNm/LyB2RDKONI5NYVlWpb4w3Y65jpiOXSdtKJFlU3CsWVE9z9BOyIb6knjCuyNk2H6XyipmjJngVInRyDF2VcMjmBONC6Pt31shVWTE2DRvh7Udh7olQOil89y1v9GJV4eszoU/z8VLH68wumk5lQVkGC5tb+qxOPpl4EDMaXqWsq4F9Kw8FdF5tehaA4sICzjhoGnec/gW+MruGh1/bylduWcsv/74Zd7ccw+NWMs/vMnJHJMNo40jqqiJZ0pHLJF5FKmVrfEk9YVyR6dWpkOkdyEJXzCIP5GRd0VDV4LDnC9fIDmvjgVEs184NruGYqhgT+S/gh+d/CPZKmH9a+O6NTX7+9qmfM2ZDZRE87fo3Hq2bQ5zzM1jY3LR58peZ0bSRfT96go4Dvs/M0nn8u+lvHD/tXKxqIQCVThsXfXkGS+ZP4qk3G7j31U/44+ufc+GXd+eCL+1OSZE1w7+FSDtnDZz7V1AsYLUHj9HRnN9TWQ8R44dllHEkdVWRLInksrG2+yRexVjFi8FsjS+pJ4wrks2SLRt2IEv1FQ1VheIJUD41eJvppCVSwyyWAUrqsvOqmcgN/7oVGv8HCy4Aa3A9wb6Azo9f7aXaDqfMBLe/i2faX2FO0W5MLZyY4QLnnj5bMR/XHczujf+hsuNTvlC5EI+/g/+2rI157qQyO5cdPoubT5nPXpNKuHNNPV+6eR2/++en9PYHMlB6kXahfP/7r8Fd+8KDx0JX0+jfL1tHVojcoWnQ1wUn3j26OJK6qkiG4XJZstp9Eq9itBKJwWyML6knjCsy0jHZzNYnuHBN8CBPh2y9oiFyy3CxLDEmRuPz1+DVm2Hm4TDjq+G7b/9vHx+7NW44COwFsLp5DT69n8NLD8xgYXPb5slfYrdd/+PQt3+La+EvqC2azHPbHuagmiMpUGNP/1MrHXz/yDl80uLhiY3buen5D3nwP1v5weLZnLjvZFRVycBvIdIi2XUXqYeIsepugT+eHNxkbPHPwV4B/d1QMlHiSKTPcLksG9p9YnzL1RiUesK4Ip2OyZYt6xOErmgIMVrDxbLEmBgp12fw5LnBuDnokvDdL3zWz71v+zh2OiyYAG97P2JN5wYOcs6juqA8gwXObf0FdjbNOI5DtzzOfvVP8unkY3n689+xbuefOXLyaaavm1lTzFXH7MW7Ozp49I1tXPH429z/r8+46pi9+NKs6jT+BiJtUlF3kXOEGItQTLq3weNnDd6//L3MlUmMT/FyWba0+8T4lcsxKPWEcUO6kpNNdiAT+UJiWSRTVxOsOgn6e2DR1WALTqv+704/l7/cw5xyuGjv4LTq3zQ/Tm1BhYxyTIKG6nl8Wrs/8+uf4rBONzNK5vLM53+guWfHsK/dZ3IZK06ax2WL9qClq4+zfr+Bs3+/gfcbO9JQcpFWku9FtpGYFLlA4lRkmsSgyAHS6Zhssj6ByBcSyyJZdr4Nvz8SPLvgiOugYjoA67b1c87z3dQUwXUHgY9uftn4AN2BXk6uOByrIoPxk2HTjCW0lUzlq5vu4jxlGqqicN/m6+kL9Az7WlVRWLhHNbeeui9nHzydt7a7WbLy33z/8bdoaO9OQ+lFWki+F9lGYlLkAolTkWkSgyIHZKRFpyjKjcCJgAY0A+fput6YibIknaxPIPKFxLIYq0A//Pf3sOY6KCyBo26C6tn0+nVWvtnHb9/ysXsZ3HAQ9KtufrHjYRp8uzi18khqrZWZLn3eCFis/GvuWSz88FFOfvs+3HscyR3ej7j7g6v5zl43UlTgGPY9rBaVY/eZxFdn1/Ds2408985O/vpOI8fvW8d5h+7G/CkyDT6nSb4X2UZiUuQCiVORaRKDIgdkahjJr3RdvwZAUZRlwLXAJfFfkkNkfQKRLySWxWj0eeD9P8N//h+0fgR1+8OXrsCtlPPX933c81YfOzw6R06FC/b2s6H7TVa3Pk8AjVMrj2SPoqmZ/g3yTn+BnX/ufQ4LPv4L53/8EvaqOn7B/1jx1oWctccP2LN8/4Tex1lYwBkHTeOouRN49u1G/v5uE3/+3w5m1RZzwr51HLHXBPacWCKbzuQiyfci20hMilwgcSoyTWJQZLmMdDrqut4Z8V8noGeiHEIIIUap2wW9HcE1Gvu7oXNHsINx2+von69H6e+hr2QaH+3zE17V92fjOo1/N7jxK35mVHRw7pxmuq2f8oOGd+gIeJhum8Tx5V+hoqA0079Z3tLUAt6Y/Q22Vc/nuK3PM9PbxrU1fm5/7/vMKajh4LID2a1sPhWVB2AvrEZRzDsOq4oLOX/h7px+4FT+/XErr33Sxm0vfcRtL31EhcPKAdMrmDWhhNkTiplRXUxVsY0qZyF2myWNv7EQQgghhBAikxRdz0x/n6IoNwHnAB3AIl3XW0ye923g2wDTpk074PPPP09fIYUYNOJhOxK7IkukJnYfPRO2/C3m7ibrFF7q3Yun/Qv5nz4r/PFVU/6Mr+SNqOdalQJ2L6zjQOc8drfVxe3kEsml6BoT3J8wsfl//FNr4m/2Aj62DS46fkTdNzh9xmUjek+X18e7Ozp4f0cHW9u8NHb0EtCi6xhFVhWbRcWiKlhUhTO/OJ3vHznbtJgj/LUk74psIbErcpXErshVErsiV+V9AyhlnY6KoqwBJho89FNd15+JeN5VQJGu69cl8J4tgFE2qAZaR1vWFJEyJSZXytSq6/rRo33DOLE7ljKNF/K7j00qY1e+m/EpXb97OvJutn6PUq7EZWOZkhW72fS7ZUtZpByxklmWfIrdTJch05+fDWVI5+dnuq2WTJn+3sxIuUYm0XKNKXZzQcZGOoYLoCjTgOd1XZ83hvfYqOv6giQWa8ykTImRMiUmG8uULvK7Z+/vnu3lSyX53fPjd8/W30XKlbhsLFOyZNPvli1lkXLEyqayhGRDmTJdhkx/fjaUIdOfn6uy9e8m5RqZbC1XJmRkWyNFUWZF/PdEYHMmyiGEEEIIIYQQQgghhEi+TO1e/UtFUeYAGsFhzPmzc7UQQgghhBBCCCGEEONcpnavPiXJb3lfkt8vGaRMiZEyJSYby5Qu8rtnr2wvXyrJ754fsvV3kXIlLhvLlCzZ9LtlS1mkHLGyqSwh2VCmTJch058PmS9Dpj8/V2Xr303KNTLZWq60y/iajkIIIYQQQgghhBBCiPySkTUdhRBCCCGEEEIIIYQQ+Us6HYUQQgghhBBCCCGEEEklnY5CCCGEEEIIIYQQQoikkk5HIYQQQgghhBBCCCFEUuVUp+PRRx+tA/IjP5n4GROJXfnJ4M+YSOzKTwZ/xkRiV34y+DMmErvyk8GfMZHYlZ8M/oyJxK78ZPAn7+VUp2Nra2umiyDEqEjsilwlsStylcSuyFUSuyJXSeyKXCWxK0Tq5FSnoxBCCCGEEEIIIYQQIvtJp6MQQgghhBBCCCGEECKppNNRCCGEEEIIIYQQQgiRVAWZLoDIApoG3S3g90GBDRw1oEp/tMgjEuMil0i8CiFEYiRfinwkcS3SRWJNpIF0Oo53mgbNH8BjZ4B7G5RPg28+CrVzJeGI/CAxLnKJxKsQQiRG8qXIRxLXIl0k1kSaSDSNd90tg4kGgrePnRG8X4h8IDEuconEq8gWvR3wwlWwaXWmSyKEMcmXIh9JXIt0kVgTaSIjHcc7v28w0YS4twXvFyIfSIyLXCLxKrKBrsODS6DpHVCtMHEfmDQ/06USIprkS5GPJK5FukisiTSRkY7jXYEtOJQ6Uvm04P1C5AOJcZFLJF5FNtj5drDD8QtnQWEJvHSN6VM1Tcfn19JYOCEGSL4U+UjiWqSLxJpIE+l0HO8cNcG1G0IJJ7SWg6Mms+USIlkkxkUukXgV2eD9p0GxwJxjYY8j4LN/QU97zNNe/aiFg3/xMl+6eS0N7d0ZKKgY1yRfinwkcS3SRWJNpIlMrx7vVDW4WOyFa2TXKpGfJMZFLpF4Fdngw2dg0r5QVApTvwjvPgkfvwz7fCP8lN7+AD9+6h0sqkJnTz+XPbKJpy89FEVRMlhwMa5IvhT5SOJapIvEmkgT6XQUwcRSPCHTpRAidSTGRS6ReBWZ5G0F12ewYFHw/9Wzoagctjwf1en42Bvb2NnRyzVL5tLQ3s0D67fyfmMn8yaXZajgYlySfCnykcS1SBeJNZEG0o0thBBCCCGCmt4J3lbODN4qKtR9Abauj3rac+/sZHqVg7mTSjl0ZjVWi8KTG7enubBCCCGEECKbSaejEEIIIYQIano3eFux++B91XPA0wSdjQA0d/Xy5uftHLhbJQDFhQXsP62C599rQtf1dJdYCCGEEEJkKZlePR5pGnS3yNoNQgxHjhURIrEgxoumd8FZE1zPMaR6VvB2x5tQWse6zc3oEO50BJg3uYwNn7nY2tbN7tXO9JZZZCfJm0IkhxxLIpUkvkSKSafjeKNp0PwBPHYGuLcN7lJVO1eSixCR5FgRIRILYjzZ+U70KEeAyhmgWoKdjnsdz4bPXJTaC5haYQ8/Ze6kYCfl65+2SaejkLwpRLLIsSRSSeJLpIFE0njT3TKYVCB4+9gZwfuFEIPkWBEhEgtivPD3QVs9VA7pdLTYoGIGNGwE4L+fuZgzoSRqp+pJZUWUO6y8/mlbOkssspXkTSGSQ44lkUoSXyINpNNxvPH7BpNKiHtb8H4hxCA5VkSIxIIYL9zbQdegdHLsY1UzYdd77OroYXt7D3tOLI16WFEUZk8oYdM2d5oKK7Ka5E0hkkOOJZFKEl8iDaTTcbwpsAWHTUcqnxa8XwgxSI4VESKxIMaL9q3B25KJsY+VT4eedt7b8hEAsyeUxDxl9yon21zddPb2p7CQIidI3hQiOeRYEqkk8SXSQDodxxtHTXCdhlByCa3b4KgJP0XTdFq6+tjR3k1LVx+aJjtRitTKyphL4FgR40QaYyErjwUxfrR/FrwtNul0BFo/fQuLqjC9yhHzlN2qg/d90NiZsiKKHJHCvCl5UiQib+JE6qMilTIYX3lzjIphyUYy442qBheGvXCN4Q5VmqazZVcXFz28kYb2HqZU2PndOQuYM6EEVVWGeXMhRi5rY26YY0WMI2mKhaw9FsT40b4VLIVgr4h9rCLY6ehvep+pFcdgtcTG/25VwQ1k3m/s5OAZVaksqch2KcqbkidFIvIqTqQ+KlIpQ/GVV8eoGJZkq/FIVaF4ApRPDd5GJJU2ry988AM0tPdw0cMbafPKug4iNbI65uIcK2KcSUMsZPWxIMaH9q3BqdWKQYW/qAzdXoHT/VG4c3GocoeNCoeV93d0pLacIjekIG9KnhSJyLs4kfqoSKUMxFfeHaMiLslYIorPHwgf/CEN7T34/IEMlUjkO4k5IYLkWBAZ5/os2OAw4SuZxm7aNnavNu50BJha6WDLrq5UlE4IyZMiIRInQmQ3OUbHl4x1OiqKMlVRlHWKonygKMr7iqJcnqmyiEG2AgtTKuxR902psGMrsGSoRCLfScwJESTHgsgoXQf3VuNNZAY0W6ewh7KD6ZWx6zmGTC6380mLR9ZmEikheVIkQuJEiOwmx+j4ksmRjn7gSl3X5wIHA99VFGVuBssjgCqnjd+dsyCcBELrK1Q5ZQcrkRoSc0IEybEgMqrbBT5v3JGOnzGJYqWXmQ7zkYyTK+z09mvscPeYPkeI0ZI8KRIhcSJEdpNjdHzJ2EYyuq7vBHYO/LtLUZQPgcnAB5kqkwBVVZgzoYSnL12Izx/AVmChymmTBV1FykjMCREkx4LIqM4dwVun+Y6V7/sm8RWgsmcbnWWTDZ8zuTzYgPi42cPUOCMihRgNyZMiERInQmQ3OUbHl6zYvVpRlN2A/YANBo99G/j9fcz+AAAgAElEQVQ2wLRp09JarnynaTptXl/Mga6qCjUlhZkuXs6T2I3PLP5E5knsJtdIYl3y79hI7I5B187grcN81+kN3gl8Byjq/IzOiYcYPiey03HRnrXJLmXekthN3FjzpNQ/kitbYzcV51OJnfySrbGbq0Z6fEidd/zIeKejoijFwFPAcl3XO4c+ruv6fcB9AAsWLJAFgpJEtqlPPYldcxJ/2U1iN3kk1tNLYncMQiMdTTodNV1nQ0c5PpsNe+enpm9TUmSlzG6lvlk2kxkJid30kJycfOMldiV28s94id10kONDxJPR3asVRbES7HBcrev6nzNZlvFGtqkXmSTxJ8YLiXWRMzp3gqKCvcLw4YYunZ6Aits2CXvnZ3HfamJpEVvbulNRSiHGRHKyGC2JHSHMyfEh4snYSEdFURTg98CHuq7fnqlyjFehber3m1rKd46YSLlTxe3V0DTZpl6MnqZruHpd+AI+bBYblUWVqErstY1Q/EVqaO/B55f4E/klMtYj820/HWh6teHxIURGdDYGOxxV450jP3IF83OfYyIlHZ/Efava0kI+2iUjHUXmmNVHpP4hRiudsZNofVqIsUhmnEluFfFkcnr1QuBs4F1FUd4auO8nuq4/n8EyjRu2AgtH7V3D+YfZuX7DZTR6G6lz1nFXzUpq9FlyYhMjpuka9e31LFu7LBxPKw9fyayK2HiyFViYUmGPOjlNqbBjKzBu7AqRq0KxXlNs5f9OKI/Kt2bHhxAZ0dUYdz3HercGgFo6iaJtG1ECPnSL8S6TE0qL+Fd9K739AYqsktdFesWrj0j9Q4xWumJnJPVpIUYr2XEmuVXEk7HMpev6v3VdV3Rdn6/r+hcGfqTDMU2qnDauOWE612/4AY3eRgAavY1cvm4Zrl5XhksncpGr1xU+cUEwnpatNY6nKqeN352zgCkVwQ0HQut+VDmNG7BC5KpQrF++uC4m35odH0JkRMeO+J2OLo3qItBL6lD0AIWe7abPnVBaBMB2l0yxFukXrz4i9Q8xWumKnZHUp4UYrWTHmeRWEU/GN5IRmaGqChZLIJxoQhq9jfgCsvaCGDlfwJdwPKmqwpwJJTx96ULZAVDktVCsl3i6JN+K7Na1E6pnmT68pT3AtBLwOSYCYO/8lN6ymYbPnTCwG+Xnbd3MmlCS/LIKEUe8+ojUP8RopSt2RlKfFmK0kh1nkltFPDJGexyzWWzUOeui7qtz1mEzmS4lRDwjjSdVVagpKWRyhYOakkI5KYm8paoKRdZCybcie/V5oK8THNWGD2u6ziftGtNKoM8xCSDuZjKhkY6fy0hHkQHD1Uek/iFGKx2xI+0zkQ6piDPJrcKMdDqOY5VFlaw8fGU44YTWcqgsqsxwyUQukngSwpwcHyKrdTUFbx3G8djQpdMbgGnFoFmd9NvKKOr81PTtSooKsFstbGvzpqK0QsQl+VbkMolfkQ4SZyKdZHr1OKYqKrMqZrH6uNWyO5oYM4knIczJ8SGymmdX8NZu3NgI7Vw9bWCmtM8xKe5IR0VRmFBayOdtMtJRpJ/kW5HLJH5FOkiciXSSTsdxTlVUqu3G06mEGCmJJyHMyfEhsla407Hc8OHQztXhTkfnJIpb34n7lrWlRWx1yUhHkRmSb0Uuk/gV6SBxJtJFurKFEEIIIcYzb0vw1l5h+HBo52qnNfj/PsdErH1tWHydpm85oaSQBlcPAU1PdmmFEEIIIUSOkJGOeUrTNVy9rvBw6fLCctx9bhk+LVJuaOyF1gYZep/En8g3fs1Pa08r/YF+rBYr1fZqClQ5zYoc4NkFqgUKjXeaDu1cHeJzBNeAsnd+hqd6X8PXTCgtwq/p7OzoYUqFI+lFFmI4kpNFNpP4FOmm6RquHhe9gV5URaWooIjywnJpk4mUk8yWhzRdo769nmVrl9HobaTOWccdi+7gnrfuYV3DuvBCsbMqZkmSEUllFHsrD1+JzWLjkpcuibpP4k/kE7/m56P2j7hi3RVReXd2xWxpRIjs59kFRRVgkJNDO1cfPX3wvj5ncAfros5P43Y6Amxr65ZOR5F2kpNFNpP4FOlm1EZbsXAF1Y5qppdOlzaZSCmJrjzk6nWFEwpAo7eRK9ZdwYmzTgz/f9naZbh6XZkspshDRrG3bO0yGroaYu6T+BP5pLWnNdx4gMG829rTmuGSCZEAT7Pp1OrwztWRIx3tteiKir3DfAfrCaWFAHzuks1kRPpJThbZTOJTpJtRG+3q9VfT0NUgbTKRctLpmId8AV84oYQ0ehsps5VF/d8X8KW7aCLPmcWevcAec5/En8gn/YF+w9jv1/ozVCIhRsCzy3QTmfDO1cURd6oF+OwTsHeadzpWOQspUBW2SaejyADJySKbSXyKdIvXRpM2mUg16XTMQzaLjTpnXdR9dc46OnwdUf+3WWzpLprIc2ax1+PviblP4k/kE6vFahj7VtWaoRIJMQJdu8w3kRmyc3WIzzGRojidjqqqUOm0saO9x/Q5QqSK5GSRzSQ+RbrFa6NJm0ykmnQ65qHKokpWHr4ynFhC64Q8U/9M+P8rD18Z3uBDiGQxir2Vh69kSsmUmPsk/kQ+qbZXc8eiO2LybrW9OsMlE2IYmhbcvboozs7V9sGdq0P6nHXYu7aCrpm+dXVxITvc0uko0k9ysshmEp8i3YzaaCsWrmBKyRRpk4mUk5Vq85CqqMyqmMXq41ZH7V597aHX8uPAj2X3YJEyRrEXOpENvU/iT+STArWA2RWzeeiYh+jX+rGqshOlyBE9LtADptOrt7QHoqdWD/A5JqEG+rB5d+Irnmz42upiGx/t8iSztEIkRHKyyGYSnyLdwm20Y1fL7tUi7SSz5SFN13D1umI6eOTqmUgHs1gbLv7M4laIbGUUsxOdEzNdLCFGxrMreGswvdpo5+qQPkdwB2t756dxOh0L+ffHrfQHNKwWyeciuYarNxSoBZKTRVIls64q8SnSTVVUqh2D7TFpe4l0kU7HPKPpGvXt9eHdqUJTWWdVzJIkIrKWxK3INRKzIm94W4K3RbEjHbd1xu5cHeJzDnY6dtR92fCtq4sL0XRo6uhlaqUjaUUWQnKwSDeJOZFPJJ5FOklE5RlXryucPCC4K9Wytctw9boyXDIhzEncilwjMSvyhrc1eGsvi3lo88DO1buXxr7MbysjUOCIv4N1cXBxelnXUSSb5GCRbhJzIp9IPIt0kk7HPOML+MLJI6TR24gv4MtQiYQYnsStyDUSsyJvxBnpuLlNQwHDNR1RFPockyjqMO90rCkuBKBROh1FkkkOFukmMSfyicSzSCfpdMx2mhZcb8m9PXirme8SCWCz2MK7UoXUOeuwWWypLKUQYyJxK3LNmGN2hLldiJTxtoBqAZsz5qHNrgB1TigyWYzH55yEvfMz07euGuh03NEunY45JQfyk9QbRNoMHA82HYk5kRkpyMmSQ0U6SadjNtM0aP4A7v8a3DkveNv8QdxEU1lUycrDV4aTSGh9htAOwkJko0pbOSsPuyM6bg+7g0qb8W6qQmTamHLtKHK7ECnjbQmOcjRYw2lzW4DdDKZWh/gcEynsbkT1G3cq2gpUyuxWmV6dS3IkP0l9V6RFxPFQ+fjZrDzkBok5kV4pysmSQ0U6ZXQjGUVR/gAsAZp1XZ+XybJkI93bgvLYGeDeFrzDvQ0eOwMuXAPFEwxfoyoqsypmsfq41bITlRgVTdNp8/rw+QPYCixUOW2oqpLSz1R72pi15iZW7385Pkcltm4XlWtuQl1yu2msC5GIVMXzmHJtd0swl48gtwuRMt5WKIpdz7G7X+fzTp2Fk8xf2ucINlaKOrfSXbmX4XOqi23S6ZhLciQ/ZXt9NxN1KZECEceD6t7GrL//lNWLfoKvdg62gqKEY07iQYzaCHNyorGW7TlU5JdM7179IPBr4OEMlyOraJqOu8dHsa8XWyjBhLi3gT/+WguqolJtr05hCUW+0jSdLbu6uOjhjTS09zClws7vzlnAnAklI64cjaiC5fehbn6O6s3PRd9/9C9H+ZsIkdx4NmKUaxOKe79vsPIYkkBuFyIlPC1QGNvpWN+uoQO7GexcHdIXsYO1WadjVXEhDTK9OnfkUH4yq+9muoMn1ecekUZDjge1YSPVq74Oy9+DkmDsDRdvEg9iTEaQk0caa8nsM8h03hXZLaNd2bqu/xOQLZIihJLF29s72NLqg/Jp0U8onwYFstaCSI02ry98ogJoaO/hooc30uYdWWMjFMcn372ehTev4+S717NlVxeaphu/oMAmsS6SLlnxnKiE417iXWQTb/OId64O8TkmAlAUZwfr6uJCdrp70HWT/C+yS47npxHXP1Ig3ecekULDHA+JxJvEgxiTEeTkTMVaNuRdkd2yfvysoijfVhRlo6IoG1taWjJdnJQLJQuHzcK1a5poO/6hwURTPo3A6Y+Ao2bU769pOi1dfexo76alqy+cDMzuN3iDrF9cPFvkYuz6/IHwiWq/qaU8dfZMHj1tMqUB14i+6xGf9Bw18M1HY2K9XSkzjMWE41WMSi7GrpHIeA5paO/B5w/EPnkgt+nu7fR3NNHcMfLYioz7/aaWc82SuXj7/DR19ka/j0G8881Hx5TbRVC+xG5adRtPr97cplFkgQkO85fqlkJ8RdVxN5OpLrbR69dwSQM7rqyJ3RzPT0PrH1+aUUldQSeaexv9HU1ogcH8n6q6xIjOPXkga2I3QtK+22GOB3ePj6aOXm47dV/uPfsAaooLY+q7oXgI1av/dfEe3LWkDl3Lz3jIJdkYuzGGy8kRbfPSgIuaYmvUy5OVe+IdU+no7JS2X27L9PTqYem6fh9wH8CCBQvyPrpCJyZ3Tz8tnn4ufMHL1Uc+Sa1Dwe1TmVI6lQp1dH3FZkOuZ9UUU9/iGX4odmgh29C6EqGkVzsXRlmmfJaLsWsrsDClwk5NsZX7j3ZS9ddTR/Vdj7jCrapQOxf9gjX0+3rZ0urj2j830eL5T0wsyjSV1MvF2DUSiufIWJxSYcdWYIl+YkRuU9zbsJZPw3L8Q/xkvZ/lR+6ZcGwNNizK+cHiOfzoqXeMY3Qg3rlwTXB6TIEtWHmUPDpm+RK7aePrBp83uJHMEJtdwU1khgt9n2Mi9mFGOgLscPeEd7MWsbImdnM8P0XWP755wGRuPFTFuvqYcF3Gf9ojMGEuKGrK6hIJn3vyRNbE7oCk1hPjHA+aprPT3cs1z7wX/pybT5nPrS9uiarv2gosLJ5bw88XFoTr1VPLp6Gd/giU7J0zx1Y+yrbYNRQvJw9pmxeWT+OBEx/i/Odh0/ZOIDm5Z7hjKtUXWqTtl/sky2WZUEXlnlc+4eZT5tPi6eeUVZ9wxhM7KCidQJl99BV2s6sQzZ6+xK5OmC1k252lV4bEiFU5bfzunAX87GsTqfrruaP+rkNxHGnYk56q0ko5h9//Ccc/8BGbtncaxqJMUxGJCsVzKBZDlZQq55ApKQa5reqv5/LtA0pHFFuhuL/ksJnhDkcwiVFVDS4AXj41eCuNDpEJ3a3B2yEjHXVd58O2ANPjrOcY0uecFJxebTJ9OtTp2CibyeSOHM5PkfWPH321GuuTS6Nye8ETZxLwtKS0LpHwuUekRNK/W5Pjoc3r4+I/vhn1OT966h2WHTErqr5b5bRxx5IpMfVq9fEzpQ0lEmOWkw3qr+XPnMvPvhZc+iRZuWe4Y2pU7b4kfr7Iflk/0nG8CVVULnp4I7e+uIUbT5zH7tVOSuwWdMVDU/fOUe8uZXYVwh/QErs6YbKQre73IdcY8oOqKsyZUIJe5B7TQvKRcVxTbOXyxXXsXlOEYulC062msZvIlbLRXE2TxY3Hp1A8P33pwlFt7FLrUGho70HTNFq6+oaNn1Dce/v8qb3iq2u4el2y26AYO+9Ag3fISMeWbh13H+wWZz3HEJ+jjoJ+D9beVvrtsVNwq4uDjR3ZTEaYSeY5usJRwKOX7E2zx0t/kYJWXIsamd/d21ACPnxa6kbmJHzuESmRSD0xGTFn9jm7VzujOnlUVcGuBtCKa3EdezM+RyW2bheV/7wNNQs3aBI5xKT+Ore2kPU/WjSq2I6sYyoUoAaK6QvocY+pyHZf5EjEZF1oGW9LVuSjjHY6KoryKHAYUK0oSgNwna7rv89kmTItsqKiawEq6ERVOvm4182ydctp9DZS56xj5eErmVUxa0QNTbPpHkVWlQcv3BNHIbi9Gr99uYkWT3/s1YnQQraRya18Gj2ahSJNl8pUnlBVBayFht91eNFiTQteXTOZehWK42cvO5RdvVtZvu7ShGI3kSlJI522NHRI/lF713DNCdOxWALSYTMOqKpCTUmcEeKahmax4lr+Nj7dj62jkco1N6B6mmnu1jlqbi2tXh8Xr3pz2Ckdobhv6uxN2dQ6Tdeob69n2dplYzofCAGA13ik44eu4Bq+8XauDulz1gFgd9cbdjoWFxZgs6js6uwdW1lFXkrmtDlN1/ik4+Po/HjMTcz6+09RGzYGn1Q+Dd1iw6bG1iWO2rsG1eqh0ePGhkKlBqqqjmp6+bDnHpEyw9UTkxVzRp9z1N41FBZ5aeruiKpj6lY79cfcxLLXrouOTas9etrhMPVrISCiY1AF29l/pnLdz6NynMVayORikwWZ48SYUR3z+i/eSoG/Lu4xleoLLeNtyYp8lOndq8/QdX2SrutWXdenjPcOxxBVVahxWqnt+RTrA0fS3rQp3OEI0OhtZNnaZbh6R7bxt9F0j4e/dSDt/m384q1LuWDtSdz23mX8+KQKHv7WgbFXJxw1wfVHIhaybTv+Ia54rkGGN+ebeIsWh9YPuf9rcOe84G3zB4MbzQwsaKx2NqDp7Sxfd3nCsZvIlKSRTluK3tyjlPMPs3PhS+ew+KnFLP3bUurb69F02RBpXNI0NNen1HduZemai1n87Mks3XgT9cfdTPspT3Dfm51cfdzccIcjDD+lQ1UVJpYWjW5qXQIbdbl6XeHKIIz+fCAEMDjS0R490nHLwM7ViYx07C0Onicc7i2GjyuKQmWxjabOvtGXU+SmBHJaMqfNGebH167DtegnwScMrOloKa6JqUsctXcNy48p5bwXzg7WD144j/rOz9Ce+350HUdkveHqicmKuWFjKKKO6VIIdzhCRGxG9skMV78WgsGOwaV/W8rip49l6aZbqD/mJrQpC+JuMoNnFwT8cWPMKIdev+EH+OjkV9+YH7deG7rQMrnCQU1JYVIHI8mSFblPpldnK+/gGg0+R2X44A9p9DbiC8Q5ORpcxVBVNeYqhGLpYunz0cnl2teuZPWxq1HVIUMcVJVWx0y2D2xs09yts+KFFjZt7+Ta42V4c16Jt2ixZ5fx2p4XrAFnTdSCxr5vvzyi2E3kStlIr6ZFDsn/zhETuX7DZTEdNquPW021vXqsfzWRDskcBdDdgqvjc5ZtuiU6Jtb/lAcXr2LFyTNGNaVjVFd8E9yoyxfwjfx8IISZUKdjYfRIx81tGlVFUJpAfT5QWIbfVoqzfbPpcyocVnbKmo7jS6I5bbgcO4Kcb5ofa2bjX/YuusWGpbgG1RIcHROZp1Wrh/NeODv6XPD6Daze/3KqHzsjWB8qnpCsv45IoeHOwSM+r5vE4NDPMYyhgTqmTzOJTS3i3O01WTv/gjVQIrEngswurqw+fRXVisV0kxnKp8E5zxrH2EB+M8uh1gKNXzy7hce/fTBA8kYyJpjfZcmK3CedjtnK3xNOCLZuF3XOuqgkUOesw2YxaQ0YJJnA6Y/QWTqLMnth1HSPRk+b6UnQaA0zRbVw+XONhsObZZ2xPBNatHgok/VD8HlAtUSdzGyeZuPYVc1bssNNSRrpOjyRQ/LLneqoO2wkvrNAgo1YMP++IuNnIn34Cp2GMaErfmqKC2nuGt1U6RFPrTPbqGtIQ9dmsY3sfCBEPN5WKCgCa1HU3R+6AglNrQ7pLZ5mOtIRoNJZyNZW72hLKbKY6Tk50ZwWb9rcCHI+xMmPVjsFpQYXFhUdpaALRfER0DXj+oGjckRrWif89xFJZfR3NjsHR8bcflPLueSwmVQ5bSiKgjZ0uaiBGRGujs/xFTqx9XmpLJuOWjkj3PEY+pxGj9u0jpnQuTui7Rfm3ha8X4gBphdXFKLbbUY52LPLdH+G1q4+oCAmThdNWUSls5CrT5qEavUwwVk9qvZPzDHqKEBt+TDh/C5LVuQ2aTFnK8USntpa+c/bWHnwddQNrJsUWsOrsqjS+LUGScby+Jk0NGxny64uNG1wh8nQSTBSnbOOQMDCyXevZ+HN6zj57vXh15kNb65wFAwO9ZZpq/kttLZnpPJp4PoE+qMrTEax+7NDbqPTWxgVh4kKrcNjFJtmImPW7dUM4324DpuoqQwS35lj1ogdsvuj2fflDwSi4ueD5j5sfV7TmNA0HU+vf9gpJUlh1pk/pKFbWVTJysNXJn4+ECIeb0vM1Or+gM7H7VpCU6tDeounYnd/BJrxSKEqp41dnb2jyvsie8U9JyeY0+JOm0sw54eMJD8OPU981vGZ8bmg2xW9pnWy/j4iaUb6dw7F3FFza/nB4jnc+NwHfOOe1zjt3tdiXqf1uKjva2XppltY/PJFwamsfa1oPbFLmpi1qUIXPoeNzYi2X1j5tOD9QgyIF2dRjHKwt8Uwxnq0YLv/uw9v4WeH3BZ+/0VTFnHxvpfw3bUXcN6aEznvhbNH1f4xOkZ7O0xmzsmO7nlJOh2zldUOJ94N5dNQGzYy69+/YfURv+XFr/+d1cetNtw0QNN0Wrr68Pt6DSt65TYtZs0So5PgXYtWcuOznxuudRI5vHn9jxbx9KULmTOhBLevXdYZGy8cNXD66uj1Hk/4Nbx6M7oWiDqZhWL3d4f/nt8f/heunPdrfvmXds75w39HtV7TaNbhiYzZfSdN5q5FI++wkXX0skSCjViz76ulpy0qfq5d04S1qI6Vh9xgGBNtXh/n/OENbnlhC9csmcvj3z6YG0+cx4TS5K5VA5h35g9p6KqKyqyKWaw+bjUvnvKi6flAiIR4W2KmVn/aodGvwe4j6HTsK56KJdBLkedzw8crnTb8mo6rW5YByCdxz8mJ5jSTeqWqKgnn/PB7jSA/Dj1P3PP2PaxYuCL6XHDwdVT+bzV65Bppyfr7iKQZ6d85FHPXnzCPHz31TtzXuTSf8VqMEdOiQ+2vgM9hWsdMKDYj2n5A8PbEu4P3CzEg4YsrRjn4rUdj2nDa6Y9wxXMNNLT3sGl7J7/8SztXfeFu/n7yC1z1xav4/itXjLn9Y3SMdnR5RpTfRW6T6dXZYuiaBvYqKJkEx90GVgdqfzfVAQ3K6gyHHEfuxHbXkjoOMNh5uLlbD69ZEjn1sKqoikeXPEqvvxebxUbA5+Af738c9f6Ra50YDW82G+qtaRqtPa0yJTUPRE1XLaml8uv3oWoB6GmHtT8DTzM9mkrhaX/E8sRZ4aHy+ld/zK/XNvO1eSWUO1W+c8REfvtyU9w18cyMZn09iI7ZGj1Y6RtJTMo6elkiVIEy21V9gNn3pRLgiW/PwofGDneAW5/fwXl/aeXRs+awevED+NCwWYqotAdjIhRvDe09XLzqTQD2m1rKb86ZQ6PHn9ycFtq8aeg0E4OGrqqosgapSA5PS+zO1W3BEQwj6XTsLRnYTKZ9C72lM2IerxwYGdzU0Ut1sUyPyhdxz8llI8hpZtPm4uR8Tddw9bjw+XuwKRYqVRuqvRJVTSw/Gp0n/Lqf+4+6H1W1oAZU8PTw/n7XU2yZyHSUEY/UGG2dRYzMcH9nw+VWVBVd14f9fnx6wLj+RzBPDt0J+6i9a7j/hIexWAIxdYRhz932yqi2H/3dwf/b41wYH2g/apqGSwUfurS38lxkB3bctsxAvVJ75Re49l+Kr7gWm7OWSuck1Ig1+1sDJbz4wbrwyzZt7+S8+ztZ/6NF6Kr5kgGRoo4xFCo1UFU1vEaj0THa0a8yySC/6xYbsgBF/pFOxxRLaC0XgzVrtNMfgZq9UItKElo8O/IKwopXWrj/+Ieo+uu54fdrO/4hVrzQwpQKO3abSn17ffgKb+gKSeiKW4u/b8RrmBmtVbJoyiJcvS4uH9i9eOjniNRL1lpCoWlIUTFz2B3MWnMT6ubngjF72iocL/0YvLvguNvQK2ei2IrxWMo45ZCPufa1y8Kv/dlJt2G3jTwG4q79lKDRdNjIOnpZwqBjTv/mo7iVMrrbu8MxbpaP2nvauPzVK8NxuOLk2/jdy928thPmTa6ibkijd2i87Te1lB+fVMH5L549ppxmfFzG2bxJiFTxtsCk+VF3fdgWwKrClOLE36bPOQUdFYd7M67px8Q8Hup03NnRy7zJZTGPi9wU95ycjJxmcjFGs1fF1kkOuYFZPdXhtfYgfh0o8jwxv3o+39v/e1y3/rrw+13/xVu55Vk3m7Z3MqViO09funDE64lZC9Qx11nE8OLFoWH9deC8bbdZeOC8A3HYLLh7+rnnlU9o8fRFfT+2ArtJ/S+4Dm6o/VVTXMg1S+ZSbrfy8c4A+06totI+wgssqgqVMyDBtl+o/ai98gvqv/Rdlr1+g7S3xomE2jKqilazJ/VHXs2ydctNY0PpMm/3K8O0fzRNx93Tx67erSyPbO8ffB2z/v0b1MOugtq5hseo11KB+8SHKH9msL/CfeJD6GoZFQPPkTVx84dkohRKeI0RgzVr1MfPpLezGc1RC+VTgwvDxqmoRV5B2LS9kwtf8LJ5ydP4vvcO7x7zZy58wUuLp5/fnbMATfHEnSo6mm3pjYZ6//CgH4Y7HI0+R6RWMtcSMpyu+soVuJbcin/Zu3Sf9Rzqq7fAlr9Bw0ZYfSrKqpPQgX48XPvalTE7pGuKZ8TlGE1sJoOso5clIhuxy99Dv2ANWy3TOf7X/4mK8XJbRWw+WvD9cIcjBOPw6v9cyVXHTWPly/WGI0+Gxtvli+tiYnmkOVe8UMQAACAASURBVC3ucRnavCmBnC/EmOk6dLcajHQMMLUYCtTIp+q81vUO3//8Ns755Bp+2fgHtvU1DT5usdHnnIiz3XgzmcGRjrIhQj4Z9pw81pw2JOdz4RqonYvL5zbcvdXV8Xl4PbDh6kCR5/Vv7fOtcIdj6P2u3/ADvnPERGB0oxPTuibwOBcvDk2Xx+lxsauzj2ueeY/T73udG5/7gP87eg4Pf+ugqO+n0m5S/xsYfejzB6gpLgyvDXn6fa9zzTPvsdM9yjVsR3LMDLQfXfsvDXc4Rv2O0t4a91w+d7jDEYxjI97xE6/9E8qx7+zcEe5wDH/G6zfg2n9peI1Go8+oKini/Oe9vHnkk2w/9w3ePPJJzn/eS7cvehSxrImbH2SkYwqZrTHy50sPpbYkYqdIkzVr3F0erFZfQldWh15B2LS9kwuf6ufZyxYysQ5+febk8BWCpu6dcYdKj2ZbeqOh3jIlNbPM4m80V+tNv0t02q0TKOnbGexwjOTehubvw6cUmO6QPlKjic1kSHgqg0i9iF3VW7v6OPsP62Ni/ImLD2Fm2R6D35cOPk+TYRx29PbEjGwY/KjoeNMt7WPOack8LoUYk143aP6YNR0/dGnMH3I95Zn2V3jM9SITrVXMt8/iw97PuH7HPfy07gJmFk0Fgus6Oto3G35UWZEVi6rQ1Nmbkl9FZEZazskROT/EtE5S6AS/D03TaersjZtrI8/rPf09hu9X7gye40czOjG0JnDkCLhuXyA1awKPc/Hi0CxWev19XPRw9HqOP/zTO/z50kOjvh+z+h+6Qounj4Cu86tT9+W8B96Ieq+L//hm6s/rA+1Hn6NS2ls5JJ2j9xJpi8fP44pp+6fF08dFD2/k9jOnG3+GozK8RqPRZ+jotHj6OWXVJ+HXReZaqS/nF+l0TCGzNUa6+wJoTn0wwZisWbPTozGxNLErq6ErCKGDM3SVotwem8gSmSo6mm3phw71bu1plSmpGZTMtYTixUy51YrfX2gYw37Fis1iTWocjCY2k0HW0cs+ZjHe6O6ho6efOROqgvnPs4vW7nbDOHR3a3FHnkTGW2tP95hjWdb4ElnD2xq8tQ92Orb1aLR06+y+2+DT3vC8x2OuF5lnn8mJ5YehKiqH+Oezqu1v3N70R3417QocahF9xVMp27UBtd+LZnVGfZSqKlQ4rOzskE7HfJOJc7JpnaTPi15mY8uuLrx9/mFzbei83opxfdXt1UY9OtFoTWCA9T9aBM44LxSjYhaHZrGiKlbD+Oj3x+7KO7T+N3Qdxz9dckhmzusD7Udbt0vaWzliaOyE8kt486wkS3R5qHh53Kz9E8pxbq9m/Bndrqh114d+hqbphn0XoVwr9eX8IsN0Uig0+jDSlAo7n7V6o3dUc9QE13CM2Emq7fiHuO/NTtMrq5oe3KCl0dNIa08rKHr4CsKGqw7niYsPobSogDZv8IpvaGe1He3dqFpx0qeKRr5/S1cfmqbLlNQMM4u/0awlZPZdqloxjZ09tOiluE98KCqG3Sc+RLe1YkRxMDSO/H4tJq7Czx1yDGh6bEVR5DezGA9dHQ3nWUcNlWXTY3apvmvRXcyfNDmqsmeUy0LKbRUj3v18aJwW2dSkHZdCjIk3OA2VovLwXZsHNpHZbWATGU+gm9+3/IVJ1mpOKP9qeHR3eUEJJ1cswuXv5JHWvwPQWzywmYz7I8OPq3DaaJJOx3ErXm6N95gRw3rFITdQWTYdt1rGHS9tocxuTTjXVhZVcs+R93D3EXfzwOIHuPuIu7nna/ew76TJ0btpj0Ay62AiMZFx1OjuYVdHj2mbp0gtHfX3M3QEVpvXN+x7+QMBdnqa2d65g52eZvyBJHScDKx5Wvm/1aw8+Dppb+WAdO9oP9q2eOSx5PL20dzVG5OfQznuty83cf0Xb43+jIOvo/J/q9FNNg+D6BGWG65axJPfnUdZiQdXXxuarkkOzTMy0jGFqpw27j3rAC7+45vhHvybT5nPrS9u4ddn7jf4xIE1a7rPeRF3l4edHo371ney/Mg9Da+sxlsUucppi7mC8vC3DqLPrw2570BWH7sanzZkqujQXbQTWPQ73lUbmZKaOWajX0ezllDM9BLVRqe3kBN+/Z/gbn1za/m/xbPZfsyfKbdpuH0qTucEdrMXoirmQ/MjxewAOLeWZUfM5pKI4ycUVyh6zDFw16K7mGGrwhroRZFNOMYFoxgP5dioq6Gqilo5g1k95Ya7VIfEy2UA9c1e7ljTwZUH/pqqEgs1xU4mOatMc5pRrr7zsLv4zZlf4LuPvBV7XI4i/woxap7m4G3Emo4fuoLHzIyBTsc/udbQFfByauWRWJToiv4U2wQOdM5lbecbHFf+ZawluwHgdL2Hp2Y/hqp02Gh0y5qO40loGqGmabR6fVy8yuB8DvFH/hjkRVUdqJMcuxpfoBcbanj3al9XH+ceuju/enEzN58ynx899U5CdSBfwMeK11dE1aunVxSNus6azDqYGJ7R+fvmU+bz0H8+48fH7BnT5kFXYr6fe886AIsafK94ncyRI7D2m1rK9EIPay6YQX1bP9euaQqvoR/6rv2BAB+113PFK4Mbbdxx2F3MrphFgWUMHSgD7Ud1ye3M0jRWH/2g7F6d5dI9em80y0NFHks1xYX839Fz+OGfovPonFon1bhZe+FMtrT6WLWhixsPupeJZVYI6Fh7+nl/v+sptkxkOorpKDdVVagqtlLfvpVlL0X3a8ws20NyaB5RdD13FuNcsGCBvnHjxkwXY0Rc3j7e3t4RszOa0XoEia7x0NrdytLnl8YMY1597Gr0QAkn370+KqE9cN6BXPPMezG7UsWUwWAXbb75aHAR7zgN35auvpjPNHz/0GfkZqN6TGPeMxW7qVo3xOg7P2puLT9cvCcur49uX4B9p5ZR6Ux8ytXQ97z37AO48bkPDONKKehi6d8MjoEvXk+1pxWcNcE1oMqmgmXcX1vJydhNVGjtrkZ3D21eH/e88gmbtrvNc1Ac8XIZYPjYIxd+kSkVDuNc3dNqGKfXHnAPnm57eI2vfaeWUVlkgY7t4NkVHIH21qOw6CfD5t88l9exm3Fv/A6e/wGctgrswb0ir1zXw7rP+1l1FLT2u1n++a/Yx7EHS8q/YvgWnkA3v25+nIOL9+G7tacx+5/fpX3K4Xyy8NaY5656bSvrtrTwwc8Woyh5v6bduI/dyIbrNUvmmp7PwTi3Pn3pQmocI8+Lje4eTrv3NRrae9hvajmXHDaTKqeNSWVFTCqzjyhXrz5u9ZiWVcnRnVdzMnbNzt+h2DNrd7V6++juC/BZq5eVL9fT4ukbdrpr6LNqiq3cf7STqr8O7r4bOP0ROktnUWYfXLuzydPMuS+cHRNfDx69iknFtSn4a4xbWR+7I2ozZ0hkGUNtsZpiK1cfVkOtQ8FHAbsXa6irvx6O+/7TVtNUOIMz7n9jxL9bvPxbWViVizl0NMb8SymK4tF1vTjO47sBz+m6Pm8E7/ngwGv+NNbyjfvWeNIN6VQrt1czsawooV76RNfF6fX3GS7Y2uPvoUDRqCmOXqfEYbMkdlXFYBdtHjsjuFvgkEW8IyV81WaUnZpi9FK11pLRd/6PD5q54EszuPLJt8PricYw6HTWlODu2L16H9eeOJXfvtzEpu2dlNuN19vx+QMoisnCyCUT4KlvD8bX6athwjzj+MrdDnAxQNM1XH0uKPAxocLCff/aFu5wjHs11OS7Hy6XGT3W3NWH3VZgeJyZLeBtLdCi1vh646pF0LwFHl86GLsn/BrW/RyOvQVK6lIWmznaKBbJ4GkGRYXC0vBdH7QFwlOr/9K+Dh2dLxfvb/oWxRYH+zv25D9db3NG1TH0lM6guPUtw+dWOgvp6Q/Q2eunzG5N6q8isk/kNMJ45/PQv4c+pmsB87x4/B2m9VJd1yM2VXSHc+36Hy0CRae1py1mxI/pZgv+XnBvH3UdIV4dTHJvcpmdv+vKCrn2xKn06q209hRGjfJSVQUFhbN+vyHqtWabVUR+Z49c+EX6O5uoeuakqHaT5fEzqTj/79CpB+PGXoUWMN6oSNf6gh3qUv8cN5IyAjqB9ouma7h6XSOeaahpOj39g+vhltutEZ3rpw7m4hPvhuLa4P/d27A+sZTys14wz+WeXabljbfZTabW8RfJJ52OyWTQqaZ+81Hm1O6V1J39VMV4Y44GTwN+zc8dZ01jhyvArc/vYNP2Trp9gaidrcFkTQSTXbR1vy9u9/vQnbNN33+UnZoiO0RWthRFMfzOQ1e0DGPc4PjQznqaejUQnn66aMoibl/6Azq6AxQX+jhq7xr+8X5L1GfYCiwoZgsjt30WHV+PLzWOL+kAz3lGU5fvOnYlN54wD1WNk2fjfPfD5TKjx9q8PiaVFRmW0WwBb7d3cP3RKRV2KugcbFhD8PbZy2Dxz6GjAXrc4dgcbUXS8G+Y5gXNRZbx7AruXK0G47s/oPNxu8YJu0NnwMurXW8y3zGLsgLTC+cALHDOZYP3PdZ2vsHssplM+ORJLL5OArbSqOdVDjSqmjp6pdNxHIjsBHL39MfNrUftXcM3Dqyg3Kni9mr86b/t8fOi33z9M7M8breppksTmW620LwFVn096XUEyb3JZ/S9H7V3DUphE7e9vpzGDdHfeei8mejACaPvbO2FMw3bTXQ0wB8WB+PmnGextX9qHF9N78LzP0I762lcjvLYJa9E3om/U3QCEmi/xFuGLZFp1U0dveFjyd3Tz8++NpGqv349Ohc/c2kwFz9+VvC1xbX02OCp7+1FW1cgPIBk8dwaqrs/gcfPNB0NnOhmNyIxiqIUA88AFYAVuFrX9WcGHi5QFGU1sD/wPnCOruvdiqIcANwOFAOtwHm6ru8c8r6/BE4A/MA/dF3/wUjKJRktmUw61dSeVmpKCplc4aCmpHBMFQpN0ynQS7j9sLuiFmy96Us34bQ6WfH6Co7/yxJ+9uZ3+L8Tyjlq7xoqnFZuO3Xf8GKskVdVojY5KChA23NJ9AeWT6NHs8Rd1Dt01cbo/aOYdGrGqzyK7BA6EZ1893oW3ryO6599j3vOOiDmO59UZjeP8YjjQ5uygNZjb6axQKW5u5lqezXzq+dz5twzuWTNRZz90gl8d915LD+mlKP2ron6jCqnzXhh5MNup3Ldz6M/0yy+zDrAu1tinyuykqvXFa5QQfCq6OXrlmGxdcfPs3G+e7NcVmG3YlGJivmj9q5h1UVzqavqRbV6DDcyMorT2796F3/6b3vU+xfo/ca50VkTnFI4UL5QRXLp35ay+KnFLP3bUurb60e9iVK6FzQXWcbbAvbBTWQ+69Do14KbyLzU8Tr9up8vOvcZ9m0qC8qYWTiVNR0b8JTOAMDZ9m7s8wbqBDs7ZF3H8SByE4B7XvmEm0+Zb1hPrHAUsPyYUm577zIuWHsSt713GcuPKUVBj8mLWnEtrZP2oVHFdAM5szyuKZ6Yc8aytctw9brMN6YJ1SmSXEeQ3Jt8Rt/7VcdN48pXlxt+5yGRcbrf1HLuPfsA/nTJISiKEtX2MfrOtrT6BjdQDCmfNrhJl3sbeHZRue7nMRu93LXoTrSyKbSe9Bs+17pZ+nxyzusi+4VG70X2CyS8OWYC7Rej+vHQuDcSivGVL9eH8/U9r3zCrCqrcR11YFkWbcoC6o+5ibP/8S3OW3Mit713WbgP4o4lU1BDHY4Dr7M8fiYNDdvZ2ualuauXgM8x4k0aRVy9wMm6ru8PLAJuUwbXtJkD3K3r+l5AJ3CpoihW4P8B39B1/QDgD8BNkW+oKEoVcDKwt67r84EVIy2UjHRMpjgjBVu7+uJf0UhkqHTUwq5WHlx6P37Fz0cdn6LpGj989YdRCeb6DT/gN8c+yA8f+wCAa5bMpXxgN79JZXbDzThWfu0OZgHq5ufCu2j/5LkGVpxcZTq8WVUVZtUU88TFh+APaBRYVGqLDRr9BbbgyTjyb1Q+LXi/yGpDK1v/+CC4AcETFx+CruuJXakbOD60KQuoP/pGlr1+Qzjublh4Ayoq16y/JiqGr3jlch44aRXXLZk35DMUZpbtwYNHr6Jf60cPWKhT+lFDGyOEmMXXWDrAZVp2Vog3HSOuON+90RXoCruV+hZPeEHtG0+cxx61Tjq17Vyy9lzDq8haIEDA04IS6GN3ayWrj/0jvX4fHzf38tCrXZyy/zQuWDiTbl+ACaWFKLpJbnRUwT9+Gi6fWUVytOuOpXtBc5FlPM3Rm8iEdq4u0fiTawMzC6dQY61I6K32c8zhT+1reMMGM4GS1rfonLQw6jmhTsddnbKD9XgQOY0QwGZReeyig9HQKbJaqHYG64munvbwBhsweO6/b9H9TI/Ii6GG7bI1F0fn3bKZqD1t4XOy6qgxHEnU1L3TfArfwGYLDx69isYOD5McViY+dR5qQ8T6bgZ1hNFOkZbcOzZmf/fI711RFAKqy/A77+3vQysMbhYTitM7XtrCuYfuHrPxUGj0qdF3du2aJp44dTXWJ4csAbD2ZzBlASxcDs5qVE8zs164htVfuRJfyUQCjkp+tfF21jWso85Zx4qFK6i2V9PobRzzeV3knhGNTEyg/TLi+vFAu6aiv5e7ltSx4pUWbn1xS7jfQC3wGddR+7sBcC36Ccteuy6mD+LBk1dh9/cZlrfWAZ929nLOH4LH21F713D/CQ9jsQRktO/YKcDPFUX5CqABk4HQlL/tuq6vH/j3H4FlwAvAPOClgb5JCxA1yhHoINiZ+XtFUZ4DnhtpoeTbTKZQp1qkgZGCoRFiJ9+9ni27uqJHDoaGSt//NbhzXvC2+YPg/REiO342be+kcYcXe+un3PLGLaiKGpNgqu3VWAsCXHXCRL5zRC33vFLPlU++ja3AEqzoGTVgX7mC7Uf+ku3nvsGbRz7JhS94efGDlrgVIU3TqW/xcNq9r/GVX73Cafe+Rn2LJ3Z0pKMmOAQ89DcKDQl31Izs7yzSzmwNR13X447gNRpJ6/rKleEORwjG3XXrr6PWUWt4ktzZ6aGz1x9Vmdc0nfpmL6f+5j2+8vO3WHrfB2ztLcF/6h8Tiy+TY3XYDvAEj1WReqHpGJESmo4xzHc/9Ap0e09/RN51c/6D/2Wnp4XvD2kkL1u7DFePK9jh2PYpHa3v09y9k87mdyjzuHEolZx3/2ae2LiDi1e9yen3vc75D/6XHl/AODee+hCsvxMaNobLN+qOVrO/YcQIjxDDpTFEfvI0R410/NAVoEABl6UeV6CTLzjmJPxWs4qmUaQU8s+ezfQ56ihufSfmORUOKwqws0M6HceDUCfQs5ctZMVJ87jiibf40i3rOPN3G2jzDN9Abu/z0x9xTjdq2C5buwyXpzHmnKyix4wkijxnzK+ez52L7uThox8OXijSteBtfzGn/L8P2dnoHfYi5tAZIIb1exOSe0cv3t898vxdV27Hbi00rCd83Nwb9Zo5E0q4/oR54Q5HiB19avSdtXj6ebN3Em8e+ST+Ze/C+X+HDfcGHzz8WnjxJ/D0xXDi3aieZqofOQNbdzsXvnQx6xrWAcE4vnr91Xxrn2+F3zeR83rCI+NE1hvRyMRh6rCaphMIWBKvH0e0awpWzueAl07l/qOdQHDt8SuffBuvtQJ9SB216+SH6a39Avry9/DVzDZesxQ/ikl5bYX28I7YAP94v4Uz7nkfq15Ftb06qsNRYn3ElgI1wAG6rn8B2AWE1oEaeoLSCXZSvq/r+hcGfvbRdf2oqCfpuh84CPgTsIRgR+WISKdjMmja4AKp5zwLc44L3l8+De30R7jiuYb4UygSnOo5tONnxSstWGzBKSA9/p6oBDO/ej7L91/Ot1+6IDxd5ccnVfDwtw4MT3s2q+i19vbz5Xs/ZsUrLXzniIk89b29TKcPwgimiahqcM2JC9fA8veCt7KGXk4IVbb2m1rKU2fP5F8X78Ffz5+NwxZnbZChU0FfOI/6r/0UX9lkw7gDDE+SbV2BmHgyirnzH/ofG3vrBit/8eJrtB3gMi07axhOh0tkOobRd3/W08HTrntgl9SITmSjDveqEovx6Al/H/5uF5/2t/Gzrc/woeZle3ElTYVWHEq3eSNzaG4851n4562w6Y9RsTnqjlYTCS+NIfKProO3GYoGRzJubtOYWgL/7PovDrWIOUXTE367AsXCXPvuvOF5D1fZbhS3bgp+RuRzLCplDitN0uk4bqiqQkCDi//4pnlnjsXGoimLuHPRnTyw+AHuXHQni6YsornTzzX/CdB/1jPwrRfxVU43vujibY49J3c1xuTz0Dlj0ZRFfG//73HLG7dwzgvncO7fzw1PZw3VdVa80kLb8Q/FrSOMZYq05N7RG8nf3aiecP0Xb+WuFxujXqOqCrquU1Ns5b7zZvPEd/fkvvNmU1NsDQ+6MPrObj5lPje/8BGXP9dIu3VCcNO3RT+Br/4ouP6oe1vwwuHL18Nxt8Hlb5t20JTZBkedxz2vaxqat5V615akLbUiMmtEF5SHab+0eX3c+OznXP/FW4dM5zepHxu0a6r+ei5XH1YTzktl9kLcJXvw7jF/Dg9KOuc5D1+75z1aLbXYCuzUOevCF3MeWPwAdx9xN0UFRYblbTv+IRp9zsTWUk3yskLjRBnQrOt6v6Ioi4DIytw0RVEOGfj3mcC/gS1ATeh+RVGsiqLsHfmGA+tElum6/jxwBbDvSAsl06vHymhB19NXB08uqkproIQXP1gX9ZKYgyrBqZ5DF0netL2Te96p4OLDZlAB3LnoTpavC65dcsm+l3D1+qujrppc+9qVrD52NapaEnw/k4Vba4udHLV3DecfZuf6DZcNO9R7RNNEVFU2jclBVU4bq751IBWeev4/e2ceH1V57//3c2bLzGSdbBBWF1zQ0qq4IL1W3ECoUttaF9yvWmv7Q7zca6/VarVYb1UuiyhqUXCJW9tLXVDBBbtQF1AsKoqAC4QQksk+ySSznPP742QmM5kzyUwyk5kkz/v18oXMekI+5/t8n+/zXQpf0KeXjSscr5982Y0De/EyadfMWmOoO5MwsfKMh/jZG9eFNfebE+/jnhdrYvQUT3NCKNzwcrU+dTC3l2lnkUGeZMqkZV/SrCFUDlc5pzK5oSo9f/cWO7TWwFPnGTblNmpOb8J4mJciLDTj44HPn+biyRdz+6bbu4fczFjKE1cdz2WPbTaeWBhpG1VVn8569u+jtBnaQEWW4CydsTQqUyepf8OBNjSXDF06WyHQEZXpuKspyLh8Dx+0bed451GYRHJZV5PtB/Nh++f8I7eQ8/e7sbbX4HOOjnqNy2mlRpZXjyj68hELbYVc953ruHHjjWG79r+nLuHxt1t5/oP9NHoDrJg7EauiGg8b6JmR2HOQR5c9VxR9zfjVSb/i8lcvN2xTUewsDpeE/34r/OKyVzGZVWyKBZe9FCVy4uoASqSl7e0/yfy7h/yE1TOfpKqplaY2lXte1AdchD4rhN2q8N8/KOK2d7r3PXf+YDF2a/ek68PL8/i/60+mvTPIV+427lu/gzpPZ/dargjdd7DlRvuKVVug8nxY8Ek4QNNTx96AN/z/cQ9Qu/acDW0HmL/1npS1WpFklkQGqUQNEcwfheuajSh+b8z+xRcIsuHTOupa8ll4+orwcK4i8xhjHzHOvubbox1Rg0HbfSrnrP4i5u2aGqS4s4mHTrkXd7AzHHsI6bjQVohSNhnt39/A7+tgh9vHba/VMP/03oeLhUh1W6ERQiXwkhDiY2AL8HnEczuAnwshHgO2Ays1TfMJIX4MLBdCFKDHB5eiD5oJkQe8IITIQc+M/I9kLyqjKWZCiFlCiB1CiF1CiP/O5LX0G6PMp+fmhTeQQkmghCLBUs+ep2xnHVXK3BPNXPTqpZz+p9NZ+dFKVs1cxfofreeggoOijNeUkincdMJNeAPecGpyvEyh0bkl3HHeRH7z3n8mlOoty0SGP4oimJjTTuELl0dpXUQMuOiZ+h7v5K65s5nFpy6O0t0d0+/g3s33km/NY82sJ1lzxgssPHoF97zYxNa9LTF6iqe5dl8w8WyBUJCncJz+ZyIZt/0ty5akBUUolNhLqMitiCnH6P2N+u9eLRiDW/NTrXbgnv171LFTY7JXjbIbbCKPO6dFa/jOaYvJUfLxaypzJ80NBxwhNORmAfnOTtZeP51Nv5zB2uunx59UGkeb4UDr7ErWnbeOW0+6lUXvLuKily/q98mvUUNzyQggNOigK+jYEdDY16qh5W4liJpUaXWICdbR2IWNv5n0oGKu+6OY17gcVvY3yaDjSKIvH7GpsykccATdXv7H2zdyxtF5jC2ys+DMIzDllePKHRX2WaeUTOHB0x/kkbMeAXuRbrtD9BzkEWHPQwc0cXs7hkvCT+bKGQ6ueevfmbV2jl6p0bw7ysYO1PeVtrd/JPvvrggFCwWsersegJvPreCRKw7jrKNKo96jCg+3vbMwJllDFZ7uz1IEZXk5jHc5OHpMASsuPiZ2LVcU/TDTwFdULXZa/a0smr4oZu91VMlRrP/ReirnVMafMty15/TZnClttSLJLH1V7sRk+70yj52d9agFY2L2L6H7Y+veFq5d8wU/eeBz7nxhL4oSxy7F2deYrbYouxTvviuiBeWp88hrb4pJdgrHDRQFkVeOuWg8oyrGs+Li4/j2uIKEsr19QR8l9pKoTPgSe4nUugGapuV2/enWNG1aV5n0lZqmHalp2tdd/x2hadolXY/9SNO09q73fKRp2imapn1b07SjNE37Q9fjV2ia9idN0/ZrmnaCpmlTuj738WSvL2OZjkIIE/AAcCZQBWwWQryoadr2TF1Tv+gj8ymykXYou+XJq46nhCZo6sqwshfrJ7ER2ZLqBU/jDuYhWjv1UwY0lPY6jrD72HjdZBrJJ2jycMVrl4Zv8I1VG9nRuIPKOZUA4VOTKSVT+H/H/r+orJtQ1mK8TCGNgOGCV+iBNAAAIABJREFUFgpaRmYUGf2Mskxk+BBq2F3k78BsMEmySQgONOwIZ9mG9FXqKDU8udvXto9RjlHcdMJNFFgLaPY1c/+H97PNvY3/Vv+bUY7RNLXmcMML8fXUU3MzJ+sT0myiA8WsIchFP4hJ+oftfUhMqEwgMrNZ9iUdEvRsPF/kMLO7eVd04+5Zv2XSa7/WhwcEusuujIbLeP0TuPk7D1LoUHDlWChXFKxqM/XmHFw2l/GGQPVREWcgV9S1Rp5o98jgVIQCAq7ZcE3Ud8iTX0lShLLDcvSg41fNKhoa1abNjDGXJTxAJhJFKEzKGc/7nXvpVMzkuT+iYcLZUa9xOa18Uds64MuXDAFUFdrqKAl4+du1h/Jls8Z/rdtDnccftabHO6A8skLPtCmyW8K2u9Q2gWfmPMOB9gPRPsfZdzHp1Vv0PoyhQR4helQj9JVVpCgCVfGwYGNs395IGyt938yQ6L975JqfY1W48ex8FrzdncW45OxlFDm6t8E+NU6Jqxob3AgFjMM+Y0sPnzGOr9gg4LrXr6PEXhL2gb0BL6WO0qjMRjUYwO09gE8NYFXMepatyRzec1rbG/rMjJMMHfqq3Ekm2y+Z+6PZ24lTFVgueArx3CW97mt6fu5ZR5Xy63MnUCd8WGf/Hp8tt89AePi+6aLQbo3O9naYUdpro/ZgOeYcFhy7ICqDctH0RXrptmRI0WfQUQhxAqBpmrZZCDEZmAV83lXTPRBOAHZpmvZl1/c8C8xFT/UcOvQxkbnnhtVhVShs3YV4NHohUksOp+HqDfjUAGZh4tG/NfDw3zeGg5QTg98gnr0I0bQHS+F4yi58hurcOBvboI9RzlHhMryrvnVVTNZNpLHqabBUVUNgNlzQvmj8gnvevyeq1FqWiQxfIiemL/t+BccZTJKsbdzBoncXxeprdmVMKegd0+/g/g/v56pvXcU9798T6zApsRMIjfQU+RpNDVLSvhvliZmG5bGJ/Iz1bb7uz3nu4vif09+ybElGidRxyAl75rqjYp24d++g8pSFlLzyy6js1Z6OEsDE4lyKnRZym3dieqJbM65L1uJ1lBhvCIIBfZPSi14CaoD9bftxt7tp6GzghZ0v8PNjfh6V+ZDqgTKSEUhbV9DRrgcXdzepKDl7adRqme74t35/7OE5E9nm3ck7rgkcW/dBzPMup5UWbwCvL4jdKqshhi0RrYdE0x5E4XgOnfsgf/rJKFoc4yiwR2TQxAkC2i02XDZrlO3+6b9N5JJ/yw8HHKHLdr9zO5UXPEmJqqK++zANpyzE53BhbW/A9WElSoQ9N2pT0bOcNREbK33fzJDIv3vPNX/N1Udw90exE9IjgzaJlLhGYdRe68JnUEuPpL49gGY/mKIrX0cRGo0K+NBA1bO2trm3sWDjgvBHrf/R+u6PDQbY2fgF89/ubjew/NQlTCo6TNdx4Xhcf1vM8lm/DQ9lTLintSRrCVXuGJGMz5fo/fFNvYciz06sL1wOuWUwZzGa6xCENRecsfsaRRFMKnPyx58fTVD1o6Fy7+a7whPYV53xUNKB8CjfOt79lF8ek0F566ZbqZxd2fs/qCTr6HWnLIS4HVgOrBRC3A2sAJzAfwshbhngd48B9kb8varrsZ7XcK0QYosQYktdXRYOa0hgIEVkCUWR1qyXpEaUqKpv383O5t3Me+0KZq6dzaXrr+SMY+CYcflUNXrxNNTEvIdnL8KKiD9UQBOU2iaweuaTHFZo3LTYyFiFFurb134d04T2jul38NjHjxmWWssykViyXrsJENmwu2dj9dAkSbvZHvd0OHRyt/5H63n87Md5evvTbHNv47GPH+Ou794Vpa9F0xfR6m/Vy5eEhjC3IixNCHMrCA1V1ahr7WRfYzsNbR00dNTjF/Uopmb46//0a7hL5BTEvVV7ugOOvX1Of8qyhxjDQbuRGDWer/W0Geu2YAzuK9dRTTBqSp5RCwFLRwOmHppRnjqP0SYny2YsjS6VOel2XK/e3KsuVU1lV+Murl5/NZe9dhn3vH8PF0++mAe2PhBlb+MNlBGYE5qcOpwZbtpNGz0yHXc3qVgLN2MRFibbD+73xx5iG4tFmHkzN4/c+k8Qwc6o511d2Rayr2Msw0q7Rq2HXrgeU9NXFGnNUT5ib6WFkbb7mHGFXDitWLfDRrZbgJo7ip3HXcS8bcuY+eY1zNu2jJ1n3EIgxxW23w0dDRxSeEjYNzEqZ03UxkrfV2ewtdvXv3vPNd9ho899UKG1iGUzYnWoqLnsa2ynrrUTVdUifIF9uNsOoOaW6R/Q5TN2NB/gvAc38dOnPuBfLX6+8Dfp+7s/z+TK165kwbELmFIyJfy9PQMzDd66cMAxdJ3z376RBm9deM+peGqZ9NqvqTzmJtb/4GUqZ/dSki3plaFgd5MeImiwh4qkvs2Hp6Gmu2VWV89R8eQP8Ksa+5o7wnoPoWoqu5t3ccVrl3L22llcveFqLp58MVNKplDdVs29Hyxh2ffuM7TjCRFnUKcv0NFnBrKcbj006CvT8cfAdwAbUAOM1TStRQhxH/AecFearw9N0x4BHgGYOnVq9u2mks18MijHbjjpp8zvUcZx6z8Xctvslcx7uIVCq6oHJ8dOjTq9LcRkeFpbaC2KOuF7/vqjDE8fLCgxWTeRC3VdSz63zV7J+GILXzR9ES6BDV1jVNCyr7LUEUjWazcBfIEgpbkWln2/gjKHoC5oou6cFzm0yITPLPQejb5m49MtJXoxNAszN069kR2NO9jm3oYiFG496VbsZjvNvmaWfrgUt9dN5exK6jvqY3RtCVZw2WObKc21dDX7Xtj9/HdvZ5KnRi+LhYSHu0Tqvcwh5JCYLoasdiPtkMkKign8XvIxU5priWpYXd8aNNRt0O5i3oaro7R3SOEh7G7aHaXJZTOW4/LZcBhoxuxr4zBLIZVTbujOtnnt1wC4tSA+T7VePmMtRPHWh+1mg2Lihh5rwe2bbuemE26KsrdGmTq/OfE+bl/7NTeekRO/V+QIYMhqd7Dx1AICcvSJqV80tWMp+BeTcw7CpsTPTOgLi2LmINsY/t55AKH6cDZsx1N6TPj5UNBxf5OXg0qcA/oRhhvDSrvxWg9ZHDFrqqLBJFsxlTNX49NUvZxU1VDa6tDUvLDdvu7UQ2jwttMUNC4tDapB6jsbDQM2q2au4ur10XbdKEgT2dpi1cxV3Pv+veFMHmlj45Nt2u05bKapLc4Qoq6gjapq7KxtY8kbzSw8fgXFeSbK85z4Oh2cu+Kf4QqJJ646Hr+pOrYtyweVKIfNAnsRZs3PyYcUct6JFrzia27ZGF0JdOumW7n1pFu5/s3rjbNsVeP2Vj41AC379Cy0a/+K4mujRAuCkgM5LpABx36Rbdo1IpHs7BCh/o89Xzup4JCwv5mPGTXXHGOj1dwy6jQ/+zz7ae+E8QVlTCzORVGEYYl3yD9dsHEBG6s2cuuJN1M5aw0+NKwIXCooLdUgTN1tB5KIj9C0B6sw9X7vxvt5ZRA+6+gr6BjQNC0ItAshdmua1gKgaZpXCDHQMPI+YFzE38d2PTb0SGYis0E5dkfhWMMFZnSh/utp8imMOeL77Pzuz6NT6YuXcohBD4h6jz/qhC8YFCyaviimH4KpcQ90eMCWB0F90xvp4AEcoTah1TVyz1aDUtjQCUuclOhEy1sl2YvDqrB6tjM8sZrC8TTNfZxW22SsiocKZwWPffwYd0y/I6pn6J3TFmMmN3YhmLGEZ078LR1CRbUVcvZrl8d8Z0eww7B3yc3feZCqRi+3zR0Xni4Yfj5UFvv0RfqHRA536SUgHumY1rZrjOulVYIkyzGyQ3MfhDd/g81Ty+q5j3PlK4SnVv5pcyOLZy1l4V+7+4ItnbGMezffG6O9x89+PEaTN2yczyMzVunfk1sG0xfopar+drDYUbSgXqbdox3B/PVXRpdMvXEXyucvQ+F4fFe+bLgWuGyuqBPtUP+fNbOepLrZQ31rMDyRc3u1R5/enkDvSMkIpq1WDzh2NZf/pOMjyPNxTD8GyPTkiJyJvNjxDZ9areTVfWgYdJSZjsOceK2HQs+F6LLbyrMXUdLDbuOppeSCp5k5uZT12+sotFuobw3y8r4XYnyOxacu5t7N9/Jfx99kaEPd7e4Yu145u5ISR3c5o9HmdemMZVz3rf+iqqFD2tghRGjoRci/W/lmDXf+YHH0YXVE0CbyAHrDp3q22+orjufXL2yOqpDY01zL3R8ZtGU5fSUlj8/VgySF4/mPy1/m8jev5a7v3mWox4MKDmL9j9bH9O4DsCrG7a2CaKh/ulLvW/qTJ+Gv98COdXLPNQLoq+djJHH7P575B0pWz4GmPdgKx1P8k6fg8Dm6hojwUd+4OmovV+g9FJczJ26Jd4FVP7iscFawvaadb48eQ0Xrrmhf/NwV8N7DMONX8XUaZ81wKdZeA65yuvXQoS/r5BNCOLr+/7jQg13jtAcadNwMTBJCHCSEsAIXAi8O8DOzH4NybMVkM0ybVoTC2CI7ua5RNJx9dzjgCF031cYFNHU2xUxv7XnCZzIHWPrhUm464SZWz1zNTSfcxNIPl9JhNkPrfnj0DFh6NKw6g5L23Vz3bxN5+NLjeOKCgyl+6XJcG3/H8pNuj58yHSclOpHyVkl2U6g2x0ysLnzhcgrV5vDJm9vr5v4P7+fWk27lxR+8zG3HreR//tJIe7AldiHYeCOq103Fqpnk1H4eV/dGC5ujy78vdBo/7wuVuES2OAgFolZ1a5za7frjRE9j61k+LofEDDHilPMxfUFYt3eeMQrQp+RdPu1gnvhrJwuPXsGjp/2FhUevoNBWxMaqjVEfW91WjT/oN9Rciz+I5yd/hNN/A+t/BWvmwLqF0FrTPSCsRzuCmJKpY+eFr9fq3mV4T5Q4SmJOtBWhoPpz+dH9n3Htmi/CwdSqRi++QHDA/5ySYY6nLjy5WtU06s3vY1NdjLUmeIDaC5Ns4xHAWwXF5NV9GPWcDDqOEBylcOHT0evp3AfBUaLbxhB92G3luYtZ8v2xjC2y0+T186fNjVx02DU8vf1pbjrhJp6Y9QQPn/kwz3/+PBurNmJSFEMb2tDZEPWYXq0TrcEGb+zmdcHGG6hq6JA2dogRGnpx1uQyHr70OG6ZcxTjnQfx1Gzjkvqe+yYAh9UU+1i8Mm1vQ3TbLG9dVCVQJBXOCnLMOVH7tkhc9tKY9ix3TL+DezffR8MpC/Xvef5S+M5F4e+Te67hT6jnYzzdhIjb/7GtNkqj5ucvITDzd736qLe9s5BOtYW61k7QzIZaDml88feWsmx9NQ5/Y6xNf/EXul5702mcdnWK3RXVqivm3pU9zocMfWU6nqJpWieApkUVyFuA2BSlJNA0LSCE+AWwHjABj2ma9ulAPnNIYFCOnWOyGGYiOix21l4/nWKnlZr21oRvqp4nfE1teq+DyKbFFc4KrLY8eC46oKQ8dzH/77L1zPzDdp75yRjymvagNO3Re4eESrsLxuPKHdVt8PqY4C0Zuoig8e9WBH0Ig2yr/3hhD1v3tjC2yI6qGQdqfA49eGLYCPuk28kRxqe8aHpGTtwymfwxsOCT6GxGzwHjgPjVb0BuedQ0tq17W/jVJhtLLluPXQkiZJuAoUU8O9Q1KIOmPUwus7HplzMQQvCbFz9hw/Zanu+qyB9bZOePPz/auBVFnMyDIocd4bfA8+cbayzC1vuUOJsVR3cw0bXxdyw/bwXzI6ayLpuxjNHO0YYOZk9bH/o5rGY5oEPSB6FMR+B9936E/RvGq6cgxMBLRh2mHMZYy/m7o4Hraj8ATYOuz7WZTThtJg40y6DjsEZRIG80zFmsl1R7G8PZi6H1F0jIbtuVIGuvn46qqowtOpxlb+7gpjk30eqvo6Gzgfu23Mc29zYqnBWYhS0mK2bZjKU8+NHKqK+ocFZgjci7UFWN9kCnoY0uzou2p9LGZj+KIphUmssNZxzGT5/8IGqK7+HlxTGl8UZrabsvGPtYJ8b+Z6hHbujzPLVxK4H66nOnmMy4corD062bfc3h9lb/ffjF+osi75HQ3+WeS0IvA5F6aJSmPZiAzis2YNb8+EwiTlm/n/Mf2kRpriUmW3jx95agaHk8dNrjrHyrhjqPH7PmN7bpJYfBD1bqOjUaqNhLuzoF4mYtJj0ASpIShBCzgGXoMbxVmqb9T1/v6TXoGAo4GjzuBtz9ucgen/MKMNAp2EOPHuXYhZpKiaMk3N/OG/BS4iihxFEU3mgmc1MVO8xsuOYImls9VHtUNuzuZMmpy7jx7Ruigjsuv7Gz521v1wctRJSbKlVb9NLVwvG6QYjcAPcxwVsyhOlrOrtQKHeU0tSaww0vbIly7HLMPmPNtusZB0rVFib94wEqz1qBr71e73v3jwcIzFnKndOiF7Y7py1mnLOUsUX2+GUyzvLYnjZ9BMSNprzlOMwIr1t/TXudDDwOFeJp1dsY/n+TxcaYXAeqqnHjmYezfX9rlGZL7c7YMo6TbqfknytZfuqS6GmSpy3HbiqgpXEPzqY9MHZqd4m1t7Hbqeqy9Vavu9f7AdCbw+eUJlRCA0QFzSN/jmKntL2SPvDUQtFEAJ6r/ieapnC0Y1LKPv5Q2zje9h2gxefG2l6Nz9k9J7DYaWW/DDoOf/xeqDw/9vHI4EhvdnvsVPjeLxFakFLRBHmllOblcNcPvo2qBvFrHu75+z1hm7zk1GW4cgopcRRF2dBCTeHnR1zMjsYd3fZ72h24InqXNns7sQYDhja6LNcZDj5JGzt0aPT6wwFH0DNUr3lii2FpvNFaOqHYEfPY+IKyWB9hxlJcry+K+jzXh5UsP3Mp8zcuCFcCTcifgMPswGWPv6aHUBSFe943aGvlKNbvC09tt28D+j0jgywS4vR/NNAoheMRiglb4WgArO3GPupXdR1UNXqpavTyP3+Bm2c+yKFlOZgUC6rfyRcH2lj+5k7qPJ384bKpKGZvHJveoGtWMYMagIJxYOoRhkqmXV1vP6+c5J5WhBAm4AHgTPRB0JuFEC9qmra91/dpWlb2TDVk6tSp2pYtWzJ9GWkhsnm10UYz4UapBn3N1AueJlh6BPUdjahBL1b3Llwbf4cydyVU/ijGMKiXr2NrdTt/3N7Ofx0LxS9dHt2rsfQIiBh+gL0Y6j6HZy9CzS2jYcav8JUcitXiTGhxHSIMKP1jyGo3Xr/OvFH6hqLrJEpFUN/mCwfuip1WEFqsZr+3mElv3h3uYccFT8Hbv4/qS1NrP5ifPvUBPzt9FIVOhaY2lZVv1rDi4uOwmk34AkHsVgVVePCp3fcLEHsPtdXpJdU9F7/ITItEft6h3Stn+GnXqE8nxO3piKc25veoqlqMZhU0VG8DDaoPX2s1Vk8trr8tRqnaQuDkG3Cf/DP8agCLyUKJvYQDzT5qqvdw3LY74cSf6iUkoe++oBLKj+7+PiMb3qOnY3+0ZvhzDJ8BB8NPu9mApsFdo+CwWfiPu5Lpm26mpXkC/3XQv5FnS03Z6H6/m1V1a7mzrp6jvvM76g86J/zc3a9+BsCLv/huSr4rS5Ha9Rzoe/2N14t327Mw5UK91DrOWhwIBqnz1hNQ/ZgVC6X2YsymiAzE0DqhqqidrTS07MVnc2LtbMNVMAGKJtLga8IX9GHRBEXvrGT35FnR1RczlnJI4WE0tgeGq401Ylhod19jO9N/vzHm8U2/nMGYIkfM40ZrKWDo20b5mtZClK49UKRW1dIjwvoy9FMVKy4NlJAvbS8O761Ui52dnfUxB6CT/vEAyonX6cNk3ryz23ee+yCUHQnOEd/Dbshrt694QL8+Q1NQDnwabU9DmtGCcTW3dMYyfvVsXbi1RIjQPRTPj46x6ec/ru8Z/3JdXB850/9mWUBaFpXOQHCau9W3OKCqo82Ksr8kz7rQZja9M5DPFEJMA36jadrMrr/fDKBp2t29vk8GHYcOCd1UfTl5kZt1oUD9ruiN8rkr9D/X30L9Cf/JvR/CvCl5TC6zYbLYogKMPQORakcTOzvqokoDh9EEqSG/kPWbnhOBO1vhqfMSCsqpmkqDpwZf8x49k/GzdeEJf+SN1je/9sKoAGZdm5/zHtwUUzIaPp02CDipgvjT2oz0Gi+wk8gmaegxvLTbW2AYDKdX9xwg1Ofn/mCl3p8x9NTYqezs2QrgtOWU2iZw85+3sWJ2CZan5vapmxgbbilAaTsAQT+YLJA7Kvbkd2QzvLSbLXS2wt1j4bgr2FB+MAs/W0Vg36X8ZmoOKaiuBkDTNJYdeJoTPQ3cVDSbr4+/Lfzcw3/dzfb9Lbx/yxmp+bLsRGo30UO8KL9UAAI0FdbM7v9a3PO7D58DM+/Ss2zMVlR7MTubd8cEdQ75oJKmI+forYTaGygsPwZzweiU/9NkOcNCu3Wtnb37kqmkl4GF4ZcYHTxOv4tJHe0oJquu682PwTvL9QSQS9bSkOPE17Iv6gCUwvHw49V6e4yOJr2H9Kal8OM1UDjO+PpGDkNau2mbxBwM6Pv95j16uwt/OxRO0KdKR+zn1EvW0uAoDCd0KGpueHp7iITuocj7AQ3qd8NL8xOLTYzc1lYpDzp2BoLTvjjgefFnT31QEsrWXnnJce7DynPPHUjgUQjxY2CWpmlXd/39UuBETdN+0dv7RtxvdFBQVT140bRX/1Md6MwdnYSayPbVXzGUulzYldb83sMw83dwxTr9z/cehvqdcOJPKX7/PuZNycOcX44oGKe/z1tv3CPPW0+DQjjgCN0TpBo6oht4S4YQPRcCJWKBgj4bWCtCoUSYqPjTNZQ8fRHK1qfguUvgLz/TNwRPnaefshV26UtRwmUuoQEvUeVMcQbDGDWAn//WfBp8Td09QhZ80t1nL95iJvuTZi8hu9q8B1qr9YnREK3BSPuWV66f+kdoq1ciBxp4G7ubWQMNpyyMHeT11nxU4WHBmUfQ3KEmpJsoG25zobh3wOqzYfl39D/rPk/ZeiGRxCXU2ymniGeq/4o5WEiRdnDKAo4AQggOzRnHP+055NRujnrOlWvF7ekkEJRaH9ZE9ujqbf1VFH2T2dGs28Elk6Fl38DW4p4DanasgyfO1f2Y3HIafE2xPsO7d9B05BxKnr6IilUzKXnll5hG3sZ32NCrL5kBDKfsbrqFBtUPj83U9Xn0eXr5dNMelKfOo8TfScUjp+v+c1VXMKxpD+Tk61ljq87QfWpPrWxpNQyIN4k5oX10b7EHb72eGRvo6poX6NTLnXvs55SnzqNEDYbjDIV2W//uoUhf3GwDiz2+Pe9j4Kek/7hbfYtDAUfQW0z87KkPStytvsWZuB6ZUpFqMl2emUx/RUepPr6+51j7t+7UF7CZv2NymQ1RkNddStJLUMaHSU6QGk4YafmCSj3YE6mBvjYCoYlkRjozCswY9FkMlzN5ag2D3r6rXomvvWR6hMj+pNmJkRZDGqrakprAcKRt27RU//yuLHBfblmcBts+Di8vJtjanrxujKa2Rgw5kkjSRpt+SLRTUdnSvBNr61m4clI/jfdQ23i2tu9gh/dLlIAX1axvXFwOK6oGdZ5ORhfYU/69kiwi0fW3pz1sqzO2qWrAeAhBT/o4QIw78TR0mFU4Hu2CSoSztO9rl2QlvfqSqSTBfV9czdmc+l+a9sAfL9cTQJ67RP+7MBnfB4ql+/Ao9H0OqdWhTr8nMfelwYBPP3jZsa77PVes6/NgJyX3kKMUfL34yNIXThsBVR0dmaUKeuAxoKoDTd/fB0SmVY/teqxX5BFeqol388QbEZ9q4oycN1yMQqfQV7zSnekYuYl3lmKy2KKNSygoE0mX4QgNu4lETpDKXlRVo661k32N7dS1dqKqPVotGGn5uXnwvV9Gv66v4EpIZ1e+Cletj9ZZnPcqiqA0z8aYIgelebY+g95WYUqN9pK5fySDh5EWX/yFPrgFwjrqU9O9EWnbqrboGp2zGG74F9b8MXH1pSgCS15Z8rqRWbWSTNG1WX227UsswkSL+wRc9kDKv+Zg2xjMCP5ht+Gs/zj8eFFXlkSNHCYjCdHTHm5aqvcBi7Sp566A9bck5k/34qsC8f3VnALdH56zGJFf0Wdwc0BrjiTtxPUlB0jk793fanwY3lOncTUXMUwuaip14Xg9Q8zItygYl3gFj2TI0O99dJzYg9Z1wGhoD/3tvdrIEAO+hxRF1+sFlcY+svSF04ZZUfaHslRDjC2yY1aU/QP86M3AJCHEQUIIK3Ah8GJfb5IWKtVk8OZRVY26Nj+19oPx/ftbuBd+RvVVr+DOH0VAM3CMQqWzWlA3PpuW6ptt0E95c8tRe46o7yUoE5ogFTKYcoJU9qKqGjsOtHLeg5uY/vuNnPfgJnYcaI12mONp2XVI8kE5RYG8CrDmwvpfdQccI96rqhoNbbpGa5rb8DXXoPUsE4izkXAp1tRoL6IcTP2Pz3FfvYHqXBfuzgZUTab6Z4x4WrQXdTdtt5f0rene6GnbPLWoRQfjtuWiChPLZiyLr6+Qbv79DbjhX/pBTt6o3r8vjpY7McvNqyS9eA7QKgQvNW/nO7lH4Pfn4srxp/xrrIqFiZZy/ma3k1f3YfjxYhl0lPSkpz2s2qL3X4xs//PWnbBjHVrAR0NbJwea29nXWktVyz7c7e7oNbqPA0RDf/XU/8XVvB/eeVD3V+y9+w8J+VGSIYOqqbi9bqo91bi97rg+X8/fu7upJaF9n6Hmpt2B628RlY6hye0hvdpdxi0KTObu8tVE2scY/yBpaQUm6T/93kfH8ZH9vg7dHhnYQ63oYNQLnk56P6eqGo1tHXQ27SfYuAetNVY7MfeSouhDY4wC5X0cEEn6T0medeHKS45zR5bHr7zkOHdJnnXhQD5X07QA8AtgPfAZ8LymaZ/29T5ZXp1CVFUjKCxYBrk8U1U13G2dtHcG+crdxqufVPOjaWZue2dhuBHtklOXsfTVFjZ8WsfYIjsEwRndAAAgAElEQVRPXnU8E4PfIOJMevWf/xT/+04bV50SoDQvYhpgZI+eHg1fFWBS0SQq51QO9QlSw576Nh/XPLGFyD4P1zyxJbo5cLxSY2su2r+/gRroJCAstFuKKECETzDiTtPtRTuqqvF1fRsHWjpYs+lLfjfdjLXn1PSyycal2hc+g2J3McnhSo32FAXVWZqeZs6S/hFPi4UTdD05Sqlv8/et6S6MNRqtz/Akv1fmUd1WzYyxM1g1cxUmYYqvr7a6hFtrqPYS1J88jfn5i8Ovb5r7OFdW7qLO4+cPl03l8PI8IHZ65jCfnCpJN601rM3Pw6v6OdJ2LG8BRWnIdAQ42D6RDf4aWuveBa4DIjIdW2TQUdKF0dpuy9MPKXvYfR9m3J4OGgN7o/zcqDVaUVBLjyR45euIoA/NZMWUW6rbefT+upOKJlE5uxKfvw2rexeuv8xH8dTqGTmlR/QZyEnIj5JkLZF+gN2qUNf5TUI+n7utM+r3Xu1RGR1n39fT1zik4NBuP1Wx4Gpr1DUXes8Flfpk6i6/JqzBVJeZZroVmMSQsF1Kdi8Tx0fe4fYxyuqj2GmlOe9QHFdswKz5Ucw2vu5w8D+vf8a1Z/6R0bkKhXm55BSUh21kJJE6NgkNZ/MX2NZeFtaOduEziC7t9DoMx0jHcfZ1ssJs4NjMpncOK88997lrp6V0ejWApmmvAK8k8x4ZdEwRoZOvpa/v4XfnPE5xz4BJmm6e0PeGFsCxRXaevGYy1711eVQj2hvfvoGFx69gw6d1VDV68TTUIF7tkYr9wvV0XvIynxzwsugvdWzd28IlJx8c+6W99OgJDUqQZDe+QBCjPg++QERfrzgLgeooYUdtG9c88WlYc5EBkp56DD0XDjwaaKe+zcc39e38+oVPWPb9CopfOj9+f49egt6p0l68Zs6VcyqlvjNBPKckf0zYQU5I0xjbzG6NduuzweuO0sDGqo3saNwRXwNJ9qWpbw9w6xterj3zjxxZlsPuBj+3vVLD1r0tAFzzxBZe/MV0DrR0xr+fJJJ+0Nmyj8cL8jncORaTbwwALnvqMx0BDs0Zz4aWd9na9jmHahoIQZ7NjMUkZNBR0o3RoaS9OMbuqxc8jVvNp7q1hrs/Whh3jVZVrctP2R7XdipCoUQNwurvR2/Wn5uXUD+xRNccSfbR0w9Yc/UR3P1RYj5fhz/6977o7TpWGez7QtUXset3cff6nVNs6M+mHdlHL2vp1z7aUUrwgqcxPdd9iF1/zuPc9loNKy4eE6PDhy89jmVvfM6G7XWs366XYOtTqYujE42IvVdeuvIwRr16WZR2RIR2kt4/9ZKQIhk4NrPpnTFF9pMzfR0gg44pI/LEs7Y1n1u7Tg5KC/P1fl9punmMTlobvO2GjWgLnd3XUGg1nrZa29rBorfruPXUUipyyylRWkDNkTf/MMNqNjG2yB7lOM2cXEqZ0gJN9d1G32Ah6C2jDOjXyb8vEMRhNVHV6KXMIRKbwJ5G+t3MWZIeEnBKjDQ9tsiO1dzlQHW1k9D8nQRaOinNtVDV6I2r0aQ1kGRrDV8gyPouh++5a0/igtXvRj1f1ejF6wvKTBpJynmhZQe1JoXLyk7gsz36/eHKSU+mY7G5gFHY2GT1cnTrN3TkT0QIgctpleXVw51QC59EN5JGa3sPu+8O5rG/sQOHjV7tc8JZiANoidTnmiPJWnrqoy89RWISIur3vnVvC7/aZGPZ5Ruoa2qhrCgfW355YtUXqfZnE73nZB+94YWi0JI/iaqz/49Cq0ptu8ai1+qo8/gRQsTo8KdPfsCvvz+ZDdtrwx8R78Ck570SL37Q55Cu3vZPg7CvA5JfkyQpRf5Lp4jIE8+te1v40ZO7OXnlTmrV/LQK2uiktb41aNiItqmtu+dCk08x7icmclg1y8lxr5/P6NXHY1l9ZnpH18ueIhmh2GnlD5dNJdTnYebkUh44w67/vpceDavO0H/vENM3prfT/f6e/FvNJtp9QcYW2alt15Lv75FiHcmhSFlIyCmJ08Oop6ZDWQXFTmt3KdGqMzAt+xbfevWHrJrl5Jhx+YCxRpPSgKqCEPqgpAuegrFT9cd70W1owwrQ5PVj1Ow5qGkyk0aSUvyqn0dVN0epJo7MHceBNhN51gAWU/r60E2yjmFzTg7mA++FHytyyKDjsCbC5kb5FMmuzT3sfkdQL/Nr78TYPitW8BygyF/Dsu9XhG08xLGdA+gn1uuaI8lqevqqTW1qwuu93Wri3h9Pifq9XzH9YLY2WLjo+X20mFx9+sppIZl7Lp199OS+LiMU2G2Y88u56Pl9/OjJ3eE2PSaBoQ572ql4ByY9ddzXHi1p33mwtJKqNUnSb2TQMUVEbiBDDMaJp9H3/mlzI4u/Fz30YMmpy/jT5sbwdeW6RqH1bCp74TNMKLJ1lwhAeqdvSwOQMRRFcHh5Hmuvn86mX85gxdzx3b3loNffe29a7+99UOy0MqHYwb0/nsIjH7RQf06PqZW9tShIg47kUKShR09Nr71+encpnUEpUfFLl3PrqbqmjDSasAZC+lt9Njw2U+9BdtptcPicXnUbuWF96O3dMZuYP1w2lRxLZtYVyfDl5d0vU63AxUoRQghqPaa0TK6OZHzuYfgUwS732+HHipxWWV49nIlXvjlAXzLHYuLPH+yl0FbEndMWx9rn9iZYdQbm5VM47vXzow6XDG1nHwNneqPXNUeS1fT0VVe+WWOsJwOfr9BupTw/h9/OPZrnrj2J3849GrvVxOpNX0UFnQd9X5jMPTcA3feK3NdljPj2SDHUYVmeLaEDk546XvR2HU1zH4+JH/Q6pKs333mwtJKmNUmSOELThs6UtalTp2pbtmzJ9GUY0nufsPQ5IEbf+/AlxzGmyEYADz5Vb0RbaC2isT0QPYwALTbNuGWffvP3ZMEn+klzKvEc0I1Mz+bL2dlTZEC/xGzWLqCfMiX4e+9N69BHT8deUFWNJq8Pry+ISQEXLVg0P6KvFPg06UjVVBo6GobDUKThrd1EiKPvvZe/z0XP74ur0YQ0EE9/V76qT0DtJdM9upG9iYCq4Q+oYRsN/b+fhglSuynE4/Nw7l/OoaxpH/fmH0vN4Wdy/UsljMnzcvHRtX1/QD8JaEGWVD/GLL+V2adtAKDyvW94ffsBPv/tLIQYlloe2dpNwqdIhpD/seT1HVw5fSKjXUFMpiA5ZhvFGih/mBFjiz8484/c8HJ1fNspS+56Muy1a+THPnHV8eQ7O8P7pt58vsi1WwiBSYCiKFGD3gZ9X5jsPZcO3Wd+XzfstZss8XQ4qTSXRq+/zyGFhvfKlVMZa23D1DWURjijtTMg3zldWknTmpRChqUjFIns6ZgiIk8YBnPKaO/fmxP12p7NYUHE3tjxpsSmY/q27CmSPSTxe+9L6/29DxRF4HLawBl6xJHYtadJR3Io0jAijr7LivJZe/3EuBpNSAPx9KdpfTrwiiL67M2YiXVFMjx54KMHcHvrWeZuxF9eSFCFeq+Jb5WlN9PRLExMUe28q3g4O+hHmCwUOax0BlSavX4KHbIcddiRJl8y5H/cdd6UWJvYtNfQFn97tIO110+PbzsHq5+YJGuI78fmJfz+vtbuQd8XJnvPpUP3cl+XdfSmw0R6g8d/f3789wzEd06XVgYzviExZEQf5aWa0A08pshBaZ5t0DaGKf3edKXcG5HOniKS5Ejy996b5gb9PpA6kvRFHH3b8ssHrtE06y9T64pkeLG9fjtPf/40Z7mO5ls+Hz57Ae52E6om0ja5OpIjLOXUmE3U1/4dAFdXJu9+2ddxeJJGXzKuTYxji81Wm7SdkhgGY20d1PV7MPdv8ZD+eFYyUB2mRceDrZVsuD+GCUKIx4QQtUKIT5J5n8x0lEQzmKPrQwYg1GNBGoDMMZi/91QjdSTpi3TqW+pPkuUE1SC/fee35FnzuDT3CGAd/pwCatvSO7k6kvG5h0HL12yvfYNTRp8WDjrWtHRw5Oj4GROSIUomfAppiyUjmWzw4+U9KEmUwdZKNtwfw4c1wArgiWTeJIOOklgGq9REGoDsYqiWGEkdSRIhXfqW+pNkOX/84o98Uv8J1065FlfNNwD4cgqoresKOg5CpqPiHMsRdX62iu2cQnem4wGZ6Th8GWyfQtpiyUgn0368vAcliZIJrWT6/sgEgc5peGoXowZGo5j3k1u2ELPtnYF8pKZpfxNCTEz2fTLoOAwY0gMvRqIBGOGkRa9SR5JBIK52pf4kWYrb62bZh8s4qvgoThx1ItZdmwlY7KiWHGrbTChCo8CW/kxHTZiYGjDztNpEm7+FQkcuAlleLek/hvZY2mLJMEDu6yQjgjhaGdL6zyYCndOo/exFnr+0pCubdCI/efJFyo48d6CBx/4gg45DgN5uPlVT2dm4k/lvzae6rTo8mn5S0SR5g0qyjnh6PaTwEJo6m+QCIxkQ6XRUpK2VDEXu2XwPncFOLjnyEoQQ2DwH8NldANR6TBTYApgGSb5Hm1yoopFPGzdzQtnpFDosHGiRQUdJ8qTKHsvNrSTbNCB9Dclgk033gNR/CvHULg4HHEEvY3/+0hKueGUxheNOHuzLkb+9LCd0881bN4+Zf57JvHXz2Nm4E1VTAWjoaAjfmADVbdXMf2s+DR0NmbxsicSQeHrd37Y/rsYlkkToy1YOFGlrJUONf1b/k1e/epXZB82m3KlnE1hbD9DpKATgQJsJlz39WY4hSu3jKQoG2V73FgBFTis1Mugo6QepsMfpXjMk2U82akD6GpLBJNvuAan/FKIGRhtOCFcDozNxORkJOgohzhdCfCqEUIUQUzNxDUOFvm4+X9AXfi5EdVs1vmCaRs5LJAMgnl7d7W65wEgGRLodFWlrJUOJzmAni95dxCjHKGYfNFt/UNOwtdbgsxcBUNtmwpWT/n6OIVpyK5ju7eDj5g9RtSBFDqssr5b0i1TYY7m5lWSjBqSvIRlMsu0ekPpPIYp5v+GEcMW8PxOXk6ny6k+AHwIPZ+j7hwxxb75AB6gqVpOVCmdF1GsqnBVYTWkaOd9FQA3g9rrxB/1YTBZK7CWYFVmtP5LoTzp+PL02dEYvbiX2El37nuqMp/pLhga9OiqqCu11A2pWHandKSVTuOpbV+Gy6bpUNTXt+sym8hdJ9vPox4+yt3UvC6cuxGKyAGDyeTD5vXQ6XHQGoLnDNChDZEI0O8r5bnsHL+d6+ar1c1xOB7tqPYP2/ZLhQ8gel9hLuOpbV1FgLcAb8JJjzunzvSFb6vV7uemEm3js48fY5t4GRKwZngNyEMYIYLACHIms36HXqJrKg6c/yEP/eiisy/C+LgW+jEQSSegeCPm1BdYCmn3NqGqSmY5d2lRVlQYFfGj98lUzFdcYluSWLeQnT0b2dISfPOkmt2zhQD5WCPEMcCpQIoSoAm7XNO3Rvt6XkSiRpmmfAQghMvH1Q4q4N1/tDnA24So9guWnLY/pfeDKcaXtmgJqgC8av+DGjTeGv3PJjCUcVnSYDDyOEPrbc8OV44rR67LvLebBbY+EXzOlZAoLjl3Ala9dKft5SBImrq1UrFC7HZ69iPCie+Ez+tS8JJz1kHYf2PoAF0++mNs33T5o+pQ9biTJ8HXz16z6eBUnjjqRo4qPCj9ubT0AgM9RRF27Prm6aBDLq4MmC1NwomjwceM7uBxn0+z10+EPkmMxDdp1SIY+rhwXD535EO52N7duujXKLhbaCuPaRSNbesf0O7j/w/vZ5t6mrxnBAKyeOaD1QjI0GIwARyLrt9FrFk1fxNIPl+L2uvV9nbUwJb6MRBKJ1WRlxtgZMX7tshnLKHGUJOZjqirUbkd9+252fvfnzH/3jn77qkb7xHTHNYYtZts7lB15Lle8kurp1Rf1531C07SBfO+AEEK8DfynpmlbennNtcC1AOPHjz/um2++GaSryw4MF6uTbmfSa79G8dTC1W+gOksHNQOmpq2Gy1+9PGaRfnzW45hN5uGaiZN0hHw4a9ftdTNv3bwYDVTOqaTEXtLre8OnuWoA1deG6m8naM3l3g+WsLFqIw+e/iCL3l3Ur8+WGDIitBvXsbcVo/xhBlF9TQrHw9VvJD1hUdVUattrDe1f5exKEKTF/g3kfhvijAjtphJN07hmwzV87P6Yu757FwW2gvBzhV9tYtL62/n0lBv5h/cQ7v67i+uPq2JiYeegXd+JX/yRW6z1NBQdzinOu3nor7t5+z9PZWKJc9CuYZCQ2k0z7nY3816JtYurZ62Oa4Pj2dKbTriJe96/h+UzljLp9UUon7/c/aZ+rhdDmBGj3WQP9PpTcZDI+h3vNVFabquDVWekxJcZxowY7aYKVVPZ59nH1euvTsqWRuE5AKvOwD3798zbtmzAvuoIrewZ9pl4aUtLE0K8AYwyeOoWTdNeSPRzNE17BHgEYOrUqZmLkGYIRShMKppE5czV+Jr3YG1vwPXar1GquuK0AR+KUAZ14+kP+g3LEfyqn8tfu1xm4nQxnLU7kJIURSi4clzsbNjB/I0LIjIe7+PWo6/GZy+S/TwyzFDUbthWzqmMdlSa92HYSDmQvJ5CpdRG+mwPtHPNhmvSYv9kj5vEGYraTSWvff0a79W8xyVHXhIVcASwemoBPdOx1q27f4M5SAb0EusZTV+x1LoLS1ETADUtHcMx6Jg0I127yeJTje1itaeaW/5xi6ENjmdLDys6jMo5lbj8/uiAI/R7vRhJDFXtxvUb4gQc+1NxkMj6He81QPf+LuBLmS8j6WaoajdVKELBJExJ29IourTpc7hS4qsOdlxDMjikLRqkadoZmqYdbfBfwgFHiY4iFEqEiYo/XUPJ0xd1BxwLx+s9PQYZi8lChbMi6rEKZwV+tTsYmelGtJL0EipJiSSZkpSGjoZwwBF0vdzw1/9E8dSRo5gH9NmSkUvIUanI1Xt9KULRbaRRI+V+2s542v+m5Zu02b+B3m+SkUG7v537ttzHhPwJnDru1JjnbS37CZqsBKxOattMWBSVPGtwUK+xyTmKs9raAajy6xU+B+QEa0k/iGcXm33NcW1wvPfYzXZ9zVCUlK4XkuzH0G8woL8DNxJZvxNa41Psy0gkIfpjS6Po0qa1vUH6qpK4jMwUtKGIo1Tv3RFacEK9PBylg34pJfYSlsxYEjYsoZ6Oaz5ZE/U6mYkzfAn13IjUQDI9N+Ke/JYcisteOqDPlkiiSLHtNNL+0hlLeehfD0W9LpX2b6D3m2Rk8Ngnj1HbXstFR1xkuHHOad5Hp7MUhKC2zUSRPcBgt9ZudpQzLhDkYKWAz1r/CiAnWEv6hZFdvGP6HTz28WOAsQ3u05Zmka8tyS76W3GQyPqd0BovtSlJE/2xpVF0adP1YSXLT7pd+qoSQzIy9UMIcR5wP1AKrBNCfKRp2sxMXEvGSXQSmaLozYKvfiPjU8vMipnDig7j8bMfx6/6sSgWckw5vFfzXtTr5OnG8CWZkhQj4jbvtjhRTOYBfXYMctrfyCbFttNI+4pQcHvdUa+rcFZg1dB73QxQcwO93yTDn32efaz+dDUnjjqRw4oOM3xNTlMV7bl6ydIBj4minME/FPRa8+k02/lewMbq9t04nPXUyKDj8CWN62+kXewIdPBV81fhgTBg7IP2aUuzyNeWZBf9HTqTyPod9zUa0BYxSb30CKlNScrpjy2N/gAFSo9AOfv3TAK9JZxA+qqSKDI1vXotsDYT351VdE17SngSmaIYNgvORMNVs2JmlLO7ZaeqqXLa1AhjID034k4ns7uiPjuk7Zq2mv5pO9l7TDI8iWM7+4ORvQVi9TztDlzPXQqe2pRoTva4kfTGsg+XgQbnH3a+4fMiGMDaWkND+ZEA1LaZ+HbZ4PZz1C9E0Owo5+zWZlYXCByubRxoOarv90mGHilef+P5uiFfoc3fFj786c0H7dOWpnC9kAx9InW3auYq7n3/XjZWbUxqn5PI+h3zGum/SgaR/tjSEGowQIOnGl9bLVZPLa4PK1FOvVnXqgw4SrrISNBR0kV7XfdiAvqfz16U1CSy/jY2TjUyE0eSDInoJSXaTsE9JpGE6E2TYT0HOrDW7sD16i3d/Xel5iRpZEfDDl796lXmHDQnfHDTE2trDYoWpCO3lDafoN2v4LL7B/lKdZqd5Rxa+y/GVZzM/uBWqpt/kJHrkKSZFK6/ffkD0geVpAMj3S2bsYxbT7oVRVHSqzHpv0oyQLK2VNVUdjbtjBoMuvy7tzPp7btRvv+/UqvDECHEOOAJoBzQgEc0TVvW1/vkapxJUjCJrLfGxqqm4va6qfZU4/a6UTU1lVcfQ6LNmCUS6J5ibTVZ8QV9Yc2G6G/T7ijktD9JF6mwh71pMmz/gholT/6wO+AIUnOStLJi6wocZgezDpoV9zU5zVUAdOaWUNtmAgZ/cnWIZscoLMEOvm0/lICplur2nRm5DkmaSeH6m4g/0NMHBQbVB5YMbYx8BCPd3bDxBhRFSf8+R/qvki6yeT9vNBh0/rt30HDsPKnV4UsAWKhp2mTgJODnQojJfb1JRoUySQomkfXW2Hhn407mrZvHzD/PZN66eexs3CmdLknWEDpBjqfR/jbtjkJO+5PQt9YSJSFNSs1JBpGP6z7m7aq3OWviWTgtzrivy2neB0CHszQcdCzKyUymY5NTz3w4WXUisNBq+SeBoPRNhh0ptIXJ+gOpsvmSkUE8vaTED+0v0peQkP22LO49klsmtZoF+IK+afs9+/+5t3XvV/s9+//pC/qmDfQzNU3br2nah13/3wp8Bozp630y6JhJUjCJLN6Ye0UoA88Sk0jSSF+ZC/G0ndRwIjntT0KKsmZJUJNSc5JBZMXWFeRZ8zhzwpm9vi6naS8Bi52A1ZnxTMcWRxkAYzw1lJmmYM7fyjeNTRm5FkkaSaEtTNYfSJXNl4wM4ulFEcrA/dD+In0JCdlvy+LaZmeZ1GqG8QV903Y17XrxiteumDb7/2ZPvOK1K6btatr1YioCjyGEEBOBY4D3en+lDDpmlsgpeQs+0f9MskGw0Zj75actR0HJ3OmcRJIAfZ0gx9N2UsOJUnCPSYY+qcpWSEiTUnOSQeLT+k/55/5/ctaEs7Cb7b2+1l7/Jd780SAEtR4TOeYgDktmMiUCJhueHBdFLV8zKfckhKmTv3zxSkauRZJGUmgLk/UHMpqhJhlyxNOLgjJwP7S/SF9CQvbbMkPbPGMprtwKqdUMU++tX3zjxhtLIgPWN268saTeW784FZ8vhMgF/gws0DStpa/Xy0EymWaAU/LiNXxt6GigwlkRZagG7XROIkmA0OlYPI2mrDG8nEQ54ulLa4mSsCal5iSDwOqPV2M325kxbkbvL9RUHA1f4R57LKBPrs5UlmOIJkc5rpZvOOTwg/lrbSlvVL3AQi7J6DVJ0kCKbGGy/kCqbL5kZBBPL4qS4QFF0pcY8WS7LZNDvLKXgBYYbRSwDmiB0QP9bCGEBT3gWKlp2v8l8h6piGGAUcPXlGSJSSRpJBGNyuFEklSQSnsoNSnJBva07OH1Pa9z6rhTcVgcvb7W2noAk99Le76u/wNtJlwZ6ucYotlRTl7bfoptPgJNx1Pl/Zxdjbsyek2S7CYZ2yt9YEky9KYXueZLMslQsGXyHslOzMK836j03SzM+wfyuUIIATwKfKZp2v8mfD0D+VJJ9iJPHiTZjtSoZLCQWpMMN9Z8ugZFKH32cgRw1H8JgDe/Ak2DujYTBxdmNtOx2VmOgkZJ+z5snVMRbODZHc9y60m3ZvS6JMMDafMlySD1IslWpDYl/aXYXrxwyYwlL4ZKrCucFSyZscRdbC9eOMCPng5cCnwshPio67FfaZrWa58cGXQcxoROHiSSbEVqVDJYSK1Jhgtur5sXdr3A9IrpFNoK+3y9o/5LNATe/FE0dyr4gkrGMx2bnKMAKGr9hiL7OHy+Y/nLrr/wi+/8gsKcvn8miaQvpM2XJIPUiyRbkdqU9AeryfrOoYWHnrtm1prFAS0w2izM+4vtxQutJus7A/lcTdP+AYhk3yeDjsMAVVNp6GiQJyCSIYvUsGSkITUv6S+Vn1XiV/3Mmjgrodc73DvpdJagmm3UNmV2cnWIthwXAcVCUcs3FDr+jaqG7+If9T7P7XiOn377pxm9NsnQQNpQSTYgdSgZykj9Dm+sJus7o3NHn5zp6wDZ03HIo2oqOxt3Mm/dPGb+eSbz1s1jZ+NOVC0zUyklkmSRGpaMNKTmJf3F4/Pw7OfPclz5cZQ7ExgwoGnk1nyKxzUB0Ps5AhnPdNSEQoujjKKWPRQ6BU1NZRxd/C2e+fwZOoOdGb02SfYjbagkG5A6lAxlpH4lg4kMOg5xGjoamP/WfCLHoc9/az4NHQ0ZvjKJJDGkhiUjDal5SX/5884/4/F7OPugsxN6va2lGktHMx7XQQDUeEwItIxnOoI+TKao5RsKnQJVgxPLzqS+o551X67L9KVJshxpQyXZgNShZCgj9SsZTGTQcYjjC/owGofuC/oG9TpUTcXtdVPtqcbtdctTEokhRjrJFg1LJKkgEVsoNS/pD37Vz1OfPcXhRYdzUMFBCb0nt+ZTADyuiQDUtJopyAliMWnpusyEaXKWY/c1M8baDEA+k5iQP4FHP36UgJr5oKgkO1E1lY5Ah7ShkoyTqrVc7qEkmSAV+pXalSSKDDoOYVRVQ2DGaBy61WQdvOuQ6dmSBIinE6tizbiGJSMLVdWoa+1kX2M7da2dqGpqAjCJ2kKrSWpekjyvf/06NW01zJw4M+H35NZ8QsBix5unl2If8Jgotme2tDpEs0O/pkOCewFwt6qcc/A57Gndw6tfvZrJS5NkKSEb+1XzVym3oelaFyTDi0idpGIPJvdQkkyQihiC1K4kGWTQcYiiqho7DrRy+9qv+c2J94WNRoWzguWnLceV4xq0a5Hp2ZJEaPAa60QRCstPW55RDUtGDiHbeVqfSNwAACAASURBVN6Dm5j++42c9+AmdhxoTckGM1Fb6MpxSc1LkkLTNNZ8uobRztFMKZ2S6JvIr/pQL63uagy/P5uCjl0TrMf5vkEIONAS5JiyYxifN56V/1opsx0lMYRs7EP/eog7pt+RMhuaznVBMnzoqZPb137NklOXDUiHcg8lGWxSFUOQ2pUkg5xePUSpb/NxzRNbqGr0UteSz8LTV1CcZ6KiIJdyZ8mgTp6SpYKSROgIdBrqpN3vZVLRJCrnVMrpaZK0E2k7AaoavVzzxBbWXj+d0jzbgD47UVuoCEVqXpIUWw5s4bOGz7h88uUJ6ySnuYqc1hpqDpoOQLtf0NJposSRHUHHTosTrzUPl2cPBXZBXYuKEIK5h87l/q33s+7Ldcw9dG6mL1OSRYRsbHVbNfd/eD83nXATBdYCKnIrGOUc1W8bms51QTJ86KmTDZ/WAbDmvCfRCPRrLZd7KMlgk6oYgtSuJBnkDmeI4gsEw4ve1r0tXLvmC350/2eo/txB37jKUkFJIijCYqgTRVhQhEKJvYSK3ApK7IMbNJeMLCJtZ4iqRi++QHDAn52MLZSalyTDmk/XkG/N5+SKkxN+T8Ge9wFoLj8S0EurgazJdITuYTIFTqhr1u/B75R+hwn5E3joXw/hD2bPtUoyT6SN3ebexoKNC7jlH7dgNVkHZEPTuS5Ihg9GOtnwaR2qP7ffa7ncQ0kGm1TFEKR2JckgdzlDFKvZxNgie9RjY4vsWM2mQb8WWSooSYQcJZ87py2O0smd0xaTo+Rn+MokI4l02k5pCyXp4MumL/lb1d84bdxpWEyWhN9X8M17eHPL8Tl0/dVkadCxsHUvLrtKTVfQUQjBDw/9IVWeKp7/4vkMX6Ekm0iXjc0mn1qSvaRDJ9JvkAw2qdKx1K4kGWR59RCl2GnlD5dNDadHjy2y84fLplLsHPzTBVkqKEmEQruN0vYJ3PydB3HYoL0TSq1lFNpl6ZJk8Ein7ZS2UJIOntj+BBbFwqnjT034Peb2RvKrP2L/oaeFH6vx6C5fNgUdm5zlmFU/R+YcYGvbKDr8GjkWwdElRzPZNZmV/1rJOYecQ75VHk5J0mdjs8mnlmQv6dCJ9Bskg02qdCy1K0mGjAQdhRD3AucAPmA3cKWmaU2ZuJahiqIIDi/PY+310/EFgljNJoqdVhRFZOZ6ukoFJZJ4KIpgYnEueTlWXbOFmdWsZGSSbtspbaEklbi9bl7a/RLTx0xPKvDm+vKvCE2lYewx4cdqWk3kWwPYzNkzHCM0wfpIZS8wiv2NAQ4qsyCE4PzDz+fOd+7k0Y8f5cbjbszshUqyhnTY2GzzqSXZSbp0Iv0GyWCSSh1L7UoSJVOZjq8DN2uaFhBC/B64Gfhlhq5lyKIoQja4lgwppGYl2YDUoWSo8Mznz+BX/Zw14ayk3lf8xZu054/Gmz86/FiNx0xxlgyRCdHiKEUVCoeoe4DjqW4MclCZXkI+IX8CJ1WcxFPbn+LCwy9kdO7o3j9MIhkAcl2QJILUiWQ4IHUsGWwykv+qadoGTdMCXX99FxibieuQSCQSiUQiyUZafC1UflbJsWXHMso5KuH3Oep2klv7Ge7xJ0Q9XuMxZVVpNYCqWGi1l1DRuQcB7GsIRD3/w0N/iIbGio9WZOYCJRKJRCKRSCQDIhuK7q8CXo33pBDiWiHEFiHElrq6ukG8LIlkYEjtSoYqUruSocpw0m7lZ5W0+ds455Bzknpf2acvEDRZo4KOnQFo8GZf0BGg2VFGccs3FDoF1Y3R04KL7cWcMeEMXtr9Etvrt2foCgeH4aRdychCalcyVJHalUgGh7QFHYUQbwghPjH4b27Ea24BAkBlvM/RNO0RTdOmapo2tbS0NF2XK5GkHKldyVBFalcyVBku2vX4PDy5/UmOKTuG8fnjE36fqaOZ4p1vUT/uOIKW7umUB8JDZALx3poxmh3l5HlrGZfbzr6GYMzzcw6aQ541j7vfuxtN+//s3Xl8VNX9//HXvTOZZDLZVwlhB0FQlBpXrIIbuNdqWxWr6BfUr1qwP63tt9paW7UP21qUWutWUSzVtiruS0WhWlQURNwAA8oSAkkmmeyTmczc+/tjmCGTzGSWzGS2z/PxyEOTTO49w7zPueeee+85yTMfZaylS3ZF5pHsilQl2RVieMRt0FHX9VN1XT80wNcLAIqizAfOBubp6dyLFEIIIYSIwFNbnqLD2cE54yO7y7F88+uobieN42b6/byu3TPoWGFxxqyMsWLLGwnA0dk72GNz4db8u4S5WblccPAFfNL0CS9//XICSiiEEEIIIaKVkMerFUWZC9wMnKvrenciyiCEEEIIkWxae1pZ9sUyppdPZ2zh2PD/UHNT8cWLtJdOwF5Q5fer3e1GFHTKk2whGYCW/YOOh6tf0+tmwCPWADOrZjK+cDx/3PBHunq7hruIQgghhBAiSoma0/F+IB94U1GUTxRFeTBB5RBCCCGESBoPffoQXc4uLpx0YUR/V7RrHdmdDTSOP2HA73a3eVauzjIk34MlzqxcOnJKONi1DYAdTQMfAVcVlUumXILVbuWhTQ8NdxGFEEIIIUSUErV69URd10fpun7E/q9rElEOIYQQQohksat9F09vfZoTqk+gOr86or+t+Px5nOYibAcdOuB3dW0GKpPwLkcvW95IRnZux6DCzgCDjgDji8ZzwsgTeHLzk3zT9s0wl1AIIYQQQkQjGVavFkIIIYTIeEs2LMGgGDh/4vkR/V2ObReFdR/TOOY4UA1+v+t1w75OI5V5yTefo1dLXjV5PVYm57fxTVPwwdELJ11IlprF3R/endaLygghhBBCpAsZdBRCCCGESLB36t5h1a5VnDHuDAqzCyP624ovXkRTjTSNPXbA7+o7jLh1hcokXETGy1owCoDZuVvZts+FFmRAsSC7gPMmnMfa+rWs2b2G3S3dPLBmG39Zs529bfbhLLIQQgghhAiDMdEFEEIIIYTIZB3ODn79/q8ZmTeSM8adEdHfqs5uyra+QUvV4biy8wf8/mtbFgAj8x0xKWs8tFpG4FKzOFr9ij87j2Z3s5sxZYG7qCePPpl397zLL/77G5o2L8LR63l/96+u5aFLazhhUtnAP2raCp2NcNChYC6O51sRQgghhBB9yJ2OQgghhBAJ9McNf6Spu4n50+aTpWZF9LdlX72JoddO47iBC8gAfGMzYjJolCXxnI6aaqQ5v5opjs0AbNkT/K5Mo2rkhNJLaOttorj6be6/eAZLvn8EpZZsFi5fz7bGjgMvbt4Oj54Gfz4anjgbfj8JXvsZ9PbE+y0JIYQQQghk0FEIIYQQImH+s/s/PPPVM5w29jQmFE2I7I91nYrPn6ezaDRdJWMCvuQbWxZVeQ5UJQaFjSNrwRjKO3dwUE43m/cEHyDt7NF49t1y1M5j6c75Dx36NxxUmMNP504hy6jwo6c24nJrsOdjeHgWNG2Bo6+CU2+HCbNh3V/gbxdArzyOLYQQQggRbzLomIY0Taepw8EeWzdNHQ40TSZbF8lNMisSQXInEm1H2w5++u5PGVMwJuLFYwDy92zE3LqbxnEzA/5e02FHqzGpH632aioYh4rOWUVb+WSnE5c7cH18bE0Hbd0a35l4NhZjPk/U/g6X5qLEYuJ/Zo5n894Onl39Afz9e5BlhrOXwCHnwsgj4fhFcMKNsHMtrLwGZDGalCPttoiWZEeI5CH1MbPInI5pRtN0tjZ0sHD5eupsdqqLzTxyWQ2TK/NRk/02B5GRJLMiESR3ItG6ertYvHoxCgrXHXEdJoMp4m1Ufv4CvaY8WkYeEfD3u9uM9LhUqguSf9DRWjAal5rFKVmf8VfHDL7c08v00f7/Juu29fDuFgezphoYV5bNyaYLeHHXY6yq/ydzqy/hqLHFHF6Vx8H/vQE9qxvlrHsgr9J/RxNmg70ZNjwOHz0KRy8cvjcphkTabREtyY4QyUPqY+aROx3TTHOX01eBAepsdhYuX09zV2SrVmq6htVupb6zHqvdiqZr8SiuEGFnVjIpYimStlKyJ2Ktx9XDorcXsaNtB9ccfg1l5gCLn4Rgat9H0c73aRpzDLoh8DyQm5s8g3bjipJ/DkNNNdJYOI5pXZvIMsB7X/mXua1b4+G3OhhRrPDtQwwATCo4jIkF03lx5zLqu75BURRuq3iHGWzl9fIFUDgq8M6mfddz5+Obv4TW3fF+ayJGhtrHlbY8c8Xq/CgUyZhIdsmQ0eGqjyJ5yKBjmnG63L4K7FVns+N0ucPehqZr1NpqmffKPOY8O4d5r8yj1lYrB04RF+FkVjIpYi3ctlKyJ2LN4Xaw+O3FfLTvI6487Eqmlk6NajuVn69ER6Fp3PFBX/NlUxZFOS6Kc1zRFndYNRRNpLB7L6eMaOKdzT3Yujz1Udd1/rq6gy6HzneOMmLocyfEqVUXYjJk88jW36B07OLwbX/m46xvceOuY2m2B6mnigrHXgu6Bq/dPBxvTcTAUPq40pZntlicH4UiGRPJLlkyOhz1USQXGXRMMyajgepis9/PqovNmIyGsLfR0tPCorcXUd9VD0B9Vz2L3l5ES09LTMsqBISXWcmkiLVw20rJnoiKrntWTt6+Gtr37v+RzvrddVzy4lW8t/c9Lp92OcdXBR4w1HWdPS0uNu10sr2hF3e/uY4Mjk7KN7+KbeThOM3FQYuwucnE2EI7Soo8rVRfMhmAiws34NbgiXc6cWs6z6zr5v1aBydNNVBZ6N91tRjzOb3qIvZ0f82bG3+MornpmHYZPW74yyeD3DWRVwmHXwxbX4XNL8fzbYkYGUofV9ryzBaL86NQJGMi2SVLRoejPorkInM6pplSi4lHLqsZMEdCqSX8uaKcbqevMfKq76rH6ZZbnkXshZNZyaSItXDbSsmeiFjL1/DiYtjxjud7RaVu7AXMt57I3vxlKCYbPXu/x7JvDmHD6DYOG2ViQqXn7r0dTS4+3+1k0y4nLZ0H7jwosihcdFweJ0/LQVEUyra8hqHXzr4Js4IWY2erkdYeAxPHpc4qzV05JbTkVTG1+T1OmnoWq79wsHGHlW6HzvQxKidMCXxCMqFgGjPNk/mnfSuHjT2JSeUVnFINy79w8j+HmRiRF+Qa+9Tz4Os1nrsdJ8wGkyV+b04M2VD6uNKWZ7ZYnB+FIhkTyS5ZMjoc9VEkFxl0TDOqqjC5Mp+Xrj+e3F4bRr0X1WhHIQ8I71YHk8FElaXKr1GqslRFNcm9EKF4M7vy2pk4XW5MRgOlFpPfRMKDZlLToLsJXE4wmiC3HFS5iVsMLpzcQRTtoeQxs+3dBE9+B1wOqLkSvXg8Gza8T33jq3SUrSNHzeX44mswFoxje4PGZ7sdvPeV/yIvZhOMLVc5frKR8nyFdrvOR9vdPLiqgy/qnFx7Si6Vnz5He9lEuouqgxblo/psFHQOKe2O97uOqd2lh3L4zn9z5resFOSWs7NJY2y5geljVNQgt2wa3E5+s+NTri0xcqfpG+50NnLJwRWs3gNLP3bw2xPNAf8O1QjHXAOv/xTevQdO+WUc35mISp82VTWamFxRFrLdDkT6tpkt3GP+UMQ8Y9KfEDEWNKMonrwNU76Goz6K5CItVxpS0Snu2Eb246djuO8wlL+eCo1fehqTMJTklLD05KVUWaoAT2O09OSllOSUxLPYIoOpqkJ5fjYji3Mpz88ecNAJmklTkSfbj54K9x7q+W8EWReZLVTuIML2UNMkj5msdRf87bugGOGsP6JPPZ9f7hjJpajcUlHKwU4Hf23XOeqgMRw+xsB3j87i/51l4ro5WXz/OCMXHmvk6lOz+Mm5Jn5wfBY14w2MKVc5bLSB+bOyOPlQA+9ucbBx5atkdzWxb8JJgxbnoz05jC7sIT87teZI2l12GDoKB+9ezYyxBr5zVBZHjDUEHXAEOKz2Wcq7G7gk/9sYFAO/3/sEudndnDEG/rmllx1tg9TBymkwfja89yfPI/EieQRoU9WmzZRbsgZttwORvq0I55g/FDHNmPQnRBwEzOixt1Hy8k3Dnq9410eRXBRd10O/KknU1NTo69evT3Qxkl9ng+fg1LrrwM+KRsOCVZ45jMKg6RotPS043U5MBhMlOSWoSkaPUQ+pJZTsDl3ATHY1DTnrGUCyO0Rht4cxaHuFn9TJrqMT/no62HbAmX/AXTiS/7dhDW91vIyqOjkxfwYX9Rg4ofYZto/8Nu/OWEw0Ey1+sKWHn2+9AT07l4a5i1CCdNJ3thq56Y0yzp5k5cTRbUN8c8Nv5uYVlHTu5V+nPoQWZGVur5K2bzj73Z+yq+xQPjz4QnY59vG35lcYlz2Sa0sX8KM12cwZZ+S+U3KDb8Rug5XXwJjjYN4zUX02/aROdpNZjNtU6duGRbI7BDHLmPQnoiHZDYOma7R0NeBs34Ops5GSd+5BrVsv+UqstB9xlcer05HL6X+QAs/3rvDna1AVlTJzWYwLJkT0AmYyBlkXIpSw20PJY2bSNFh5FTRthlNuY6Pi5JZ1v2O3cxc57rHMr6yhwlRMfQF86mxl+s5VdFhG8MnkH0S8qytNqxitNjG/62ZKvsjn4sM6A77ujW25ZKkaNSM6hvruEmLbQcdw0pdPMKHuP9SOOTXo6xTNxcxP7sdhNPPJuDMBGJ19EN8tPplnbW/xcMsyzhx3JSu3wdVHuJlaGmSSenMxzLgUPnwIPn4Cjpwfh3clIhbjNlX6tiLeYpYx6U+IOFEVlTKXCx4+xf8Xki8RR3J5Lx0ZTZ6rFX0Vjfb8XIh0IlkXyUTymJne/jVseYWtR3yf62zruGzTPezqtmFuuYDF1adRYTqwuvSWkSfyTcUMjvjqn4ypfy+i3Zh7Wjhi69PsLZpEd+U4nvsyj1e/Gnj3XkOngTXfmDmispPcrNR8FK+haALW/FHM2Po0RldP0Ncd/tW/KG3fwccTzsGZdeDfYop5HN8pns3Wnp1stzxCnrmdW9+1D1gF3M+Us2DEEfD6z+Qx62QhbarIVJJ9EU+SLzHMZNAxHeWWw0VPHWhMikZ7vs8tT2y5hIg1ybpIJpLHzPP+A3z+4Z+5cfyhfK/1fT5q3QbNp5O15waunlROdv/nSRSFDRPOxZo/mm9v/BNltq/C24+uccLG+1G1XjaOP4vzp1iZVt7Jso0FPL/ZgnemnF43PLS+AFXROX18S0zf6rBSFDaNnUuuw8aRm58M+JIx9e9xRO0zfFMxgz2lUwf8fpp5AhcWn8Lu3r3kjr2fT9p28uCmQe7iUFSYeYNncZlnF3oWAxKJJW2qyFSSfRFPki8xzOTx6nSkqlAx1TMvg6x4JtKZZF0kE8ljxujVennnnd/w5Jan2DDyIMxKDyfkH80Hn5+G5jSzoGZP0AVcNNXI2ikXc8pnD3PaB3fw7+N+SXPRxOA703WO3LyCkdZNrJ9wHp3mUgzAvEMbePoLWPFpPhvqs6mpcvBRfTZbrSa+d0gjhTmptYBMf80Fo9ladTyH7HidjtxKvhx/jmeuRV1n0u63OO7Th7Dmj2bDhHOCbmOKeRzzjQX8q+VNLGP/wp92Hs+4onM5c1xe4D+wlMFxP4I1d8HKq+G7j4JBusoJI22qyFSSfRFPki8xzKQnla5UVSaCFZlBsi6SieQxbWm6xqdNn/Ly9pd4Y9sLtGoOKrPNXFQ5kyL3kfz5g0oMisbCGfWU5/YOui2HKY81065g1ufLOGPtL3h/+tVsrz5pwAImiuaiZvOTTPv6ZbZXHsXXlUf6fmdUPQOPE/fYWb2ziL99mk9BtovvT21M2bkc+/t0zOlYHK0c/eUTjN73EdbiiVS0bKHC9hUNheNZO+ViNHXwhWYOyiplQfn5vNn6IZuU/3Lz15+ypn0Wt0w9kcKsAIvLjDkeaq6E9Y9Brx2++zDkFMbpHYqQpE0VmUqyL+JJ8iWGkQw6CiGEEEL00+Hs4Ou2r/nc+jkf7v2Q9Q3raXe2k63D7K4uTsw5CMfoy3hhWxnv7jRzkMXJFYfvpdjsCmv73TnFvD19Icdt/Qff/uRPHLzzTb4acxrNheNR0Ci3fcUhX79CcWcdtSOOYeO4MwcOSipwbHU7x4xsx+FWMBl0gixonZJ01cB7k3/ApL0fMHHfh5TbvqLDXMrH489m+0FHoYe5KqxZzebckm9zSPdknmn4lNfaXuSN917jmKKpnFE5nSMLJzAqpxzF++877btgMMGHj8ADx8HsW+DQCyArJ47vVgghhBAi/cigoxBCCCEyxnt73qOhuwGn24lTc+J0O3G4HbT0tNDS00KzvZldHbuw2q2+vxmBkVld3RzX1c4RjmxeyL2Q3zSfQGNtFlmqxuwxNk4ZZ8NkGGShkgB6TPmsOfRKxu/7iCl7/su3P/mT3+/bzOX8d8rF1AeYs7AvRYEcY2T7ThmKSm3V8dRWHT/kTU3KreAnY07lhW9cbOr5krWuzbzftgmALHIoM1YwpbCIClMRpeZ8zEf/gOyd75Hz1k849t8/Y0Tl4VB5KOQf5LkjctTRQy6TEEIIIUQ6k0FHIYQQQmSMxz5/jHX71g34eYGpgKLsIgqyC5hRPoPx3e1M++JlJrkVKnNKqTdP4Xe26dyo15CvZzGxTOXcgwzMHJtFYU4BMCr6QlXPYOuRCzC37iC7sx6AnoLR9BSMIldRGGTGRxGFKaOgpXsG73zdy/rGOup6dtFt3EOjuYWcnBbWt22nw9XlebEZMJfyp5yDGWFrgA3LwNXjuftRBh2FEEIIIQal6HrqXBlXFKUJ2BngV2WANcDPE0nKFJ5UKZNV1/W50W5wkOwOpUyZQt770MQzu/LZZKbheu/D0e4m6+co5QpfMpYpVtlNpveWLGWRcgwUy7KkU3YTXYZE7z8ZyjCc+0/0uVosJfpzC0bKFZlwyzWk7KaClBp0DEZRlPW6rtckuhx9SZnCI2UKTzKWabjIe0/e957s5Ysnee/p8d6T9b1IucKXjGWKlWR6b8lSFinHQMlUFq9kKFOiy5Do/SdDGRK9/1SVrP9uUq7IJGu5EkHWRRdCCCGEEEIIIYQQQsSUDDoKIYQQQgghhBBCCCFiKl0GHR9OdAECkDKFR8oUnmQs03CR9568kr188STvPT0k63uRcoUvGcsUK8n03pKlLFKOgZKpLF7JUKZElyHR+4fElyHR+09VyfrvJuWKTLKWa9ilxZyOQgghhBBCCCGEEEKI5JEudzoKIYQQQgghhBBCCCGShAw6CiGEEEIIIYQQQgghYkoGHYUQQgghhBBCCCGEEDGV8EFHRVEMiqJsVBTl5USXRQghhBBCCCGEEEIIMXQJH3QEFgObw3nh3LlzdUC+5CsRX0Mi2ZWvBH4NiWRXvhL4NSSSXflK4NeQSHblK4FfQyLZla8Efg2JZFe+EviV9hI66KgoSjVwFvBoOK+3Wq3xLZAQcSLZFalKsitSlWRXpCrJrkhVkl2RqiS7QsRPou90vBe4GdASXA4hhBBCCCGEEEIIIUSMJGzQUVGUs4FGXdc3hHjdVYqirFcUZX1TU9MwlU6IoZPsilQl2RWpSrIrUpVkV6Qqya5IVZJdIYZHIu90nAmcqyjKDuBp4GRFUf7W/0W6rj+s63qNrus15eXlw13GlKdpOk0dDvbYumnqcKBpGTFtQFKQ7EZGspo8JLuZI93qnWR3eKRbbpKBZFekqkzJrrR76SdTshsuybiIF2Oidqzr+v8B/wegKMos4CZd1y9NVHnSkabpbG3oYOHy9dTZ7FQXm3nkshomV+ajqkqiiyeEj2RViOEn9U5EQ3IjhMg00u6JdCcZF/GU6DkdRRw1dzl9DQdAnc3OwuXrae5yJrhkQviTrAox/KTeiWhIbkSy2dqylWZ7c6KLIdKYtHsi3UnGRTwlxaCjrutrdF0/O9HlSDdOl9vXcHjV2ew4Xe4ElUiIwCSrQgw/qXciGpIbkUxWbF7BhS9dyDnPn8PO9p2JLo5IU9LuiXQnGRfxlBSDjiI+TEYD1cVmv59VF5sxGQ0JKpEQgUlWhRh+Uu9ENCQ3Ilk43A7u33g/IywjcGkulmxYkugiiTQl7Z5Id5JxEU8y6JjGSi0mHrmsxteAeOdmKLWYElwyIfxJVoUYflLvRDQkNyJZvLfnPTp7O7l4ysXMGjWLNbvX0NQtK9CK2JN2T6Q7ybiIp4QtJCPiT1UVJlfms/LamThdbkxGA6UWk0wGK5KOZFWI4Sf1TkRDciOSxQd7PyDbkM2UkimUm8t57ZvXeH7b8yycvjDRRRNpRto9ke4k4yKeZNAxzamqQnl+dqKLIURIklUhhp/UOxENyY1IBp80fsK4wnEYVSOVlkomF0/mxe0vsuCwBSiKnCiL2JJ2T6Q7ybiIF3m8WgghhBBCCJEynG4nW21bGV843vezow86mh3tO9jeuj2BJRNCCCFEXzLoKIQQQgghhEgZO9p34NbdVOdX+372rcpvoaDw5s43E1gyIYQQQvQlg45pTtN0mjoc7LF109ThQNP0RBdJZCDJoUgWkkUh4k/qmYi3bbZtAFTnHRh0LMwu5ODig3lj5xuJKpZIMdJWCSH1QMSfzOkYZ5qm09zlTMiErJqms7Whg4XL11Nns/tWoZpcmS+TwmaIROavbxkkhyJeIsm4ZFGI+PHWRU3TsHY5ufrJDVLPRNx83fY1CgqVlkq/nx9ZeSR/3/J3vm79mvFF44P8tRCx7RMkQ39biGgMpR5I7kW45E7HOPJW4vMfWMvMu1dz/gNr2drQMWxXD5q7nL4GBKDOZmfh8vU0dzmHZf8isRKdPy/JoYiXSDMuWRQiPvrWxU/q2nwDjiD1TMRHfWc9JTklZKlZfj8/svJIAHnEWoQUqz5BsvS3hYhGtPVAci8iIYOOcTTUg9lQb3V2uty+fXvV2ew4Xe6ItiNS01AOIrG8xV5yKOIlnIz3zbO91yVZFCIO+tbFInPWoPVMHuMSsbCncw+l5tIBPy/OKWZSB/HIgwAAIABJREFU0SQZdBQhxap/GmlfRNo9EU+RZi3aeiAX8kUk5PHqOBrKwSwWt/ybjAaqi81+ZaguNmMyGiJ7IyIlRZO/eDx+KjkU8RIq4/3zvGz+UZJFIeKgb11stfcGrWcyxYGIlT2de4I+Pn1k5ZE8vfVpdrbvZEzBmGEumUgVseqfRtoXkXZPxEs0WYu2HshNJSIScqdjHHkrcV/hHsxicfWg1GLikctqfGXwNjylFlME70KkqmjyF4+rVpJDES+hMt4/z0vfquX3F06XLAoRY33r4oNrtnP3BYHrmdwZIWKhV+ulyd5EWU5ZwN/LI9YiHLHqn0baF5F2T8RLNFmLth4MZZxDZB650zGOvJW4/9WGcA5msbh6oKoKkyvzWXntTJngNQNFk794XLWSHIp4CZXx/nneuLuV372+lX9cdSyAZFGIGOlbFzfubuWJ977h7wuOwaAqfvVM7owQsdDQ1YCmawEfrwYoNZcyvnA8b+58kwWHLRjm0olUEav+aaR9EZB2T8RHNFmLth4MZZxDZB4ZdIyjoRzMYnXLv6oqlOdnR1x2kfqiyV+8HoWWHIp4CJXxQHlu6nRgMhokj0LEULjHG5luQ8TC3q69AJSZA9/pCJ67Hf/11b+o66ijOr96uIomUkws+qfR9EWk3RPxEG3WoqkHclOJiETCHq9WFCVHUZQPFUXZpCjKF4qi3J6ossSTtxKPLM6lPD877Iooj6SKWIg0f5I7kWoGy7jkWYjhE87xRuqkiIU9nXsAKM0JfKcjQE1lDQAvbX9pWMokMpv0RUQyGO6sRTvOITJPIu90dAAn67reqShKFvBfRVFe03X9gwSWKWnI1QORCJI7kU4kz0IkF6mTIhb2du5FQaHEXBL0NeW55RxefjgrNq/g8mmXk5uVO4wlFOIAaffEcJGsiWSVsEFHXdd1oHP/t1n7vwZf0z3DyCOpIhEkdyKdSJ6FSC5SJ8VQNXQ3UGAqIEvNGvR1Z40/i7vW3cXft/xd5nYUCSXtnhgukjWRjBK6erWiKAZFUT4BGoE3dV1fl8jyCCGEEEIIIZKX1W6lILsg5OsmFk3kiPIjeGjTQ9R31g9DyYQQQgjRX0IHHXVdd+u6fgRQDRytKMqh/V+jKMpViqKsVxRlfVNT0/AXUogoSXZFqpLsilQl2RWpSrIbPqvdSqGpMKzXXnLIJejo3PbebWi6FueSZSbJrkhVkl0hhkdCBx29dF1vBVYDcwP87mFd12t0Xa8pLy8f/sIJESXJrkhVkl2RqiS7IlVJdsNntVspzA5v0LHMXMYPJv+AD/Z+wPIvlse5ZJlJsitSlWRXiOGRyNWryxVFKdr//2bgNGBLosojhBBCCCGESF66rtPc0xzW49VeJ1WfxLcqvsV9G+/jy+Yv41g6IYQQQvSXyDsdRwCrFUX5FPgIz5yOLyewPEIIIYQQQogk1e5sx6W5wn68GkBRFOZPm09+Vj43v3Mz3b3dcSyhEEIIIfpK2KCjruuf6ro+Q9f16bquH6rr+q8TVRYhhBBCCCFEcmu2NwNEdKcjQJ4pjwWHLWBX+y7u/fjeeBRNCCGEEAEYE12ATKBpOs1dTpwuNyajgVKLCVVVEl2sAVKlnCI2Uv3zTvXyi9hLlkwkSzmECEckeZVsi0Sz2q0AEd3p6HVI6SGcNOok/vXVv7hi2hWMyBsR6+KJYZDodijR+xcikL65VBQFgwKqqko+RVKQQcc40zSdrQ0dLFy+njqbnepiM49cVsPkyvykagBSpZwiNlL980718ovYS5ZMJEs5hAhHJHmVbItk4Bt0DHMhmf7OGncW79a9y2OfP8Ytx94Sy6KJYZDodijR+xcikEC5vPuC6Tzx3jf8+LTJkk+RcEmxenU6a+5y+hoAgDqbnYXL19Pc5UxwyfylSjlFbKT6553q5RexlyyZSJZyCBGOSPIq2RbJYKiDjqXmUo4ZcQwvff0SPa6eWBZNDINEt0OJ3r8QgQTK5U+f/ZQLjhwl+RRJQQYd48zpcvsaAK86mx2ny52gEgWWKuUUsZHqn3eql1/EXrJkIlnKIUQ4IsmrZFskg+aeZoyqkVxjbtTbOL7qeLp6u1hTtyZ2BRPDItHtUKL3L0QgwXJZZM6SfIqkIIOOcWYyGqguNvv9rLrYjMloSFCJAkuVcorYSPXPO9XLL2IvWTKRLOUQIhyR5FWyLZJBs72ZAlMBihL9o4JTSqZQnF3My9tfjmHJxHBIdDuU6P0LEUiwXLbaeyWfIinIoGOclVpMPHJZja8h8M79UWoxJbhk/lKlnCI2Uv3zTvXyi9hLlkwkSzmECEckeZVsi2TQ6mglLytvSNtQFZUjK4/kg70f4HA7YlQyMRwS3Q4lev9CBBIol3dfMJ1nN+yWfIqkoOi6nugyhK2mpkZfv359oosRsVRZ5SxVypkgQ/qHSMbspvrnnerlH0Zpl91gkiUTyVKONJAx2U0kWb06LiS7cXLpq5fidDv5yVE/GdJ2Pmn8hKUbl/Lo6Y9yzIhjYlS6tJD02U10O5To/Yugkj678SSrV6e0tP+AZPXqYaCqCuX52YkuRkipUk4RG6n+ead6+UXsJUsmkqUcQoQjkrxKtkWitfa0UmGpGPJ2JpdMxqAYeL/+fRl0TDGJbocSvX8hApFcimQmj1cLIYQQQgghkp7NYRvy49UAZqOZCUUTeL/+/RiUSgghhBDByKCjEEIIIYQQIqm5NTcdzo6YDDoCHFx8MFttW7G77KFfLIQQQoioyKCjEEIIIYQQIql1ODvQ0ckzxWbQcVzhONy6m60tW2OyPSGEEEIMJHM6pimZ5FikG8m0EANJvRDxJPkSyaTV0QoQszsdxxWOA+Az62ccUXFETLYp0oe0f0IEJ/VDREIGHdOQpulsbehg4fL11NnsVBebeeSyGiZX5ktjIFKSZFqIgaReiHiSfIlk4x10tGRZYrK9ouwiSnNK+cz6WUy2J9KHtH9CBCf1Q0RKHq9OQ81dTl8jAFBns7Nw+Xqau5wJLpkQ0ZFMCzGQ1AsRT5IvkWzaHG1A7O50BBhbMJbPmmTQUfiT9k+I4KR+iEgl7E5HRVFGAcuBSkAHHtZ1/b5ElSdmNA26m8DlBKMJcstBHd6xXafL7WsEvOpsdpwu97CWQ4gBoqwfkmkRU0nQTseC1AsRT4PmK03qkEgtNocNIGZzOgKMKhjFhsYNdPd2k5uVG7PtitQW9fFV2kaRASKqH1InBIl9vNoF3Kjr+seKouQDGxRFeVPX9S8TWKah0TRo/BKevhhad0HRaLjoKaiYGl3lCqOSarpGS08LTrcTk8FESU4JJqOB6mKzX2NQXWzGZDQM9R0K4RHNAUTT0Fq+pqVtJ85sCyZHFyWFY1BLxof8W8m0iJn+7fTks2DOnaAaU6ozpOkaalYnz/7oEJo73PzlrX1s3N0u9ULETN92d8aoAv73lIMozTdgyOpEa6lH/dv5ofs6crIhYigedzqOzBsJwDdt3zCtbFrMtitSW1T9zjDOAwOdt6mK6r8NaTNFPyFzE9HGhp6xsOtHrMdGRMpK2Ket6/peXdc/3v//HcBmYGSiyhMT3U0HKhV4/vv0xZ6fR8pbSR89Fe491PPfxi89P/e+RNeotdUy75V5zHl2DvNemcdXLbUoaDz0wyOpLjYD+OZZKLWYYvEuRaYLkE298UtsXT3ssXXT1OFA0/SBf2ZvodZhZd7G3zHnrYXM2/g7ah1WNHtLyF2WWkw8clmNZFoMXd92uroGjrkalp8btJ1NRt62f/7rP2T+qvO45/PrufncIk6fVi71QsSMt909fVo5N59bxD2fX8/8Vedx+es/9LTdeRWeF/bp62iaTlOHgz22bmxdPegh+jFCRKLV0YpBMWA2mmO2zaq8KgC2tW6L2TZF6ouk3+lt9xztDYOeBwY6b6u11aLpmndDIc/9ROYJmZuINhabjIVdP0KMjfTtMwQ7fxTpISkWklEUZSwwA1iX2JIMkct5oFJ5te7y/DxSwSrpglWQVwlAS08Li95eRH1XPQD1XfUsXr2IGw+9n2c+bOXvC47BoCoRryglq1GJQLy5KHC3kN0vm8rTF1N3xnOcs+yroJMJt2hOFr1/m19eF71/GyvmLKMsxL5VVWFyZT4rr50puRRDorucKN7szrwBXrx+0HY2lmLVtgZq+3+17iYeP/9JKnNlEm8RG9529/bzxzL/9R8ObLtPvJGyv1/seXHrLnSX029i+ZeuOJji1wbvxwgRiVZHK5YsC4oSuzauwlyBUTWyvXV7zLYpUt9g/c6+x3KzyUBDu4OFy9fz1PdHMmqQ88BAx+5Fby9ixVkrKDOXhXXuJzJPyNxEIkYZC/u8LMjYiLvXge7SqG3qlMVoMkTC72tVFCUPeBa4Qdf19gC/v0pRlPWKoqxvaorijsHhZDR5bhvuq2i05+eRCjaA2WuH1t3Q2YDT7fQ1QF71XfUUWVT+/WUjlzy6DpPRQHl+dkQDjlsbOjj/gbXMvHs15z+wlq0NHXLlIQopld0Q+uai0dYeMJtFJs9VsmCTCTt1d8C8OnW3L9ODXWlTVYXy/GxGFudGlGkRuXTKLuDJVWcDtO5GR/E8Ug1gLo7dhaKQRYhd2xqs7ddxZXy9SLvsRqtP5kO1rYNRVQUdV+C2O7fkwA+KRtOrZPlNLF9k0oatfqUDyW5obY62mD5aDWBQDYywjJA7HYcgXbMbqN/Z/1i+aXebr91r7NYHPQ8Mdux2uve3iaFuXolRuy4OSIXshsxNJGJ4g5Rf/bBkoXY3DsxmkLGRLxsd1LfZZTGaDJLQQUdFUbLwDDiu0HX9uUCv0XX9YV3Xa3RdrykvLx/eAkYqt9wzT4G3cnnnLciNotwBKqk25Wysuov6zj1YGz4nR1eoslT5vabKUkVr14HBn3AWFNB0DavdSn1nPQ3dTSxZtUUagBhIqeyG0HeVsmCdqsbuA4Mn3uz1zZaqZjG7erbfn1VZqjA1fTWsj5H0LZPVbo3u8YQ0l07Z7f8oifr4GWgn3uwZeLTboGg0WnUN1kueon7BG1h/+BxaVuwe3fNq7nKyZNUWfnneKP553RR+ed4olqzaElXbajKYArb9JoM8Vp1W2Y1WjB6f8raVmq7xwCkPML1suu93VZYqTI4uzzdFo2k97wlayPeb36mxW/f0W7x165Kn0KacHd2F2Awg2Q3N1mPDkmWJ+XarLFUy6DgEmZTd/qv25poMvv+/Y00Ttgv+ifWHzx3oT1y60nceGPLY3efcz9cvueotrEYjmtslj17HQSpkN1BuZlfPRlXUyM9lBrlBKurzo8H6HAHGRprPeYJfrtpHY4dDFkPMIIlcvVoB/gps1nX9j4kqR0ypqmdi1AWrhj4BsLeS7r8FWptyNrWn/h+L3r6O+q56qixVLJ15Jw+e+heuWfW/vp/96pg/8LsX9wHhLbThnSfCe9t2laWKO065hyuOPxpVUWm19/Lgmu1RNwAxnfhWJIzT5aY8L4tfnjcKQ4GRfZe/TMUbP0fd8rLvhPOOVw9cIawuNmM2qQOytWT2EgBW1632ZPi42yl57RbPH/W5xV/LrYjLI/6B8r705KVMKp4kuUxXAR4lUf/1Q3ovfxUNA4ZLnmV7b4vv0X9fJnIDt1X927QiUzG2blfIrGqamytmmfnVuusPtNez/oCmRd62luSUsPTkpQNyXJJTEvqPRUqJ6pH8IT4+pWk6rXYHDT07uGH14gN9g5l3cO/H92K1W7nj+HtotFuwX/4hjd06d7zaxP2XKJw+rZwLjyqmyKKCYmTnnNu55q0+/ZZTlzDJXJr4x2xESrI5bBSYCmK+3aq8KtbtW0ePq4ccY07Mty8SIx7TRWmaxi/OnkqROYtWey+arvstqLHN4ObWjb/z708onrt8Qh6795/7aWt+S+0J17Hog9sPvG72vUxa81vUIO26nG+lr/65mV09m2uOuIbLX7s88nOZfuMLFI1G+8Hf0XJK2R7g/GhC4cTQfdzuJrQ1v6XlzLtx5pZg6m6hZM1vUc/+o6fPUTEVx/x/02hr9/QXXm9i4+52mrucskhoBlF0PTGPzSqKcgLwLvAZ4B1K/7mu668G+5uamhp9/fr1w1G85NBndSmrwcC8N67w3V49vWw61xx+DWMLxuJwKThdOnnZJlb818pD7+4Ie14Ea7eVea/O87ttu8pSxf8d8QDzH91CdbGZ3184nckH5VNiyY6s+Ok1wDOkXkqqZ7elq4fa1m388v0bDwwgnrSEg03FGFSVHT25/PCxj/zm5CgvdAbM1mNzltHU4aAy10jlM/NR6/z/XfQbPmeLvTDkHB/RdLCsdivzXhlYpqjmRUkdGZ1dWnd7rrz2U3/FRxz/l1r+ee00fvHh1QMzceYKyjS33wUkTWHgQPqs+7j3tXb+/UVTwKx6c2rv7WFH+zc8uOlBPrV+6tvP43OfZIR3QY4IZMgJRkZn1/sYX8TzHQXJPDd8DkWjQu5zZ3MnBkMbC9/+nwH1YtncZSgYuW3lDv79hedC04xRBSyeU8XEyhx0XeP3H/3ed2HJO1DZN/Np3t56ZXR242X2P2dzSMkhXHHoFTHd7rq963jo04dYee5KJhZPjOm2U1BaZDfq9jPENjfva+fqJzf4tnnP9w4nJ0vlur9v5JfnjeKez68P2McsySnxHbNVRUVFRVXVgKtXW7sbmPf6/IHbmb74wDy6Xos3oRVUU9u2PV3Ot4YiLbIbSN8+n6qovgFHr0iOrZrbTU9bA60dnezt1Hh4Qzu3njeGBW9eNmCbj562nIsf/GLw87H2vdS2f+M/SH7sbUwqGIdaMAI0jd6ORqyt7dR3atyxxjPoePrUChafejBXP7mB8rwsFs+pYlx5DpasbErMadmnHUzaz42UyNWr/6vruqLr+nRd14/Y/xV0wDEjqarnCkHRKL/58KaXTedH3/oRd3xwB2euPJPr3v4f2hyt3PHiTi6fOZ61P53Nymtnhj6wahrO3q6A80SMLTUyY1QBdTY7P3nmU1xRzDsWbOLblp7QqxWL5KIpnb4BR/B8lj/+z49pzcpCya9kTGkeK6+d6Zc9pxZ4DhKlo57DaKfQpaN2NvrvqGg0rn7zggV6xD/aldxiOi+KSA1BHiXZ27k/K0qQuUZ7uwY8KtJiH9im/XjNYi48qhgYmNW+OT1z5Rnc8cEd/OhbP/I9puqdhzEaqqJSZi6jKq+KMnNZpnXOMkL/x/jCnu4k2vmlNQ2ty8ro3q8x9uwLWC8AKnPL+fGpU6guNjNjVAE/+04xv/3kWs54bi4L/r2AS6ZewvSy6dR31XPr2lu58rAr/bYh7a2Ihq7rcZnTEaAi13PhZ1fHrhCvFKki6vYzxDa9A47ebd74r02UWLJ57trjOaQqN2C7qWn+fdbLX7scm8NGiQZq2x7/OfBUFSd64H5J/wuURaPB+hUtnfVyvpXm+vb5NF0b0rlMc7eL0x/ZwnUvNwBw67cL0TRHwG02dnaFrEMtKr4BR+/fLfrgdlpUfI9eZy07jRHLjuLIN7/Ho3MtzJlazo9Pm8zkinxevP547rqonN9+ci1nPz+Xea8OYXVukbTkLCVFmIxm33wOVx52Jbet9V8F+FfrbuLCo4rRdT38hTa6mzBZtwWcXySvZRuPzrX4Bh57XZFXfBngSR/BBhCdmuezDDTZdtC5azobMfzzUnK796B978kBc6DaKAg5x0e0A9oyF14GCjKfzB1rPHdptXZpgTNh3Tbg8VSnyx508S6vvlkNlNPb1t7mG4SR7InBOF3u6OY7imZ+6f0nBsZ9GzH881JMnY1B28q+q1b++bLJAy5I9c14fVc9habCAdsQIlJ2l51erZc8U/wGHXd37I75tkViRN1+RrFNVYGK/BzMWdkB200NLXCfdd+mgPMzBu2rWir82/Vz74f/3I2zq1HOtzLIUM9lvFNmPTrXwpFvfo9RTxyNpaU24DabO/zrS6A6FHSQHD3gdC+lL13O/eeNZnJlPkajiqZ2+qZy8f6tDJqnHxl0TBElZs98DlWWKgpNhQErd2m+IbJ5EFxOSlbfxdJjb/M1NFWWKpbOuoeS1XdR+tLl3DqrPOr5FWSAJ31E81l65yDxy9axt1Hyzj2eg4/mRn3nd2jzX/M89rdgFVRMRVENVBf7L+TRP4PRDmgHLJPMhZfe+s61e8Pn9F7xJj9f62Lj7nYA/vLWPn593D0B20A/rbswKYZBF+8C/6wGy2mhqVCyJ0IyGUO3hQH1y7y3bR10fmnviUFWLrTuouSdewb2Dfrk1XuhCSXwytbegcYqSxV2lz3gNoSIRKujFSAuC8lYsizkZeXJoGMaibr9HMI2g/Uxg96Zlr0/y975GbubBt1OSV4VzH8V5r8Cc+6Ct38NdesHvUgk0s9Qz2VMRgO/PvUgSl+63DcYWLL6LpYed7vfNu+bvZRnPrL5/W2gOjToOWKQ1bKz9F7fzVFyk1JmSNhCMiIyqqIyqXgSK85agdPtpMpSNWDehYo8C6WWCA4wWWbUk37KJNXMipPvx+nowNRto6SjxTfP3og8lUcuq4lsu/vJYgfpI5rP0pfZuY/jbN+DqbORktd/4clW0WjPysFbX0E5426/ecZKLSaevPIoOlv2UWTSaHWq5JUc5JdB7wGufx0I1cHqX4/SeC480Zd3qgrAoOnccFouX+ztpM5mp6mzl3LTGFbMWYazbZdnAuyOloCP/peopgH1wDOno6dTNmdqOUvOrsbsboROEyY1cE6r8g7M8STZE8GUWkw8clnNgDnJwjoe98n8oLxzRzu7PSexugZFo1Hr1jPp9V+w4sQbceZVYCoYSYmlckBeg7XFbc4233GiPLecNy54Q9pbMSQ2h6edjcfj1QDl5nJ2tcvj1eliSO1nlNsM1sds6WkJ3Gft7nMnV+suzwDNINtRFdUzTcbz/+s3kFPy8QqWnnYvi1bfEP75Vp91A4a08KkYdkM9lym1mCgsM/llSK1bz6TXbmHFD57EqeBbKPHHp3bxZX2nf95zjZ4pAfZnp8RcGvwc0d3kOefrO/DYb7qXaM/pRGpJ2EIy0UjmCV7jacBqqdlFbG/1nzD4vtlLmVg0EaMhzCt43uXt+6xexXkPeO5yeP1m2D8w1HvFmxjyK8OadDnQwgZAuix2kLaTE4cr6oUrAmXt3Ps9V2g7Gz2rVVvKD2xbNVHc3Yrhb+f7Xq9f9BRKnzt1XG4321q3sXj18E2ancILd2RMdv0+I9WEqqr0uHoGfF4BV7TsbvQ84tS6C6pr4ORfwovXH8jsRU9BxVQ0hYCrV+uam7Lu7aj/uOTAioCXrqRWdcvk7tHLmOwGM9TVVwdttwK1zd95EIw58Mz8oO1v/+33X1zpvtn3UZJTgobmWywh3FXe00jGZzfW3tvzHlevupqfHf0zDi4+OObbf2jTQ9R11vH6Ba/HfNspJm2yG077GU7fbkDfQs/D7tQwGQ0Um7Ow2XtD7mPAwprH3c6k1245sJhi0WjfStQh3tTAdvuip9DKp9DibA2vjxpkGyHviE9+aZPdeNM7GlD+6unzatU1tAS5wKhpOq12Bz1aO5reS47RREl3G2qfc7RB8xdG1sJdeDYeq9EnkbR5I8HInY5JLlhFnFA0YWh3awWYY4EXroXv/MU34Khf9BRZ+RUQ5oBjsAYjA1apzAjeSYwj/8P9j/r9zypwdkLL9gMDjhc9hWYuDdwZy6tAbd0FrbtQnr7Y1xnTNJ3axi6WrGrjxqPupzTfQEWehRF58VtMI81WYk9LgT4j78q5VrvV7/PyPRraV265Z3Dl6Ys9beC6h3Bd+gK6asCYlYNi8dwFoMKAelCeb/Bc9fUOOAK07kL92/lMWrha7qwVUQuY1TCFbLcC9QOevwbOWQpn3QMlE8CU58t+wPIFuOMi0IXRUKu8CxGK9/HquN3pmFvORw0f0av1kqVmxWUfYniFaj/D6dsN9hp0JawVsge0k6qJku7WA09UhDPv7oE3dWD6jD53KapqBH30QG1/n362SH+KxTP3s7bmt9SecJ3/ytN964Ci0+TYOeg5Gk9fjLpgFWWBshMkr337FOHcuRmP1ejF8JIznyQXbMGMVkfr0FYuDTLHgsNSxe7LP+SzM56jNX9i2Fe8vOUsM5dx7+x7ufOEO2nsbvR1EkWGU1XIr4TicTDicLjwcd88Yy3O1oEZf/82Wk688cDf93nsxLsi4b+/aOKqx7/igj9t5uIHv6C9pxer3Up9Zz1WuzWmq57JSuzJL9Bn5F05N6zPS1VpzZ/IZ2c8x+7LP2TD9F/yvX/sYfYj27FShKYweL6CtKlqr11WmRYJEbLdCpBZLa8Ca8XB1FcegtVciJYX+pG7/iuptzoGtumDrfIuRDjiPehYZi5D0zUauxtDv1ikhXD6doO9JpIVslVFpSSnBJPBhFNz0pJbhLZwdfjz7vptbP/0GUWjPP+N9O7EIP0Vbz9bJI6ma3E7l/GzfzCw5ew/DFx5uk8dCJj/Qc7Rgu4rRF779yP695XjsRq9GF5yp2OSi9vkqkZTwDkWPm90csGT2wFY+9ORFIc5X7fT7aTMXMaPvvUj38raVZYq7p19L0XZRXKiLTwCzDMWNOO5feai6TP/R6DVA8vzsmjo2eFb/SzWdyLKJMfJb7BFW7z/H+rz6nZqnLPsqwE/1zQ3tbYdg9/pGqRN7TtvjRDDKWS71S+zWnUNtWfcyaI3rhxSOxpsv8FWeRciHG2ONiA+C8kAlOaUArC3cy8j80bGZR8iuYTTtxvsNXoEK2Qn1RMz0l9JSsOeEVUNvvL0/joQ6TlavMRjNXoxvGQkKMkNZQXoQa+W7H+UkKLRnu+LRtP2neXcscazclqkK7yZDCauOfwa34AjeBqlG1bfIHeDZbDBMqhpOk0dDtCNgTPu6PJ80++xk0CrBy6eU+UbcITY34koK7Env2CfUZuzzff/oT6vYCtTaoYsJe4LAAAgAElEQVTO0He65noeVaFoNFp1DdYfPkf9FS9jVQ243G6aOhzssXXT1OFA01JnLmWRukK2W30yC9Ay++csev+2QXMezl0YwfYbbJX3aHiPH1KnMkero5VcYy4GNfrcDKbE7DmJ3tu1Ny7bF8knnL5dsNegG1EUhdOnVvj9LljbFusnZoZ0R1y/tj+ix7tF3CTiqapQdSDo74Oco8Xj2KzpGmpWJ8/+6BAenn8wM0YVAEPvR4jhJYOOSc67anDfJezDWQHae7Vk3ivzmPPsHOa9Mo9aW63voKShsMMwxvco4WdnPMcuwxhAjWqFt5KcEkYXjJa7wYTPYBn0zs1x/gNruW75Vn593D0DM37Q4QEfO/GuHugdHKouNjOuPCeu2Yu2HorhE+gzumPmHTz22WNhf16BsvXIZTXouELna/+jKtrC1dSefz/zNv6OOc+fzbxX5/GVrZZbnt/EzLtXc/4Da9na0CGDJCLuQrZbfedauuFznOUHD5rzUP2Kwfa7ZNZ9PPORZ/Xhoa4i2/f4IXUqc9gcNvJM8Xm0GvDVi31d++K2D5FcwunbBXrNr4+7h+uWb+X7D73PolMO9g08Dta2xfKJmXDb4qD6tf0RP94t4iIRT1WFqgNBfx/gHC0ex2Zv1ue//kPmrzqPez6/npvPLeL0aeVDXo1eDC9ZvToFRLNqrtVuZd4r8wYsP7/irBWUmcto6nBw/gNr/W5Vri4284+rjvWsxpZrpNVpCz6ha4AytdhbmPdq8H2mOFkRLUKDZVB35fvlb8aoAhbPqWJiRQ45WdkUZRfR6vBfBQ0IunqgYuiIe/Zk9erkF+7q1YNuI8DqeC09zQHztWzusgHbDpb7Gw+9n6se9zy6XV1sZuW1M6NeICSDpEV2E9F29N2nqqi+VaQH23eofkOo3wfbf99V3mOx6mSw/kuS1am0yG4yufrNq9nbtZdfHPuLuO1j8erFnDH2DH5xXPz2kQIyKruRrF7d0+tgW2MP971Rz8bd7YCn7fnn1ceh63rQ8yeAxu5GLn/t8pj0UyNpizNMSmd3uD7XAcfnAOdcoc75A/Ujmjoc3PL8Ji48qpgii0prl8YzH9m48zuHR31sDvZv8vjcJ6nMLU+nRWTS5o0EI3M6poBQqwYHagxCXS0JNjcCQGle1qBzSgy2ovbSk5cO+LncDZaZwp0HZ8aoAv73lIPIzQZVyQq48unSk5d6HuF/85ogmcyKe/aiXr1bxE2gtm+on1H/1S41XaOjt4M7Zt7BrWtv9VsZ+yf/+cmAlbFlPjvRVyLm8Yp2n947GoK1o8Gy3ePq8Tz+1GfbgdrL8vzYPAYlcztlJluPLW6LyHgVZxfL49VpJtSASTh9O+9r9vR0M//R1X6/q7PZ0XWdkcW5AdveB097EKfbyZ83/pnbZ97uN+99tP1UmWc8PYU6BkciWO6j6R+Ee/6jaW6umGXmV+uu9237V7P+gKZFf2wOlnUdVzoNOGYEGXRMccEaj9KcUqosVQOuDPjmaNg/d1n/OwVMRkPQOSW8V1oG+32oJe9F5vDOAxIog7ruyV95XhY3n1vkd4B6dM6jAfN167G3Bs2kqqiSvQwzXIM5LT0tXPPmNZSZy7j56JsZVzCOPZ17uPfje/nU+imAXxaD5T6W89mJ1BHqeJpM+wzVjgbL9jdt39DV2zVsCyIM1n8R6avN0caYgjFx3UepuXTACa5IXbHuJ4RqewK1vXUdddzxwR3Ud9XT3NPMzUffTEl2CSPyRlCRWxFdOQbpX4vUFatzmcFyH88+iWbo5FfrbvLb9q/W3cTjc58EcqPapmQ9fcgZeYoL1nioqjroHA3B5i4rtZhC3yU5yO9DLXkvMsdg84R487d4TtWAA5S12xowX2ajecDP+l7VlexlluGacNvb3n1q/dS3MNa1b13rG3D07tubxXjPZydSSyLuSBnKPgdrRwNl+/aZt/PgpgfjPtl9X4P1X0T6anW0xm3laq+SnBKZ0zGNxLqfEKrtCdT2mo1m38+8/YjLXr9swN3hkZB5xtNXLM5lBst9PPskweY/13FFvU3JevqQOx1T3GCPOw12tURVFSZX5rPy2pkD5lgKdVVBrjqIcAx6xU6ByZX55Hd2DMhvi6MlYL7sLv/H6SRzmW24BnP6t3dtzrZB279AuS8yFXPnd1zcdvbQ57MTqSURx8t47dOb7WVzl1HfWU+bs40/ffwn3wD8cD3aN1j/RaSnXncv3a7uuC4kA1CaU0pXbxcdzg7yTflx3ZeIv1j3E0K1PYHaXrvLHvP2WJ7uEYMZLPfx7JPEY9uS9fQhn1iKG2yp+75XS0pySmjpaaG+s569nY00tHXT3OWk1GJiZHEu5fnZvoNmwKsKs++lRAM0Ta46iLANuGKnA50N0LobtbuRHGP2gPy+UPsC986+b0C+qvOr/X523+z70DQNq90a/op9Im0M1vYBoGm+rNHZ4Pk+DJruyVR9Zz1Wu5Wi7CK/9u6F2hdYMnvJoO2fqqiUZJeSpZfi6MnF1u0K2NaK9JeI42Ws9qm5XVg791Lfvhtr5140twtVUTEZTNzy31u4YfUNvgHHcE4sNE2nqcPBHls3TR2OIa1o6Z17VepUZmh1tAKQnxXfgcASs6eOyLyOqU/TdBSMg/cTojBY2xOo7R2ZN5L7AvRph3QM0DTUribKHHaqMFCWLYMw4oCg/WMUSnp7WTr73qjyGOoYHq/+Tqi7P/v32+WcMDkldPVqRVEeA84GGnVdPzTU6xO9qlQyCme+kkCv+dUxf2DZGjs/PnUKkyvzB3TYNV2jxd6Cs7cLk3UbJavvQu1shIuegvyD0Ny9tKjgRM+Uqw4pvSJaVDQNupvA5QSjCXLLQR3CZ6xp0PglPH0xtO6CotFol66kVnX7ZXPJrPt44UMXR47PpjTfQEWehRF5Zaiq4ns0wK27+f2Hv2d13ephWZghxaVldgdt+3QGZI2LnoKKqcEzrGlo9hZqe5pYtPqGAYtk9V3ZL+RKf5rO1oYOFi5fT53N7nsEK1BbKwaVFtlN9OrV0exTc7uotX3FojU/PlAXZi1hUvHBoKoRz5Omud30tDXQ1tFJfafGwxvaueG0wP2PNJEW2U0WtbZavvvid7nm8Gs4+qCj47af7a3buXPdnfz5lD9zYvWJcdtPkkv57HqPwUtWbdm/sMVNw7qQV4u9hW5XNzvbd/LgpgcpzSnlJ0f/BINi8Az8aKCqanT96gB96ZD9m8yR8tmNSr/zNc1cSm1bvwU5Zy1h0qo7Ube8jDblbFrO+C1OgzHs/kG4/drh7u8kYrG+OEnLjlBfiR50PBHoBJbLoGP0AlVwwPczVVG564O7WF13YMW1KksVNx56P79+YTcrr50ZeCn7zgZ49FTPQc2raDScdQ+s+F6mHegy60A2hE5N0ANOkDxpC1d7BrDdThSM3LZyB//+osn3kupis19GrXYr816ZN+D2/XguzJDi0ja7kWaNBasgrzLAhjx5t3Y1MG/j76LOlrc8Pb0OtjX2cN8b9Wzc3Q4MzLEIS9pmN9lZO/cy7/X5A+vC3McpyxsR2YmFpqE1fIH6j0t8x5Pmc57g52td3HH+4QHrRCIGamNMshtDH+37iCvfuJKbam5iaunUuO3H1mPjxv/cyC+O/QXfn/z9uO0nyaV8dps6HJz/wFrqbHZmjCrgf085iNJ8A1WFeVRa4j/nd9B+6mmPULbsLL8L7y25RTi1CNq5SPs3mSXlsxuxIOdrWvkUWpz7L46jUPLyTZ4Bx+oaWk68EWdeBaaCkZRYKsOqD33rlFcy9GvT6Jww7QcdEzqno67r7yiKMjaRZUgmmqbT3OWMeI6i/kvZBxr1v33m7TT3NPseharvqqfIolJns+N0BVnK3uX0P6iB5/us3AP///TFcqBLR91NBw5gENZnrWk6rXYHDT07uGH14oF3iulunBc+gqm7hZJ37kGtWw+tu1B77ZQVjQJgj63bb8ARGJDRRCzMIJJT/7bPJ1jb5QqSkf15d174SNTZCtTu3nH+Pdy1EjbubvfLcbRtvRDDxakFnhDeqXkmhA9U94LmurvpwIAjQOsuSl+6nKtO+1fA/kca3bkgYqTN0QZAXlZ853QszC7EoBjk8eoU53S5fYMjG3e3c9Xjnot/a386e8BTCfE4Fgftp3Y1+tpBLa+C2t5WFr16XWTtXKT9G5HegpyvqQtWUeY9X2vdDfsHHGvn/oZFH9zuy9x9s+9jYvFEjOrgQ0J965TXoGMIMRKqjso5YepI+t6boihXKYqyXlGU9U1NTaH/IEV5b1s+/4G1zLx7Nec/sJatDR1hzXnUf46FFvvAVatuW3sb18+43vc3VZYqel0Kp08rR83qDDwPgtHkuWLSV9FosNsOfC8HuqBSOruDdWoCzJXnze+25n2+AUc4sGLa3q69zHvjCua8tZB5n95H7dzfoFXXoE05G6vR6Muf2aT6VgX0qi42YzIafN+HnMtPDFnSZzfUfI0B2q7+WfNr6/bn3dTdEnW2ArW7t753IzedORLw5NhsUrF2W9ndUc8XDXVc//cNIdv6WM6DlwmSPrsxNtS5jAbky+2GzgZMiiFwXQhyYjJoHybI8WREnurXtnsFqkuL3l5Es705redtyrTsRsLm8PQ7472QjKqoFOcUywrWEUq27JqMhpB9yf5t1i3Pb2JPR2NM2peg/dTORt/3LafexqK1twxcYbirATobPHPqBmrvgp2bGaUPHI1ky24ggx7nwxiE1g2ezLSceKNvwBE8mVu8ejGN3aFzH06dirVwxkbknDB1JP2go67rD+u6XqPrek15eXmiixM3zV1O3zwJ4Ll6sHD5eva19wx6khmoQnb1OgKO+o+wjGB62XTPHTgz76DIbOaGMwqY//oPmfPsHOa9Mo9aW+2BBie33PNIrffgVjQaznsA1t57YMNFo0Fzhb1IQyZJ6ewG69QYTJ7b+B89Fe491PPfxi9psztYsmoL5QVKwOxZu63+HasPbqd1zm+pPfUW5r0+35e/JsdOll95lO/A5p0zpNRy4OAhCxnFX1Jn1/soSb8M+rVB/doubcrZA7Lm19btz3vJO/ew9NjbospWj7sncLtbZKS62MzyK4+iybGTea/O4+zn5/LbT67l5nOLKM/LYuHy9TR3Dbx4M5SLUZkqqbMbY947Aue9Mi9wrkP9fb983bpyE1qDp26VvH0nS2fd418XZi2hxBz43zRYH6a5yxn0eFKUn0exOWvAtoLVpW5Xd9TvNRVkUnYjNVx3OoLnbscme3IOPiSrZMtuqcXEI5fVDNqX7NtmzRhVwBWzzCx487Ko29K+F2+KTMUD+qlLTlpCyccrfH/TUzgyYDvX09uN9vL/o9b2VeD2LtC52UVPeX4uIpZs2e0v5HE+xCC0puns7bWgff9JnHkVATPX0NUQMvfh1KlYXyQftF+xn5wTpo6EPl4tDgh223J9q502e2/QydYDVchvmnoCLlm/u2M3d55wJ9vbtnPvx/fy+5N+zxWvD7wrzTcPgqp65vBbsMpzxcRggp428F6pKxoN594Pb9wC5yyRR6zTibdT039OR9UQ8Db+3Pn/5sKjiqnr3BUwey2OFr/N13fV01NczaLXrxiQvyfmPsk/rjoWtw45WSplFv/VAVVFZVLxJFactSKV5/sS0Qrn0f9+bVfL/2fvzMOjKq8//rl3tkwmy2QFQgAFEUXFBcSFVomKULWiP2ut4oaiRWqR1lZr616qlYoCdUGliihaay3FihpFsbaolU0RkUVUSAhkn6yTzHLv74/JTGa5d7YkJJO8n+fpMziZe+em+b7nPe95z3uO0cjcoPp0EbauQ+/yXy9n9Nt3sbLkt7jyj8BsspFr7dRWtGMesiRrat9iMvKPOacjG5qZ8WZo9ta9//sVt579GDcu36V5REXP4ertGjqCvkFdm3ZGYLy1jML1deP4LIx/u9RX9mLLi4wGVp71OC6jGbNsItdagGwIdRv9Y6LV5dE/epUdOZ+4Ll3Jko/rmX5SRoR/ozeW9jXuS/p3FaQ29U37scgmrB4X3h7OYLFb7FS1VsX+oKDPIssSYwZlsmrOJP1jmUHrrpvOHsy9/7s5Kfui12CjMGsEd5zwBOkWcLQoLP93E7895VbsB7f6bKxs0LRzsmSg7qQZgSZems8TvDbrjkaPgj5LzHleb73WEYSubXFRW32Aos0LME+9L+oaLfjeuZa8CH832pjqiQaK8RzpFmvC1EH8RbqDGEf94on866Ut+xcFWlkwoD0gF5dWsKhkUUjU/75J97H086XUOGuYt25eIIU6Zh0EWfYt5O3DIHMQWDJh6gNw7Rrf6/v3w8414oh1fyM4aDNvm++1cCx43Z1//8tehOIJ4NiHUXWTl2lg6edLuW/SfSHaW1SyiNW7V4fcvshWpKu//Q3NTHpoHVc88wm1zdq68tcTK8ooIt/a80XBBX0InaMkqscVameRArbLhRrb1mUOhmvfRL7kL+QXHktR5jDy0/NDAo7Rsg7TjGnMnzQ/RPvzJ83nQL0XCQmXol13xm6TdY+o9FYNHUFq0NVaRuH6KkyXQsaWvOVF8peMp0iRyM8Y0tmkqcPXUbzewJjYcbBJ/+hVx3zinvkuFTM3sGnKq1z2zwaW/uc7Tf9Gayw9MvkRln6+NOnfVZCi7F4LT5fg2LycXJeTE5+7mNFr7sBa+02PfaXdYqe6VWQ6pjqyLFGQaWFoTjoFmZaIwEfwustukxO2pf61XbmjlYMNbRRk+DYC/ZuDLe1erl22gx8/voMbl+/ibxsPMPPNFpqufJuKmRuwGNM1fYa0hnJc6bn6zxPWqVgEHFOPRDICY87zeuu1Dk24PF7sZgV2riH3H7NZfObDEfGBZ794NuLeWv4uoD2mFAVvUyV210EWX1DEicOyNLMSEyXeI91iTZga9GqmoyRJLwOTgXxJksqBe1RV/UtvPlPCxOjyG2/kPyfdyMuzj6GquYXaJi9/31DPNaeN5OHSnZTXO1EULzXOmogovn9ABi8cqpvd2Ax53HnqnViNVhpcDfx585+pcdbQ4GoIpB6nGdI0dzyi1kGQZSj9bWTXNFFLpP/hDzj7URRoqe78+/szXf/3FG5M5KabqXHW8OfNf+a2ibeRbc7G6XFiUnL51cm/ZuaxM6lrr2P17tX87MSfkWZIo6S4hOmjp5NtzqbB1cDq3aupbfIFVERWl0AT/1GSMBvkVAxc/NR6TTvrr/miaev0bLgt9JhNrKxDu8VOnjU/YHedHidmyc69r3/HY1fkYUnTfobWdkKOqAR37ZVNRs49piCim7vVLGvOB4KBRVRdx3N9mP9Q1aoyLGxsKUddQJ3RiKu5ArPXQ+5bdyDveMM3Ti57iUXvOimvd7L0gz08dMk4bn9ta8gYzLOZfZpur8MpefnKKfHkB9WBru5aQXS7xU5+euhYyrXmUuOsCfmcqNvUj/F6oPQO+PRpyCrCMXgEVqWdA6PHUrD3E8a+Noe9359LzdHndftX2y12mt3NOD1OrEZr7AsEKYn/uOgNKzbiaFESsqVaa7uHLhnHw6U72VLmoLzeiUGSKM6xUpBh4qazB2O3yaAaqDeaOCgboLaVIvuQEDuXL5uxv/sb6s64Vft5ZHPUNaeg75NoRmBc83z4ei34eqOBgy6ZYfbhyOUbOeKjpSw7Zyk17Q6yLFks3rQ40GTWf2+jZKGypZpHrhiBo0XhyfcOcsOKjbx+8+kocnOo76kCVdsx/fVyhjj2McQ+nGU/fJ5Zb/uaOHVlkzx4jIb7FYLUo1ctlKqql6uqOkRVVZOqqsUpF3AE/aN+Hbuk8dQjUFSFPQ1fM+vdq7l27XQWbruZudMyWf1ZOVvKHJx7TAH1njLNeg5aNRYeumQcj62twKja+d1/fxfIbFxcspjj8o5j5fkrGZ0zmlxrEnUQuruWSKyGEIK+Q2s1vDIjVOuv34w69Q/c8q8ynnzvIAvPXBzIpv3df3+H3TyEdqmeG96ZxdVvX82CTxcw54Q5jLKPwp5mZ/YJs1nw6QJmls5kwacL+Onxs1m7rSnwlXFndQkdDRw0bJBy2Uv84o1yXTsbteZLDBvuJ2rWoaIgt1QzXEpjRPrhGJU8nM2Dufe1g1Q3uzEbDZrPsKhkMeOGDA04m+G1e659+yrm/SCLc4/x2deQ2pD9uLadID66VMtIUcjHwfuzRvGvmUdy4rAsnt7UiOfHL+nXQn33BnZ/72coHRnu8itXcOP4LAC2lDl4uHQnd10wlvdvPZPfTz+WQVkWkNSAps9bNY2F227mtgvtnDjMd51e1sKIrBEcnXc0RRlFHJ13NAXWAlG3aaDg9cA/ZvkCjmOnw4WP40jLwmrNZf/Y89h21m005h/B4f9+hIIvX+/2r7db7ADUtNbE+KQglQk+gn38kKEsLonfvmit7W5/bSuzJ48C/JuDBlZcdzK/uSiHhdtu5vr3L+KuT39KpXMvi7fezV2f/pQmdzPH5B/js3OZIxixbgFy+UZyN69kyeRHI59HJS5/pVcR/nhU4okLBNPVmoV5NjMZuYNxTH8e7MMxbnmRoW/fybC0PDJNmcw5YU7IvZdOWUptWzUPfjaH69+/KDBnnz7KTmXbd5G+p7MuQpN5/7qGOycXxG40E0MrwWN0/e0lrJozqUvHtQW9i6SqqVOQfsKECerGjRt7+zFCcZT5mhmEM28b2Iexv76VSQ+ti/jx+ttLGJqTDkCNs4YZa2ZE7GLceuxj3L+6jJdnH8Osd6+O+Lm/nkNwnTFJkrj39W28s72KE4dlcdPZg8nLNFCUncEgW2TKcXBWTdwZM92V2h8jS7SP0SUL1ye1myg6WvfO/YJRC74A4MRhWfzqvGIG242kGSy4vQo/fe8aTe0Curq/cfkuwOe4xcx0TC0d9Qb9T7thNqjKm8nEB6PbWV1bF8OG+6luaufiJ9aHBB6Lc6z86+bTyWn6OkR/junPM/PNFqqb3SE72LHsrd5csHzaCyjuDMxGA5KhiRlvRn6mn9a263/a7WaSnsPDbKb3spdozBpNdpoJ2VkDHhc1RiMzgmqhQofWxt1C/kuXA1AxcwOnP7k78PPiHCt3XTCWn76wifW3l2BJa43q3yRS8ymp37X3ENpNljW/gg3PwPjr4Nj/A+D8T+9hsCWH2SN8mY2S4uWIT58ju2oHu38wn4bhE7vt67fVbOORTY+wfNpyxg8a3233TSEGpHYTsS96a7tXbjyVW1/9PGDX6tpqNefr2ybexrx180Ln7jC/RrHmUedyhD5Pw/64/JVeo/f98T6v3XjiAuF0de5TFJUGZzvp7nqMqhvZaEGy+dbu4fdGRVOzT571F256//pIf2Dqc+QvPDriOytmbqDBPFh/fu99rfQ1+n0kVTSS6So6R/38x421jj+HR/716jUcXZTOqjmTcEu1Ues5+OuWgM+w/GLKGLYfaGJLWSP3r/YtegelZyJLkXr210FICJ007oSNYjwNIQR9Bx2tKwZzQONbyhqZ8dR2inOs/GPO6agGfe0aJWPgGHaDq4Fnv3iWrTVbycv0jY240+iFjgYeYTZIamqPaWd1bV0MG+5H75iHXWmAv16OklFI3XkP4UrPxdxez8tXHUeTlB3RbCaavdWbC1Q8AWe0ojn6fCAYWGhpKuZcrGEzDa9cQc6stWAYFBhbruYKba2ld2RYdHSg9o+94COG/vEXy78Jb+6Q6O8q6Gd89pIv4Dj24kDAEcDhaeGIjmwcAFU2sGfCVRz138cY9c7v2f6jJ2jrpqCLP9NRdLAeWMRjX/y2VTW0s3zWUSwurQiUiijOsQY2yv12Ta+Wc7Y5O/DvkNp8QX6NDJHPE6e/0msIfzwm8cQFwunq3CfLEjm2NGBIzHtXNFeQb82PWJ8ZjTq10VE0NVlgz2JwZpQNRaGVAceADCV3KzGOG8fTYt5fryGYIlsRVpOFgkyL7s+1ao30Vipy+LHAuI786TSEEE1p+ig6WjdkFGhqPN9mIc1k0dRumjGNura6kKPVPz/p55QUl1CUnZGYdoWOBjzx2Fld4iwZoWdbJa8LJaOQ3dN+z4yti5n63g3M2LKAve5a8jJMCdneeGx9IvOBYOAR11wcp83U1VprXWCcpGUP4h9zTueDX03m99OP5eHSnVQ3twfGXyz/RhyTEgQ4sBXemAeDx8H4awNve1QvTR4nGYa0kI8rRgu7T7keVZY5/L0/gtI9DbYCQce+dGRV0OsE29YfrJrGg5/N4TcX5XDisKyAzzEk2xpi1/TsX4OrIfDvhObu7i5x1d0IfzwmXfJXDwFpxjTmnTQvZH0276R5WDv6QATj02+apiZNmYXR53ehlQFHwserJUlaoarq1T30PFHpsyn7MY4bBx9/Dm8xD50T2dz351LRUhGo1zA6ZzSyJMf8eV9A71hg1CN/zZWw7JzIHbu+ucvR51P2Dwk6WtfTuJ5289LyNNP3l01dxtCMoYnpOrV01BsMCO3GsrMxLk6+ZERzJTWV25ixZUGXjzzHY+tTYT7oRgaEdruTuObiOG2mptZKFjHaZEeW5ZBxkugc0E/1GozQbiJ4XPD0mdB8EC5YAlZ74Ed1ribO/OR2riiazDn5J0RcmrP/M47YuILyk6/lwPgru/woqqoye+1srjz6Sn454Zddvl8KIrSrgZ5tfW7qC5jI1vQ5tOzf/EnzWbR5ETXOmuRsYV/uXt37/nhKaLdL/moPU9Nao7k+e/G8F6lrq9Oey1US12Tva6Wv0TcE0INEPV4tSVJ4hWYJKJEkyQ6gquqFPfVgKUWUrlG+H0tRa9LJkszo7FGsnLYcl+LBLBvJtRYEJiFZkhmdM5qV56/ss7WM9I5QRT3y59+xC6/n0Fd27ASR6GhdT+N62j3YclBTLwbJkLiuD7WO+rLDN4CJZWdjXJy8k5NegCv/CG3753aCtzJujcRj61NhPhD0HnHNxXHaTHmb3GoAACAASURBVF2t+RcYjfsDNlCW5YTmAKFXQQgf/slX3+usu0MCjuA7Wg1EZDr6+TJrPI22HYzb8AJ/Lj+erMOP4PtHWbCak9OYJElkW7LF8WpBCHq2FclDQYaG76EoyK3VjDZm+dZ3qJhlM7Is86cz/5S8LeyKv9LTiHVdXHTJX+0JgtY1LhlNnbsVt/5cLpG4JoVWBhyxajoWA9uBZYCKT1YTgIU9/FwDC0VBrt5BfpRiqj1ay6gbgij+IwThOyNRjw3Isu93nLVWBHD6MVraTUovul8Qh44GZvMjwaFAljGbbNp6PvgFvHl7QhqRJZl8S0dX7XYneKsj9Cpq2wn0iMu2JjD3RmgtCRvY5/QqNo76Fge/gP8shFFnwbDIhjAOdzMAGUZryPuKCn/blsE/v7KRpV7HurTt/PjAU1zy7V28vF7mupJMvn+UdqAyFnaLnarWqqSuFfRPEvJbg+yk7NhHfjK+YiraKbGuSz3C5nTzVf/Q1Xm3zuVCKwOOWH/ZCcAm4HdAg6qqHwBOVVX/rarqv3v64QYMesVUk6wno6gKNc4aKporqHHWRK+r6Dc2y87xdURbdo7vv5Uo12h8h91iZ8lZSwL1Hvxp17lpudEf1r9jZx/mexXGJmVISGdh5KblaupFluSk7hdVR0lqXJNuHquC1MY/BhRVYXHJ4lA9n3oPuR8uTFwjOnpVvJ6kx5tg4OC3rSXFJSwqWcSKaStYNnVZoE5dgGTn3h6wgV2ZSxL/sm6cDwRdR1Vhza1gyYSTb9D8iMPty3TMNHQGHb0KLP4km9e2Z3DCoGZu/l4du0edzXh2sPjYj7FnwJK3G1n+7yaUBMtIAWRbskXQURCClt+6uGRxpG2FpOxkiB1srUGp+yY17ZRY16UUirOOmpZKqi5fycG5m3BlFrJsylOUFJcACaznk0FoZUARNdNRVVUFeFSSpFc7XitjXSNIAo8L5fAzqPv+PFyyEbPiIfc/i5CTKKaqVz9pVPYR1Ld6IutHJNE9Svc77KPEEaoBgpYGFpcs4TBTDiZvG7LRgmTT37GKOHInm2lyN3H5G5dT0VJBSXEJv574awySoeta6s4OaaLwceoSljWgWPOp1bKJepeHdQS2W+zscewJjIGS4hKWTV2GQQXzwS/Iffsu5PKO2kCJaERDr8oHD7J7yp3MXTdvoNXFEySILMmMso9izglzuGXdLV3Wi8frpdpZi0dxY5RNFCoKhmg2MMHsnENe81F0zOxbbP0blP0PTp/rCzxq4M90tBk7sxZf+DyTj/ZZ+cGoWiaPcCBJ8O2gkzi8ajPn7ltB0+QJ/OsrK2u2OFFUmHlmBpIUf8ksu8XOzrqdXfvdBClFrDp7ftv67NRncSkuJCTq2uooaypjRNaIUHuVoK+oaQdPu4/RGYXIjn3R7VQqZkQKepRwf1VvDaWoCrvbqnn8u9VcMfYK7nn/10FrukXceeqdyLKc2BpM6FGgQ1wBRFVVy4FLJUk6H2js2UcaeChmG7sn3cTc92/unGwmL2S02RZXe3GP4suAcXvdGGUjb3z9Rki7+6rWKrJMeVz6xFbK650U51hZcd3JZNnacSkuzOc9RO6HC+NeIAcXkgVfrYe5789NuGmCIHXR0sAt6+ay8sTbyH/h/8A+HPUnLyN1HCUJngDTjGkoiuLTnsHMYNtgHO0OypvK+cP3/oBbcWMz2ZhVOqt7FqFJBgo1J22j2XecMLzwsbFvdJ0T6NCR3aR88CB1J83AlVGIydvOsv828tR/9ga6B4Z3Sw/WgFf18rev/sYJg08g15KL0+rkja/fCIyBdeXr2Fm/k5XTlpP/5u0xNaLrFGrote6kGYGAIwibO1CJdyHhaHcEAo7QqZfnpj0XcV20e3q8XnbV7+YXH9wSshA58qgLkHe80fmFfn0rCkrdN9Q17MVlsWFubyE3ewRy7kjdRcch9yfExlHfob0J3r0L8o+EI87R/Zi/pmNmx/Hq/5VbWLPLxqRiByWHOTo/KMlsHnkB53y+lPG7/or7+FnIErz1mZPsdJlLJtrifjS7xU6zu5lWdyvppvTkfj9BnyGW7VQUle9qm9nXUEW6BVrbYXh2IYflZYT4BI2uRiqaK7hz/Z0Bm/jImY9Q1VqFoipJ+4qadvDje3juR3/BXLW9c40WbqdEyR9BGHobeQXpBbR52kL0X9dWx+OfPckt429hzto5YWu6eSybsoKhmXnI8W7YaPjaZm87uRlFyIb4c9bi9XUEqUVCWYuqqq4B1vTQswxY6pR25n5wa+hk88GtvsVrjGs9iodd9bv4xbpfBIzL42c/zlkjzuI3//lN4L1HJy/iTz8ehcHowe2RaFEruenNn3UapGm/Z7Q/M8c+HLdkoqq+VXO3L6mmMYJ+hZ4GnPkjqbniZZ+D1LErq9gKAhNgvjWfeSfNC3HYlk5ZSrunnfmfzA/p7pdvzaeipaLri9AkAoW62TfZo5BF4ePUo7Xaly34vZ8x95P7Om3lWU9wxtijMRlVKluqGeQ0k2vzZdNoaeCRyY/w1OdPsa58HUW2IhZOXsjm6s1srdkKdNhB1JjFsXWdQssIMjBiDtOrK6NQ2NwBTiIZgXr2uaK5gt/993eB6wDNjPUj7EdgNBiodtYGAo7j8sdx3XHX4fS0UXX+AgrBF3gM0rfirGN3ew1zOzq5B7J1nHZkm7bt7i5/Iu5uoGLjqO/w8eO+DqZn3AZRFpQOdwsmyYBZMtLULrF0QzbFWW2cP7o28rMZRewZMpGjvitl97CzmTLucFraVf76UQuFWYa4azz6j8zWOGsYbhqe3O8n6HUURcXhbKey7Tue/OwJpo+e7ts09DgZYhuCUfYtgx3Odqpde3nws1sDtuv+0xZidx4R8AkA2jxtAf8VIN+aT6unlV++9csu+Yq6Nrutht9tXexbo/33cV8wMxiRuS0IQ28j785T72TOe3NCTkB6vF6uGHsFje2Nmvqram4hTXbF3/RGx9deUrKI0bljtLMtw+bunHQjexq+DvFLlk5ZSqYpM5CsIoKQqYn4i/UBXIpH2+lWPDGvrXHWBAKO/usOtBwIBBz97/3ig3l4TPu4/v2LuH/TTbR56wMBnIqWCuZ+ch91Z9wK9uF4fvwSN6/ex6SH1nHxE+vZWdmEonTWxPEXUw4m6SYggpRETwO7Gr5hxtbF7J72e5SMQvC4QibA6467LsRhq2ipoLypPCIr5871d3LdcdcF7t2lAIu/Q5q9Y+EQR6BQb9Kuczk6Cx/P2+Z7FTvKfR+Py5ct2OEEgW+xUN9ex/2bbuL69y/iwc/mUNn2XaCenJYGfvnBL5k+enrgv2/94NYQnQbsYAyN6Onr69qDfNVkwTH9+RC9mm2FwuYOcHRtUltdxGf17HODqyHkOr2M9QPNNSiKikdxBwKOPz/p5yz4dAFXv30115Rex+4pd6L8ckeIvusUF3M/viciW6dO0bfd3eFPKIrKzsomLn5iva7fEiCJ+UDQA7TUwEd/huGnQ8GYqB91uJvJMFqRJIlXtmXQ4pK49OhqjDrT7rbhZ9NuSufUbc8gozJ9gpER+RJL1zZSVhvbr4bOoKPoYJ26+O3C1gP7efKzJ7hi7BUBGzardBZf138dmO/blEbu/jg0+ePuj2+lTQk93KeoSsh6TcunTcZXjGmzP7mPuh88GGmnROa2IAy9ALa1I1Pcr9EDzTW0utzcs/4e6trrNPVX2+TF5fHG/+UavnZFSwVz183T9FW05u4DzTUhfkm+NZ+a1hpmvDmDqa9NZcaaGeyu3y3qmqcgYqXcBzDLRm2nW46diOr2uiOMi9VojWlwNIM6g4/DPfNdfrbWSel2n6NVXu/khhUbcTjbAwWOZUlOrmmMoN+gVVD7vkn38ewXz3Y6SCW/BaM5ZALMNmfHrddsc3bgv7sUYAnukBZnoDBq9o0ofJx6GM0R2YJai4V5624JOEZ6GgjWZUVLBbkWn90LsYMxNKJ377xMAz976TMe2AR7r3qTsnlb2Xf1W5jNhcLm9gMURaW6qZ399a1UN7VrB8V0SCQjMJp9Dr5O755VzS3UtrgwyiaKbEXcfOLN3LP+nshFhMkUom+X6tV+RvQXB3pNxRLRdm2LixtWbKS83gl0+i21LRoL7yTmA0EP8J9HwN0KJ14V86MOTwsZhjT2Ooy883U6pxU3MiRDP6jiNlr5YsQUCut3Mar8QwyyxCWnmjAZYOGaBtrcscedPa0j6CiaxKUsfruQboHpo6dH2LBb1t1CndM33ytq5FqqoqUCRXWHvJdmSAtZr2n5tMn4inHZbIMx8h7+zO1gROb2gCZaANuPf55vbPPp/tkvnuW+SfeF6O/eUx7m7xvqMRsNmt+j2QBOw9f2f5+Wr+JwujjY0MbCS4/nqavGU5Bhoaq5Jb7AvkYQU9C3EU1hupG4j/eEkWstYMnkR5n7QecR6SWTHyXXGnvn3WQwRbS2d3qcmu3uww1Otjk7cGQq15KLbDBR58miqsnNU1eNx2414XC6ee+rg1S2fce8oKL0S6csZeV5KwOpznaLXdRfGEioEoPSRrDs3GV4VS97Gvbw581/Dj1mmn8EpBdg7thB8zlwCk+c/QRZliwyTBm0edqwGq2aenV6nIF/dznA4nf+NNAat/5JO/yZRGZZipJegNnbHvI3jbpYAF0N+O3ouPxxzD5+NvnWfEovKcUoWchN6zySF80W6t3bgImCDBMXn2LixnWdNU0XlSxmdM4RolFXCuPf0fcHx/TqiGpeqyrIkhy3TQpu1NXmaePbhm9D7HPwdVr3rG3yMjjdy6CsPJ48eymyLGmOFafHSY2zJqBFs44tNxv0j7RGNBVLQtsujzcQcPRTXu/Uz9CIMh8IDgGNB2DDMhh1li8gEwOHuxmbwcryLZmkGRWmjIy92Py28ERGHtzIhK9WsG/wyWRZbfzfKSZe/NDN8n83MfucrKjX+zeXRAfr1MVvFxwtCgU5uZo2rMXdjrfBiVFjLVVkKyLNGHqsNNeay6KSxYH1kN56S8LIfp0SVaDdmK4gvYDnpj2HV/VysOUgizYtCrXZsob/6c/cFiV/Up7uqmPoD2AHH0+eP2k+izYvCnzGP8/7/721Zit/3vxnbpt4G7mWXDJNBSxYU8EvzjmKPJs5ZJ1kMspYjFDR6osL5FvzmX38bIZnDcdmTMecMTguX0VRVA442rhr9baAT/TQJeNoczUl5KsLUgexYukmEjreE4ZsMDI650hWTltO6cVvsnLackbnHBlX0dV8az6PljwasjsxxFbEg5MeCXlv/qT5gR0z/3sqauiRqbeuod5Txr0XHs3v39jOZU9/wu/f2M5NZw8OTLDgG+yz350NEhRlFJGblssexx5mrBGpzwMBv9Y/q9jPrHdmsadhDws+XRBwjqBjgjHZoKPr2ZKzllBSXIIsycz/ZD5Xvnklc9bOocndxKpdq3hkcqiGH5j0CKPtR7P8nNUsn/ZCj3Uy1Ru3dnOOyCzrT8gyuRm+ujL+v6l/sRCMf7EA2pkHj5Y8yurdqxmXP455J81j/ifzOW/Vecx8eybfOg5woMHJ7vrdMW2h1r3vP20hB+oM3DK1iHv/96uIDExHu4N8az5FGUXkW/NFwDHFSCgbLwh/LccHPnkgIhMhmk2SJTmgl8L0QmqcNRHX2c05LCpZrJndYDLKvkCiIZ2ypjLtchr1u0I0nmvVyVq0Rrebwc+ajLbNRgPFOdaQ94pzrLoZGoJe5uPHQHHDuJ/E9fF6dzNeTzrbqixMObwemykO37KjqUxaeyMn7PobAKMGyZw2xsB729r47Lv2qJfbTDZMsikwbgSph98uPPneQeyWPE0b9m11G5+VN3D3qu9YNHlxTNslSzKD0g7jjhOe4C9n/ROjezjzT18Y6idMXsw9q77TXQv6bbrfT7j/o/vZVb+Ly9+4nKmvTWVW6SzSjenkpeUF7jl/0nxkrUxJkbndLwjXRFfW0cEbeaWXlLLyvJXkp+eH+ACLS5bw9w31PPneQe495eFA4HHBpwuwGtPJNOTyh4uOZ8ygTICQddKdq76god0RCDj+/KSfM/+T+Vyw6gJmvHklTaqbJSUaYynMV6ltcfHTFzeF+ES3v7YVM1ksLlkS01cXSSCph6Sq8R/v6fYvl6RpwGLAACxTVfWP0T4/YcIEdePGjYfk2RKluqmdi59YH7LbXpxjZdWcSfEXYE0Sj+KhurWadq8bk2xicekBdle2cNPZg7HbZNweiSE5Ejetnd2ZOTN5MfnWPK5868qI3Yg7TniCa5ftCLz32s+P5tq10yO+t/SSUooyiqhx1jBjzYyI+/Szzqpxtu7Spi9rN1H8Wn/kihFc//5FgXpf/qMrWg0OFFWhqrWKa966JkInt028jdW7VzP3xNuoa2nH0aL4JsILj8NokDh6cFZcGcNd+V20xm1ehqm/ZO8K7XagqAqVLTVUNDQzOCOTipZK7vyos3D8vac8zMisUQzKTg98PjwbwdHuwOV1MfPtmRFafvKsv3DT+9fHZQvrWtrYemA/6RZwe2RsxmyeWLeHOy4cwoWrfxDx7H57O8DoN9rdX9/KpIfWRby//vYShubod8cNnl+DTyYMyRhCYXphXDZJL4OiuqmdZR9+zU9Oy6PO2Uptk5e/b6jn5pIjKc6x4lVgX+N+Hvnsrggbf9+k+wLZk8Ea742uk13JIu1B+o12u5XWOnj0GCg+Gc74dVyXTProV6hNx9JUcSG/OX0fJkP865bxX6/m8KrNvH7mQhyZw3F7VZ5e68bjlXj0qlxsafravP3D25k4ZCJ//H7UpUl/pF9oN9gunD7KzswSK/PWzQuZ7xe87uA3PxjLZU9/wrnHFHDfxYeh4olqu8LtzbnHFHDH+cNpaHOSmZbGQ2vKeOfLzmP54WvB8DXTopJFLPh0QYTf8MQ5T1DfVk+Dq4Fnv3iWP535p4HoAyRKSmq3p9fREb6sOYfdVS3csGIjBRkmbplaxOEFadhMFnKtoboPXyc9ddV48u2tXLt2uq52X77gZRRVieoH6PlEH/xqMsU5aThc9bi8LtKMaVS3VsfVRC/F6TVn5VDRa8erJUkyAI8DU4ByYIMkSa+rqrq9t56pKyR8vKcbkSUZVTVQ1dhKbroJh9PDlrJGblzuK4BcnGNl9c2ns3zaC3gUN0bZRIE1jypnpWbKcnpYjLS2yRs1VVp0sx5YBB9Z0UrL11oMy5IcUYAbOo/5rytfx5VH3sKPH/cFu4tzrKSbfV3M6tpre2wBG23cypKlPwXNBXTo0J3BJX/ewFNXjee1za3cevJj2G0yjhaF5z6o5w8XGUI+H66B3LRcKporNLUsydoa17KFTpcSsrlz4jA7syePIs0Q/zFaQergz7oJ3+CIlY0XPL9urdnKvHXzAF8QOnhTJ1qgT0vH4LN/T/3nOz79zsHsyaOwW01cclImEuB0+XyX2iYvNc6agI0flT1Ku5xGh8b1vqsnkWWJMYMyWTVnUsLlbQSHmE+f8dVyPO7SuD7uVjw0elppb8pmynBHQgFHgC9GnENx7Zec8sVfKD3tXkwGiYtONvKX990s/7CZn52rf8w625ItajqmMOF2wWSQuOOEJ0i3gKNFYcHrB6luduNw+uo2vvNlNfdccGzEJpCWfR0zKJNXbjzV5ws73fzy5T1sKXPwyo2nhgQcIXItGL5m0js+Wt9Wz8zSmYDwAfo7Pb2O1pqX450zw9dJdqspEBfQ026bpy1mgFzPJ0q3GDAaDCHPa7fYRXmhfkBv/sUmAl+rqvqNqqou4K9AZDpditBbx3v8KdkzS6/i+vcv4mfrrmXutCzOPaYg8AzPXD2BHKuFIRmFDMsaypCMQowGg26x2dawUyd/31AfkuocniotulkPLIKPrISn5aeb0nWzb6IVNw7Wnb+ux9837qPGta9Hj+2LY3kDD//ffOkHe7jmtJHcv7qMHz++g/tXlwXq1+jht7ffNnyrqWVVkeO2heHa21Lm4PdvbMciZ4mj/f2QPJuZZ66eEPib++fmaHqD2PNrV45l+TW4pczBT1/YFCipUtPswmw0YDYa+PuGeu495WFqnDXMWzePsqYy7XIavTzfy7JEQaaFoTnpFGRaRMCxL+Jug0+XQvFEyDksrkvq3M0AmNR0ThnaGOPTkbhMNrYNP4chtds4rOIjAIbmykw6ysAH29vY9I3+MetsS7ao6ZjiBNuF/Iw0BtkK+OVLe7lx+S6qm908dMk4ln6wB9D2/fTsK5KK2Wjg1lc/56cvbGJLmQOAVpc3pk8ZbtP9PnAw3V7XXNCn6Y11dLxzZriv6nC6A36B3tFnr+qN6YPo+UT5tsjToV0twSLoG/Ta8WpJkn4ETFNVdVbHf18FnKKq6s161/SVlH0teut4j15K9tNnP88gVEy4kY0WJFtBRI0P/2QanrI8zJBDg8NBRbPC05samTflKEYX2gKpzuG7DHr36WepzymZst8TBGs9Vlp+yHUaOrlv0n28tP0lfnbiz8iSi9nvaKe2xcVrm8q4a/pwZr17dezjBooCrdW+V9ULqurr3Jceqflov0sfOpbX3QjtBhGqXwtzzx7N4fk20i0G8m3RgxV+e+uvYxN83PT+0xZSZD2MVvbHZQu1tPfCdSdzWForqqpQJ4MLdaDv6qaudv12yeMK2CMFKeFmc7Hm164cy9LS4J9+NI5BWWkclmcDfLWcHl27gx+dnENepoGirCwa3bWhz1OyiNEmu6/mWBx2d4CQutrtKT57Gf45G879Aww5Pq5LSiu+41dfL+BI18VcdlhyGbSSqnDO50uxeNpYVbIEtykdj6LyzFo3Lo/EoqtzSbdEanblVyv534H/8fEVHyf1vSlMv9VucEMMr6Iyf8123tlepev7RbOvuZY8dlY2sejdHdw4PouiDJmcrEwOeDK46tkNuj5luE0vKS5h9gmz+cW6X4TY+IL0Ato8bZiRyFUQ9jU+UlK7vbaO1vBTImIF4eUExhZy81mjWfN5OddMyqPB6wgpW+Bf1919+t1x+SDJNODtp/T7X7zPBx0lSboRuBFg+PDh4/fu3XvInzVeumvwJHKfiuYKpr42NeL90ovXUFS5A0zpvqMsOSMhd6Rm4DFwbEA2k9vqQH7x4kAXNOWyl6BwLLIheuZXb9RxOsQk/IdMJe1GQ0uPAA3OdtLd9RhV/cB2xL2CdCJLMjIyckezGdTQBblbqtXWdnBtO0WBqu2w7gE45afw+s2hHfyiFdTumGxVjwuPZKKeLCS5X056/Uu7cThJ2peFdt8zyhJOV2K2Otje+uvrZZuzKcooIk3KxZ5mgvpvqWvYi8tiw9zeQm72CGQN2xv+TOlmGXvT10jBXSgvWwlZRWDNHagLjdTUrt8uhXcUTbLAf7T5VdcHiLMGqKKo1LS00+ZWMEhgNRuwWzvHg9bPs9KMnZuQXg+5b92BvOONyN8zybHaT0hN7fYkz5wFzZUw/UmQ4vu/58b/bOZjdRk/yZ7OaFth0l+d21TG2Vuf4avDz+PTY68DoLxO4S/vuZl6vJXrSzIjrnnjmzf4x+5/sGHGBtKM+h3Y+yH9Qrux1lLxrLVi2VfF64Wq7civXBGw9epPXsaReQStLkW/e7XXQ52zGpfiwSwbsafl43A3hNp4lW6dRwYIKavdhNbR3TC3amlXT1/h/rPVCOmO3RheuYKqy1fyRXs12ebsQP3RrTVb469DPrD9hGD61cJTi16r6QjsB4YF/Xdxx3shqKr6NPA0+HYgDs2jJYc/VTkwgBoTH0AJZV4pCmavR7v+l9cDa27tNCTTnwCrHWyhuw4hdR6aK8EfcARw7PMZo1lrIWNQ9N+9F+o49XVSSbt6KF4vbQ2VeJqaORiU+Tqm0EZO09cJO0NRdSIR0nSpxmmOXduutdr3DFMf6Aw4gu/1r5frazcoKCA59mGyD6cw8Pz93u7HpE9qV1HAWQeNFfDKjIR0110Zrf4jMBUtFYH6eoGsB2tawIbm+3UIvmfU0WFgzgDftf7xBL7XV2bA+Qshs0gsNOKkT2jXb5fitUcxiGY3gzXpJ5FjWbIsUZjZEVDR8l2QqG12RY6dwhzkhn2w4kLt3zO9QCyYE6RPaLenqNgC+zfBxBvjDjg2u1TWH2xAHgT5lq4F/eoyh7Fn8ASO+vZNvh42mbrskRTnypx8hIHSz52ccVQao4eYQq7JtmQDUO2sZljmMK3bCjroa9qNZ84PmX910LWvXg8oCrKzBl65AjIKfX6oNQepqYKczMHk5Oj4uoqCXL2D/DDbmB9uG1s0fIIuzCMCbfqKduNeR+ttahYcBc7auIJ3iqLS1lBJuj/gCFH1FTFWmit9unfsQ24oZ8HWxcn5IN28QSvo2/TmX3QDMFqSpMMlSTIDPwFe78Xn6R78A2jZObDoWN9r1Xbf+3FQ29Lp3IOvAPENKzZS26JRTLa1mty37mDJqfeE1v8qWURu6V2hhmT1HHA7I+8RjMfVeY0fxz7f+92FoviMlaPM9xrn/y+CXqBDy+krpjLkuZMZ/+6lPDDJyKJ3d+Bt1llUd2PR9dy03Ni17fyateb4XosnwGUvwrVrfA6gnr70ggKiaHzfxG9XKzZ3Bhwh7r9bQnY1CjE12RUbqig+zV67xqfh4gm+a03pQpupxqGYSzuIy07Gg47v0uBs1xw73uZqaG/S1qzHJWysIJQNfwFjGow6O+5LVu1248ZX09EmW2N8OjZfjJiCy2TjtK1PIam+xh5nHWsg0wpL1zbi8YbGG+xmO+A7YitILbp1zi9ZFGpfT72H3Lfu6MzOyiiEs+6G0t/C8vN9CR+NFaH+Z/Dap6nCdzonlm08hPOIIIXQmlvXPZBQ7KG2xUVDU3Ni+grWsF/3QO6HCyPjEPH6IMJPGFD0WqajqqoeSZJuBkoBA/Csqqpf9tbzdBtdzHBIqAu2x4W84w1GNx9k5Rm34krPxdxaR64x03fUS+6ORwAAIABJREFUKRjHPl+9u2gYzb5dhvAsHWM3FbIVOxqpRWt1Z9o9gGMfef+6hhunvIrkbe9xZ0iWZEbnjI7escyvWWc9jDk/8oj1ZSt94y5cX8KZSy38dvWiJ5P6uyVkV6MQU5PJ2lBFgZZq36LFr90LH4P/PeXTttBmatHTc2kQcdnJeNDxXdKvfUdz7EgooHi0NWs0Cxsr6MTVAtteg8PPALMtrktUVWXFly5yMppxS0bMsin2RTFwG618dtg0Tt39d47cu5adh00lzSRx3olG/vqRhzc2t3LRyZ3PZ0/zBR1FB+vUo1vnfJOdleNu6VxjvX0XcvlGmPZHn6078/bIkzavzOhc92mtfS58zJfJWL6x85pw23gI5xFBCqE1t55wufaGvE7sweXxcrBZYUi8+tLS8PQn4L17kcs3Mvrtu1hZ8ltchWMwG9Pi90GEnzCg6NVIj6qqb6qqeqSqqqNUVf1Dbz5Lt9HFAZRQN92OCUku30j+S5dTtGwq+W/ejiybYMarodkH9uFgjLFTnF7gCwLah/v+2x8UTC+I69ljInY0UgsdLQ/JkFENlk6d+OkBZyhmxzK/Zj97Gabcp+34aenL78xpPb/Ixu17+LXorE9Kd93ZpVxXk4oCKnDVP332129347GhrdWRDuPrN/s0vX6RWGikGj09l4bRLZ0d/WMsLFvcKKE5dmRVgVevidTs1D/4fs9oNlYwsPjqDV9t8VFnxX3Jpwe87K5XGJLV3C1Zjn72FYyjMnsk4796kbR2X8fho4YaOGqozKv/a6GyoTMoFXy8WpBadOucL8vkv3m7b4310uW+gKPflqUXQO6o6Os+rbXP6zfDpHmdn9eyjf55ZMz5Ppt8XSlc/TpY8xL+HQT9CK251VaQUOzBbDTw9KZGan/4fIifolz2krafoqXh1XN8AXdAbq4i3zaIIlsUH0RrbSX8hAGFSC/rbro4gPRayPubd4SgtbC5chW0VPnS+5ef78tCOPte3/u2GAseWfZlHc5aC/O2+V67MwtR7GikFjpatmdmYMg4tItqXfya/eGjIJvi15deUMCa16XyCIIewq/F9Yt8GQIJ6i4hu5oM/l3gv5wDfz7JZ3/PfxRuWBefDdWzjW0OaK7qnbElSJ6enkt7AqPZt7gNPiZY+lvk1mpeuO7kiLEjoWhrVjb4fs9DHHgV9GE+f9mXbVM4Nu5LVnzpIsMEVnP3Bh2RJDaPvACDt52Tv3w+8PZ5JxqRgGfea8TfYDPDlIFBMojj1SlIt8750WyZLIM5I/q6T29+96/J9GyjLPvq9E3+jc8mPzvVV0O3eofwSQcyWnrMGJRQ7CHPZmbelKP47XoPm6a8SsXMDbReXarvp+hpOP/I+HwcvdJz1jzhJwwgerORTP/EbwzCjxDHOYBkWWLMoExWzZkUu3t18MLGXzhWJaIZDKvnwPVr41vwyHLPFSgWRwVSCw0tK5e9RFr2IF8383Dt9VbHMb9mmyvj15fW2Ekv6PYGEIJuIliL79/va66SO8rn7MfRNT0hu5oMWrrxH6+KZ0zo2caMwZ1NOfpywEoQSU/OpT1BeoEvSzGsMYz0ygwOu35txNiRWp069raj2LyejRU6Hlg0HoBv/w3H/RjizMCtalEo/dbDDw+HXUoT6XL3do5uSi9g59DvMbb83+wefhYH848jyypx9nFG3tzi5r872/n+UWnIkky2JZuq1qpu/X5Bz9Otc34sW2aLse7Tm9+zi30Bm2i20Vmb0LFZwQBAS4/+4F2csQf/+Jh/8fEdHakNpEUbH3oaNlnj02G0tZXwEwYMIujY3XSDox2to1pw2/rAJBo84B1l2rsR3j6QTdjFgKzgEKOhZTlYy31kUe0fE6qSSf5lL3XWoYylL63nF9m4fZMetqux0LS7wc5ZV3WjZxuzhgrnS3BokGWQjZo6lrwuCuydY0dRVOqlbLIuewlDNHvbR+YIQS/yxaugKjCqJO5LXt7hxqPCeYfBhqpmRlqGdvtjfVV8JsNrvuC0rU+z+sxHUAwmJoyS2bpXYvm/mzhhhJlMqy/oKDIdU5Nk5nzduT6aLYvln+jN75lFyZ+CED7pwEZLjwn6yAmNj66u33V0rHpc1LS4cXkyfeMtvRuTAQR9DhF07Al6yNFWFJWdlU2Bjmz+4wJjBmV2DtK+nE0oMh9Sjz6+aAwfE1PHFvDo1aVYZS9SMvrqy+NnoNNLWjwkdlfYRkFfIA4dB4+HggwT9//gH4zJN2MypyHFkXUsGGBs+7vvCF5WfIFDt1dl5XYX4wugMN1Lo7eZTDm+5jOJ4DWY2DzyAs7YvoJj96xm65E/QpYkLhhv5Om1bl74TzNzzs0i25wtGskMEOKa6/XoSlAyGsInFcRLT/rIXfVRdXTsVAxc/NT6xMebICUR3mEKUdviCkyG4OvEdsOKjdS2BO14xaqj1NtNMvxG0T5Mu6uwYGDRRT2Gj4nS7dWc+8wOagyFyelL1CEThNEtdlePYP23Vvs+L2yjoLfQ0vFlKzt1qigh42FLWSM/fG4XZy3bQw12oVlBKHXfwoHPYcT34r7k3b0eqlpVzj8MHJ4mVCDT0P1BR4CDOaMpyzuGcbv/TmbLQQAG22VOH2Ng3fY2vihzYbfYRSOZAUJcc70esXzZZNc+wicV9BWS0XCQ78BlKyOa1vzijfLkxpsgJRGZjimEy+MNDE4/5fVOXJ7ObntRdyO0Wt7/5OW+X+Be0D/pBj3GNSYSQWScCcLost3VQ9hjQV8jXMeKB0p/BzvXBPSpWkd2r80V9F+++pfvdcTpcV/ywpcuBllhwiD4pr0RgExDek88HQCfHX4egx27OeWLZaw95XcgSZw51sBX5QpPr21k8qQsHO0O3F43JoOpx55D0Psk7U/25FwufFJBqhI+Lsac7+u+LhvBaKbGm0np9nUhlwhfon8jrFYKYTYaAp3Y/BTnWDEbDaEf1NuN0Cvk2lqdUMaZoqhUN7Wzv76V6qZ2FEXtzl9TMFCIpsdoBGm1UG5k6tjQHV+tMZGQZkU2riAIs9HAuWMLeeqq8bxy46k8ddV4zh1bGL/d1aO1GtY9AFMfgGvX+F7XPRBb/wJBT6EoPv15XCBJnQFHCNjnHBrj80NCbit8hgHJ9n9C3hGQOTiuj++u9/JxhZdpI8AgQZ2nAei5TEcApyWLbcPPprh6C0XVnwFgMkicP97IwQaFPRU+rde21fbYMwh6h3C7ZDXHucYKJ1lf1vcQsddewicV9BJdmrvDx8XONb5GdUYzZAxCkjvH24nDsnjtqlF8fNNoCuVG0Z29nyIyHVOIPJuZZ66eEFFvJM/mq+2hqAp1bXW4vC7MBjO5abnIHd0CFUVFdbdj0CpIrLNLpxQcRZ3LEXI/VCn5mieCfkXM5hoxr1eoO+8hXOm5mFvryP1wIQB1qhdXc0WEhjsuCtGqyT6cx3/8Ej+jgNLt1RFjwv+cQrOCZMmxmph79pHMfnFTQD9LrxxPjjV61ouePfaPmxzFi/GUn8LrN3fa3Qsfi+lsRbPzAkHSaPkBFz4GLZVQvtH3kYxCGmSFlbPHUNngxuuVMJu9DMq0Icsq++tbI+YCYX8HKA3lsH8TnHR13Je88KULkwxTO07g1Xk6Mh3lnst0BNgzeCJHVnzMSTtepqLgBJAkRhbKnHCYzOd7LFiKobq1msG2+IKngt4nln+qZ5devuEU9tQdJN0Cre0wPLswxJ/UJNlmL0E2V8kopK7kt7jyj8BsspFrFfO6oHdJdO5WVAVHu4M2TxteRSFNksnLKEQOHhtB48If01j07g4emGQk71+XilM//RwRdEwh/C3uV82ZFDGRKqrC7vrdzH1/LhUtFRTZilhy1hJG54wOBAo9je0cp1WQWPVG7NIpHzzI7il3MnfdvJD7FVhGaNY8+dfNp5OjNoj0//5IcPZLx99WoWvBZ0VV2O12MHfr4k59nfcgZmMas0tnRmg44Hxp7Cgb/3YFj818l6ofHqvpXOrV6Vk1Z1LS3YwFfRQNrXbVDtU73YGAI/j0M/vFTVH1o2ePR2Ufwe6qFm5YsZG3Z44kwx9wBN/r6zfDzLf0f70odl4sUARdQitb539PwYWPQ2uNT3tp6cwNss/zJ83nkc2LqHHWcP9pC/njP+upbnaHzAXC/g5Q/Eerh0+K6+NNLpW/73Lz/SLI7pBFnacRAzLpcloPPaQPRTby5bASJn69imGVGygbPBGAc8cZ2b0uC4DK1mqO69GnEHQX8QRLtOzSo2t38Mvzsnnws9D5FWk0EMWvTbbZS4fNVTIK2T3t98z95D79eb0HfBuBIBqJzN2KqrC3cS81rTXcuf7OTh1ftITRTbXI793n27wMGhf+mMZj04djem5KZKbwrLV9upGpIHGExUox/C3uh+akU5BpCUygdW11gYUoQEVLBXPfn0tdW13AcNy99iC1P3w+siCxqkbs0tWdNCMQcAy+X5vSGFHzpCDDRFbjblh2Diw61vdatV2kR/cH/DuxYX/bBmd78gW36dBruL4+uotyV4OmhgPo7CibVHfEmPDT7XUfBX0THa121Q4lox89e1ztrA2Mm5Z2t3Z2hKp/fCWanRcIukS4bS2eAKf8FF66FJafT53iZu7634Vo7871d3LdcddR0VLB3R/fyk1nD46YC4T9HaDsfNPnY2bH17V61S43rW644LDO9+o9DWQabEhSz2fE7i08niZrHifueBlU35yRbpE4c0wOAGu+3NnjzyDoHuJpCKNll350cg63rEtifk222UuHza0749ZAwFHze3vItxEIopHI3F3XVkd5U3kg4AgdOv7gl9Qpbjjrbl9Nx7BxIcsSJlXHF46VKSxIOUTQsZ/g8roCA91PRUsFLq8rYDi2lDUy6+0WNk15lbJrPqX92nd86cv+Xbrg+2UUat5PUd0RNU/uP2cwhleuSK6eiaBvo1OrJt1d36WFpJ5erUZrxHsub9DEo6HVWDvKcddCFaQ2XamrFIVk9KOnb4/i7lwINXoT1nI0Oy8QdIlw2zppXufRf8BlsWlqL9ucHfi33eZzKYPnAmF/ByBtDbD3IyieGNfHVVVlxZcuRtuhI8YHQJ23sUebyIQ8g2Rge/Fkcpv2MbRqS+D98SOyQJV4Z+cuKhzOKHcQ9BXiCZZo2aW8TENy82tws5d523yv8RwN7bC5rvTc6N/bQ76NQBCNROZul9eF1WjV1rHF5vMlzlugPS6SWNcJUhMRdOwnmA1mimxFIe8V2YowG8whhmNLWSOXvLCHy/+2n0ZDrm/wa+zSmW2FmvdLM1p45uoJgfsV51gZk28WuxT9FZ3MQqNG8DmRhaSeXp0eZ8R7ZkPQxJPEjrK/bkiwZsPrPgr6AcnWVYpBMvrR07dRNgXuM/+Dau3M8yhajmbnBYIuEW5bbQUh48ncWqepvQZXQ+DfjhZf5k3wXCDs7wBkz/u+zufFJ8f18Y8rvHztUEKyHMF3vDpT7rkmMuHsyz+OVnMWx3zzeuA9g2zEasxANTRy9+ovUaNkogv6BvEES7TsUmGGLfn5NZlmLx0219zeEv17e8i3EQiikcjcbTaYcXqc2jpures8xaM1LpLNFBakHKKmYz8hNy2XJWctiaj15W/+Eq0BTcguXUe9kFxrnvb9rLnkpkkhdSVNOJKrZyLo++jUqpE7gs+6moqBnl79QZUIDfvR0Gqs2jbRaqEK+hHJ1lWKQTL60dN3gTUvMG62lDXy2/UWHr26FKvsRYpDy1HtvEDQFcJtqySFjKfcDxey5Ad/YO7H94TUdFy0eRFFtqKOmo4HI+YCYX8HILtKwZIJBUfF9fEVX7rIMsMZQetVVVWp8zQwwnzomreosoHdQ07j+L2l5DZ8Q132SAAyTdlk5blZ+0Ulb2w9wA+PL4pxJ0FvEqvpJmjbpZx046GdXztsbq5zMEtKFkXU0A98bw/5NgJBNBKZu3PTcinOLGb+pPmhNR1P/z25b94RXa9JrOsEqYmUSrt2EyZMUDdu3Njbj9FnidW9OtFOw3F3SdXpft3POk91aYWUstqN8rdVkLrWvVpDX4DozNv9DAzt9jE7FKt7dXeOm348RgaGdvsiGuNJuXIVdel2XIoLs2xGlmXaPG2+f6sZOF2KCCp2MjC1q3jh4dEw+Dj4/q9ifryiWeF7LzXzf6Ng5tGd7zs8Tcz+7g9Myz6dk23H9OADh2LytHHBxofZN3gi/zlpHgD/+O5pPKoH175bqG5qp3TeGQzO7tnmNr1Myms32Xm2t+bXqN/bx3ybPk7KazdVCe5erShe0hrKyS29E7m5Sug1Pvq909QrmY6SJF0K3AscDUxUVVWM8G5AlmTyrfnaP+toQNNd9wu7udil6K9E+dvK0KXuo3r6iktzAkE4fcwO6ek7GVscz30Fgm5FYzzJ6QXkRxtPh+4krKCvsn8ztNbC0PiOVr+03XdE9LwRoe9Xe+oBsBsyu/XxYuE2pvFt4UmMqviIDcfMpM2Sjc2YRVnLbn45eRR3/OMLfvXq56y4bqIIrPdhkp1ne2t+jfq9fcy3EQi0kCW5MztXUUA2w4+WC70KAvSWArYB/wd82EvfL+hukqlnIkgNxN9WkCoIrQoE3YcYT4JE2fU2SAYYelLMj7Z7VV76ys3EQTAorF9MpdvXufdQBx0B9gyegEH1MqpsHQA2UxaNbgeDssxceeoI/vt1Dc9//N0hfy7BAEbYYkEqIfQq0KBXVKCq6leqqu7sje8WCAQCgUAgEAgE3cyut6HwaF9Nxxi8ucdNXZsa0UAGoNofdDQe+qBjU3oh1VkjGLP3XVBVbMYsVBSa3A7OPqqQk4bb+eNbO9hV2XTIn00gEAgEglREhJ4FAoFAIBAIBAJB8jSUQ+W2uLpWq6rK8m0uim1wvMap0kp3HZlyOiapd/pd7hk0gazWgwyu3UaGMQuABlcdkiRxw/dHYjHJzFm5mZZ2T688n0AgEAgEqUSPBR0lSVorSdI2jf9NT/A+N0qStFGSpI3V1dU99biCLqIoKtVN7eyvb6W6qR1FSZ0GRT2F0G7XEbrqHQaydoXmUpuBrN3eQIyX7iPltbv7Hd9r8cSYH91U6eXzaoUfHg5apRGrPXW9kuXoZ3/eMbiMVo7c+y42kz/oWAuAPd3Mz0tG8011M7f9fSup1JCzp+gr2hX2SJAofUW7fRkxrgTdQY9tIaqqek433edp4GnwdZXqjnsKuhdFUdlZ2cQNKzZSXu+kOMfKM1dPYMygzAFdaFtot2sIXfUeA1W7QnOpz0DVbm8gxkv3kvLa3fU2ZAyG7OKYH33mcxeZJjhnmPbPK911DDH1XsMsr8HEvvzjOOzgBuxjLwfA4aoJ/PzYodlcdvJwXv50Hyf8x84NZ4zsrUftE/QF7Qp7JEiGvqDdvowYV4LuQhyvFnSZ2hZXwBgBlNc7uWHFRmpbXL38ZIJURVFUDja2CV0JDimJ2DKx8ysYiATrXthoQQBXK3zzge9otRR9Ifpdg8I733n4wQhI00h9cKseaj0N2A1ZPfOscbK3YBxGxcXR1V8BEnXtVSE//+G4IUw8PJc/vrWDj/fU9s5DCgLEmr/FnC0QJI7euDrY2CbGkCAheiXoKEnSxZIklQOnAWskSSrtjecQdA8ujzdgjPyU1ztxeby99ESCVMa/q1bhcApdCQ4p8doyv0YvfmI9kx5ax8VPrGdnZZNwwAT9mnDdCxstCPDdf8DTDsUTYn702S/aMcrww8O1f17hqkZFJd9k7+aHTIzazGG0WOyMrlhPhjGL+rCgoyRJzD5jFIOz05izchNlda299KQCiD5/izlbIEgOvXFV4XCKMSRIiN7qXr1KVdViVVUtqqoOUlV1am88h6B7kCSJ4hxryHvFOVakGLvdAoEW/l212haXpq7MRkMvPZmgv2M2GuLSnMjuFgxEwnUvbLQgwK63wZgGg8dF/ZijTeXVnW4mD4XcNO3P7Hf5gnsFxpzufsrEkGT2FYyjqGYr2cbMiExHAKvZwK1TjsTlVbj++Q00i8YyvUa0+VvM2QJBcuiNq+C1mkAQD+J4dW+jKNBcCY4y36uixHlZ3zkmYJDgoUvGBYxScY6Vhy4Zh0HEHAVJ4N9VW/rBnghdPXP1BPJs5pDPxxwLSY4xwcAjz2bmmasnRNWcoqg43Z7oGV5Cc4JDzSHQXHjGQ7w2WtDPUVXY+TYUnQgGU9SPrtzuwumBi6KUQCxzVSIjkWfM7uYHTZy9+eOQVYXBbpdm0BFgiN3KLWcfyddVzcx9eQtekfnTK0Sbv2OdYuhLa6oQhC8h6GW0xtVDl4xj6Qd7QjKJ61vaaHccwFu/D7VJaFUQSY81khHEgaJA1Xb46+Xg2Af24fCTl6FwLMiy7+et1eBxgcEMsgHcTlSDmb1t6Vz17IauF3UN/g6jGdILfN+dALIs8/xH33LXBWOxW004nG6e/+hb/nBx9B1vQT+li5ry76ptKXPwcOlO7rpgLHk2M0V2K4Oz0kI07j8ys+jdHdw4PouiDJk2dwZp2YOQDQbfs9R9A/XfgCkd3K2QMxJyRyasc0H/R5YlxgzKZNWcSbg8XsxGA3k2c0Bzfr0dbGijOMdKeb2TE4dl8eC0YkbaZUxqFTSlQXszvHixtl2PRjfYY8EAJJYv0ZX7+vUoSQyWDfxr5pHcvfYgW8oa2VLm4PmPvmX5zInUNrfT6vJiMcr69xCa7p9UboOmCjjuR1E/1u5VWb7NxfgCOCxKucb9rkpyjdkYpd7PmG20DcKRPojDWmrZmm5EVVXNUzzHDc3mmtMP47n137Hg7R3ccd7RvfC0A5to87ffrwwOPPqzILvUKKMn7FvwPRUPlP4Odq6BMefD1D+AbBS2VBA/YfM4ksGnm/QC389j6Nc/rv7209OocDipbXHxcOlOtpQ5KM6xYjLK7K1tJqd5N5bV1wR8EPUnLyN11QcR9CtE0LE3aa3uXCSA7/Wvl8Ostb6BH76ImP4EvHcvUnMVOdOfpyDDRHm9M3BMYNWcSRRkWmJ/r98AKQq0VMMrM0IXKgVHgbM27kk0z2bmF1PGREzYItshxegO56kbFr/+XbUbVmxkS5mD37+xnWeunhARcATf8b5F7+7ggUlG8v51aeA7lctegkHHgLMOmg7AmltDx5HVDrY4OmOKBXP/Ic6/pSxL2nZUUfA2VWF3NSIZZR6/4gSeWPc1C0oyyfaUwwtzQjWWUej772C7njEo+vP1ROBI0P+J5kvoaS7WeNDQo+HCxzhu81M8d96vmPkmVDe7mTnpcH796udsKXMAvoV8wBfpTU0L233o2PW277X45Kgfe22nm2qnyrzjo9+uzFVJvrF36zkGs69gHCPrP8GdlkOLp5EMk3YG5rljB1Ne7+SpD7/hiMIMLp2g05pb0GPozd/BfmX4OkXv6HXMNVVP2Dete174GKTnwPFXwIoLo3+XsHuCYPT09L+noOS3vpIY/g3yKEFtWZYYnJVGg9PNvFc+CxlDRlmiue4gh791TYgPIsXj9x5qxPjoVUTQsTfwi97VClMfgPWLoHyj72eOfb7BoLWIWD3H9/lXrsS++hrunPIql7zQCCRQvD3YAE19AEp/G/od6x6Ayb+JDERGmURjZQcJUoDucp6SWfyGkYieXB4vN47P6gw4dnyn/MoVvu/0uHzjJnwcXfum/v8PwdnF7U3JZawJ+hZd1XfH9aa/Xs4Qxz6G2IfTcNEK/nTBcLJqt3YGtSHUVq9fBJPmgTWnI2tB0f++bhg7ggGKx9WpGz9+X0KLeMZDsB6LJ/h0bLTA2Xdjf+9+/jpjITVq9v+zd+dxclV13sc/91Z1dVf1Xr0lnaSTAAkBQwgQWcRBAowsQVzGjScgi+jwOIo4zujjMqIOOqPzjPAwLrghOkYBFwY0sggGUFYDBAgkJGRPOuklva/VVfc+f9yu7q7uqu7aurb+vl+vflW66ta9p1O/c+65vzr3HD7+ixfHEo4wqS+SrZhWAj+zXn8Iapc77VwMQcvme1uGOb4KTp7m+74RO0jLyFGOLc6dhN3+2lXMa/sLAJ3DrTGTjgAfOmsxh7uH+NxvX2FJbSlvXuLPVDFlGtP1K5NeDHM22rfwPsvqnT6Et9q5Q+ecz8BPL516rA8/AuWjx1K7J5NFi9H7P+7E1l2Xw7r/HD/Hn/H30ya1Y9Whw92DVHmsxPogscxmUlD1I+v0v5xp4aD/0QVw22on6Xfel8ZX/KtqciparIuIcKeuaz/1vvEkTNyTt09sgLzVU4+x+vLxhGP4mHdd7rxvGuFvFxdU+6grL1bCMd/E6jzN8LlPkejFbwzxxpPH7aKxzIx9TDsU/TU7SmdyYt28dSX8+AJnlGRZ/fj7kvk/kexLNb6jvL/yfz5EsTXs3LYfLcYqFzpt+0OfhzvXwZ2XOPEVa56bNNUdmYPcHqfvMFG4LxFNPPUhHI8L14zH8R0Xwi/eB2f8PcWm0/629Q1H7DqiL5KtmE7X+Uxm1tcGhzbPOMpx464gB3pt3rfMucMvln3Dh7GwmVdUk+aCJm+gpIqSEudWxI7h6WPIbZp88vxl1JUX89GfbdaK1jkkVr8y3gXkppiN9i0YcPqcE/sOGz8NQ13jfdGIY01Ilqrdk8mmyyV07Xf6r+B8qXj/x2eMnWh1yON20RUwE+uDRDP5GuxHF0zfZ06U6kfWKemYabG+dTj7xvGsu68u9kXEYOfYv7sCzseX0O3MExugwc6pxyit04XvXJSuzlOiF78pqin1UFleFvuYbm+M1yI7mEDs0cVn3zi+jepCfko1vmO837BDziiEaDFWVBpXJ25MhuuOFBBfndN3CMfPxL5ENPHUh3A8RrsYuf/jYIdmXngpWzGtBH7mvPFHwJ426WjZNt95cZjF5XDGDAPA3hg6AECjJ0bsZkmw8ngAertfnXHbsmI3//z24wkELa69Uyta57p4FpCLajbaN7cH3vbZqW3u3Vc4z0+ondOvAAAgAElEQVQ+1sR5T9XuyWTT5RKqmpz+K0QfhBRn7NSUeijzz6PrnT+N6IPY0/VBopntpKDqR9Yp6ZhpsYK+YaUzJD88zDfaRcQ7v+vcrjdamRcuXMSTn13LvR87O/5FZCY2QE/e6sztMPEYZQ268J2L0tV5SvTiN0WmaVBS2eDM4RjtmKUxylMapTwzjS4Ov191If+kGt8x3m94fNjVxzhtc0SM/cJ5TyIdnAzXHSkgpun0Ha57BG7cGtmXiCae+hCOx1hfRNp2xO1WUfsi2YppJfAzZ8eD4KsB/7ExN3l0X5AdnRbvOw5m6qbuHj5ImemjwixNc0FT0+tfhdu2GWzfHNf286u8fPKC5exq6+OTWtE6p83YjsUyG+2br86pS9Ha3OqlU68JiyZ8ga52TyaLFqOXfRu2/NJ5vvqYyCTkRHHGjmkaLK4pw64/keGrHyb0yVewP/xI4ovIzHZSUPUj6zSnY6aFg35ixapqAo8vcg6QiRcRE1evfu+d4PZg+OqoNk2qE+2XhRuguy535pF89vvwofvHJ4711oy/PnHOA134FraJcZHK5z45bjMwUa/pcjmLxsQ6ZrzliVU3w98Eqi7kr1TjO8b7i8rrgXpnYaKr/+Dctu/2Oomagbbo8RSrg5OFuiMFxDTjn0csnvoQjsfe5mnjOObCSxP3kemYTtf5TKYXDMCuP0HTW2LeM23bNt9+YZh5PjinceZdvjF0gPlFtVFXiM6m4ZIqaiyD3t6dcb/npAWVXHXWEn7y1F6++dB2PnexVrTOVdO2Y7HflP72zTTBUxa9zXV5nDn4inxOv7R8PngnzBmqdk8mmxyj4dWr33HLeFxc94hzC/MHNkxdzyHO2DFNg+rSEmB+8mWNdQ2WrqSg6kfWKemYaYkEfSIXEfGK5ySpC9+5J52dp9mI21SOGW95YtXN8nnO6CHVhfyVanzP9P5oK6En08HJRt2RuSfe+mCaUN6YWkc9W+cD9WNm394nnMXWFp4ec5Onm0O81Gbx8ZPANcN//0BoiMMjbZxTflqaC5oeFS4fbYEOvF07GKxaHtd73v6meRzoHOT7j+/m5IVVXHJSChflkntmo30rjdF3qFgARSWx2zS1exLNTDEafq2sIbuxM9tJQdWPrFPSMdNyIehnaoB04Ts3zfXPPRfqpsyeVOM70fcrniSXxRvP+RrHc/18lgmv3e/c3rnglJibfOfFYfwlcH4ci1FvG9qNDTR55qWvjGnk9dRyZKSHmn1/4GCcSUeAq96ymL3tfXzut69w2uJqGipKZrGUkvema3NnatPU7kmysh07mehrZPtvnONyvNdYoMJBX7XIecz1zrvIXKG6KemkeJJCoDiWyUJB2P57WPBm57bPKF5oCfLkoRDvPgY8MywEDLB1YBduw8VCT/3MG2dBmaeaI243VXt/D3b8czS6TZOPnXscQyMh/ulXL2En8F6Zo9TmylykuC9o+jRFRERERCQ++5+CgaOw+C0xN7l18zCVHrh4cXy73Dq4iybPPNxGbt6EVe2qIGRA78A+fF2vJ/Te+VVe1p+xmD/vbOfnz+6f+Q0iIiIFRElHERERERGJz2v3g6sYFqyJ+vLzR4I8cTDE3x0L3jhyiN3BPg4EjrDYE8dqM1lS7S4HYL/bQ82+PyT8/gtOqGflggq+8cB2WnqG0l08ERGRnKWko0RlWTZtvcMc6hygrXcYy9LtIJIbFJuSSYo3kcSp3hQwKwTb7ocFpzkLW0Txrc3DVBXDuiXx7fLVwV0ALC3O4aSjqwKA3ZWLqNm7MaFbrAEMw+DDZx9DIGhx0/2vzkYR5zS1OSK5TXV0bsvNexgkqyzL5vWWXj7ys80c7BxkYbWXH35oDcc3lGOaRraLJ3OYYlMySfEmkjjVmwK35wnoa4FTr4r68nOHnbkcrzsRSuK8ytg6uItiw8P8oto0FjS9KlylmJjsLp+Ht+UJfJ3bGfCfkNA+5lWW8J5TF3DXXw/w8KtHePubcnPRnHyjNkckt6mOSlZGOhqG8R+GYWw3DONlwzDuNQyjKhvlkOiO9gfGGgWAg52DfORnmznaH8hyyWSuU2xKJineRBKnelPgXroLPKXQdGbUl2/ZPEx1cfxzOdq2zYv921lS3Ihp5O4NWKZhUuUqZ3+xF9swqdm3Man9rFs1n0V+L1/93WsMjYTSXMq5SW2OSG5THZVsnd3/CKy0bXsVsAP4XJbKIVEEgqGxRiHsYOcggaA6R5Jdik3JJMWbSOJUbwrYcC9suw+W/E3UVaufbg7ydHOI9x0X/yjHvYFmOkM9LC9pSnNh06/KXUZLqIc+/0pqE1zFOsxtmlx11hIOdg3ywyd2z0Ip5x61OSK5TXVUspJ0tG37Ydu2g6O/PgMszEY5JDqP28XCam/EcwurvXjcriyVSMSh2JRMUryJJE71poBt+x2MDMKx5095ybZtbtk8jL8ELopzlCPAC/3bMIBlxbmfdKx2VdAy0kFPwxmU9O2ntCO5uRnf1FjJ6Uv9fOexNzjcPTjzG2RaanNEcpvqqOTCfQzXAg/EetEwjI8ahrHZMIzNbW1tGSzW3FVT6uGHH1oz1jiE512oKZ36rbbEpthNP8VmZih2HYq3/KPYzT7Vm+TkRexu+QVUNELdiikvPd0c4rnDId5/HBQncB35fP82FhTVU+ryzrxxlvndlfRbgxz0n4BtuJK+xRrgijOaCFk2//aHbWksYXZkO3bV5kiysh27c4XqqBh2ErcGxLVjw3gEiDZD8hds275vdJsvAGuA99hxFGTNmjX25s2b01tQicqybI72BwgEQ3jcLmpKPXN9oteU/njFbvooNhOm2E2B4i2rFLt5SvWmAGO3dRt890w45UOw6v0RL1m2zTvv7edwn8UP14InzqRjR7CHj+39OmvL1/DW8lNmodDptWvoAL/oeJCbFnyUC7f9iqLho7z4rsfBSO7jvmfzAe598RC/uv4s3rzEn+bSJi0vY1dtjpCnsTtXqI5Oq+D/I2Zt9Wrbti+Y7nXDMK4GLgXOjyfhKJllmgZ15cXZLobIFIpNySTFm0jiVG8K0LO3O/M4Lr9wyku/2xXklTaLf1wdf8IR4MX+7QAsK0ngfuwsqnVXA3Aw0EpPwxkseO0HlLVvoa8uuYTpZSc38sSONr58/6vc//G34tIFeNLU5ojkNtXRuS1bq1dfBHwGuMy27YFslEFERERERGYw0OGsWn3MuVBSGfHSUNDmm88OcWwlrE1whvYX+rdR6SqjfjSZl+sqXKV4jCIOBVrpaTgdy1VM/a5fJ72/kiIXl5/exKvNPdyz+UAaSyoiIpI7sjWn47eBcuCPhmFsMQzj9iyVQ0REREREYnn+TggOwQmXTXnpZ68GONRnc+0JkMhAvSFrmJcHd7K8ZDFGkrcnZ5phGNS6qzgUaMVy++iuP4PaPfdjjiQ/fuItx9awYl4533xwO90DI2ksrYiISG7I1urVx9m2vci27dWjP9dnoxwiIiIiIhJDoB+e+S7MXw3VSyJe6hqy+fYLw6yph9V1ie32xf7XGbGDnFCyNH1lzYBadxUHAy0AdC14G65gP/79Dya9P8MwuOotS+geHOGWR3akq5giIiI5IxdWrxYRERERkVzzzPegvw1Wr5/y0m0vDNMXgGtOSHy3z/VvpdT0ssjTkIZCZk6du5rOUC99oQEGqlYw7JtHwxv3pLTPJTWlnH9CAz97ei/bDvekp6AiIiI5QklHERERERGJNNABT/4/WHQG1EdmFl87GuKnWwNcuBiWVCS224A1wov921leshjTyK9LkXmeWgB2Dx8Cw6Cr8W1UtD6Ht2tnSvt9/2mLKC1286X7tqL1NUVEpJDk15leRERERERm35//E4Z74ZQrI562bJsv/nmQcg9ctSLx3b4yuJMhO8AJJUvSU84Mml80mnQcOghA54K1WKaH+dt+ktJ+y0rcfODNi/jr3k7uf6k55XKKiIjkCiUdRURERERk3KHnnbkcl184ZS7Hu7eP8EKLxbUnQLkn8V0/27eVEqOYJcWN6SlrBnnNYvzuSnYPO0nHkKeCrvlvpW7PvbiHjqa077XL6zm2rpSbN26je1CLyoiISGFQ0lFERERERBzBANz3D+D1w2nXRLzU3Gfx9WeGOKkGzluY+K5H7CCb+19jWckiXIYrTQXOrPlFtewaTToCHG26GDM0TMOOX6S0X9M0uObspRztG+brG7elWkwREZGcoKSjiIiIiIg4Nn0NWrfBmR8DT+nY05Zt80+bBhkJwSdPBsNIfNcv9G9jwBriJO+yNBY4sxqLajka7KYz6Cz6EihbQG/taua9/jPMkf6U9n1sXRmXrmrk7s0H+PPOtnQUV0REJKuUdBQREREREdj6W3jyVlh+ESw6PeKln7wS4KnmEB99E8wvjfH+GTzR+wLlpo+leXhrddhiz3wAXh3cNfZc29J34Rk6mvLcjgB/d+pCGqtK+OyvX6ZnSLdZi4hIflPSMddZFvS1QNcB59Gysl0ikdmhWJe5RPEuc5niPzc1b4H7Pgb1J8Lpfx/x0gstQf792WHOaIC3NyW3+55QH1v6X2el97i8W7V6onlFtXjNYl4eGF+xerBqOT31b2bBq99PeW5Hj9vk+nOO5UjPEJ/99ctazTrb1F5JtikGJc/l7xl/LrAsaH0NfnQB3LrSeWx9TQ2NFB7FuswlineZyxT/uenIK/Df74LiCjj3c+AqGnuppd/i+ocHqS2BG1cnd1s1wF96txDCYpUvf2+tBjAMgyWeRl4ZeCMiIdhy3Psxg4MsfPm/Uj7GsoZyLj+9iQe2HuHOp/amvD9JktoryTbFoBQAJR1z2UAb3HU5dO13fu/a7/w+oDlepMAo1mUuUbzLXKb4zz2HXoCfXgamG97+NfBWj700MGLz0YcG6A3YfPHNUJHEatUAlm3xYNdTLPQ0UF/kT1PBs+eY4oV0hnrYHzg89lygdAGdC89j3o6fU966OeVjrDtpPqctruZrG7fx9K7URk9KktReSbYpBqUAKOmYy4KB8QYmrGu/87xIIVGsy1yieJe5TPGfW167H35ysTOy8e1fg/J5Yy8Njthc++AAr7RZfPoUWFKR/GFe6N9Ga7CDM0pXpqHQ2Xd8yWJMTP7cuyXi+ZZllzNSUstxT/5TyovKGIbB9W87lnmVJVz3s7+y9VB3SvuTJKi9kmxTDEoBUNIxl7k9UDVp4pyqJud5kUKiWJe5RPEuc5niPzcEh+GhL8A9V0L1UrjkP6FifHGXvoDNhx8c4LnDIT59Cpw1b5p9zcCyLX7d8ShVrnJWlCxJvew5oNTl5biSRfyl90Use/w2R8vt5dCbrqe47wDHPPclSHE+xrJiN//nohV4i1x86I7n2NnSm2rRJRFqryTbFINSAJR0zGW+OvjgL8cbmqom53dfXXbLJZJuinWZSxTvMpcp/rPv0PPwo/Ph6W/D8evgwq+Bt2rs5T3dId79P/080xziUyfDuQtTO9zTfS+zN9DM28pPy+sFZCZb5V1GV6iXZ/u2Rjw/UL2CtmPeQ93ue2l68RspH6emrJjPX3wClm3znu89xV92tqe8T4mT2ivJNsWgFAB3tgsg0zBNZwXB6x5xhlC7PU4DYxZOh00EUKzL3KJ4l7lM8Z89Pc3w+Dfg+Z+Czw9r/wWazhh72bZtfrtzhC8/OYQB/OuZsDrF69ruYB93tv2O+UW1nOQ9LrWd5ZjjSxZT567mno6HOb3sTbgM19hrbce8B3egiwWv/gDbcHPg5E+B6Zpmb9ObX+Xlq5et5P8+/DpX3fEc/3zR8Vz31qW4Xao3s0rtlWSbYlAKQFaSjoZh/CvwTsACWoGrbdtuzkZZcp5pQllDtkshMvsU6zKXKN5lLlP8Z1bbDnjuB/DCz8AOwgnvgNVXgMc3tsnzR4L8+7PD/PVIiBXV8JlTocE3zT7jMGIH+a+WXzJgDfK/ai7CSHbZ6xxlGibnlq/hV51/5N7OTbzXf8H4i4bB4RXXYNgWC7d+l7Kjr/DG2f+XEW/yWdy68mJueseJ3P74Lv79ge3cv6WZr7zzTbx5Sf4vzJPT1F5JtikGJc9la6Tjf9i2/S8AhmHcAHwJuD5LZRERERERKQy2DR274Y1H4NV7Yf/TYBbBMW+DVR8cWyymbcDi0X1B7toeYEurRYUHbjgZ/nYRmCnmB3tCffzXkbvYOriLy6reVhArVkdzfMliVnmX8ZuOR6hylXNB5fjIUQyT5hOuY7DiWOa9fien3HsuR1ZcxZHl6wmULUjqeD6Pm09dsJy/7u3kzqf28L7bn+aURVVcedZizltRT5VP87yJiEhuyUrS0bbtngm/lgKpzbIsIiIiIlLIgsNgW6M/NgT6YagLBjqga5+TaGzdBgeegb5WAEKVixl40xUcmPe37B+p4PBei9c7BnmpLcT2oxY2sKAU/vdKOH8ReFO4MjgwfITWYAevDuxmU89fGbGDXFr5N5zsW56evz8HGYbBJZVvpd8a4kdt9/JM38u8tfwU5hfV0VDkp8pdTufC8+j3n0jdrl+z4NXbWfDq7fTWrqa3/s30+09k2DefEW89AW89VtHMw0sNw+D0pX5WLazkiR1tPLD1MP94z0u4DIPVTVWctKCSE+aXM6/Sy7yKEurKi/F5XBS7zYIbbSoiIrnPsFNcVS3pAxvG14APAd3AWtu222Js91HgowBNTU2n7du3L3OFFBmXcC9NsSs5QrEr+UqxK/lqdmL3++fA4Zem2YnJQHE9jw4cyzOhFTxtncBuu3HKZhUeOK7K4E01BmfNN1hSQVqSUdfu/BJ9oQFcuFjhXcLayjdT76lJeb/5wLItnul9mad6t9AT6gfgMv+5XFF/acR2RQMtVBx+ivLWzRT37MG0gmOvjRRXs+XyF5I4ts2u1j7+ureT1w73sLe9n+GgNWU7w4Bit8nnLj6Bq96yJNbu1O5KvlLsSr4q+G+DZi3paBjGI8C8KC99wbbt+yZs9zmgxLbtm+LYZxsQrTWoBXJtKTeVKT75UqZ227YvSnaH08RuKmWaK/S3p2Y2Y1efzdyUqb89E+1urn6OKlf8crFM6YrdXPrbcqUsKsdU6SxLIcVutsuQ7ePnQhkyefxsX6ulU7Y/t1hUrsTEW66UYjcfZG2k41gBDKMJ+INt2ytT2Mdm27bXpLFYKVOZ4qMyxScXy5Qp+ttz92/P9fLNJv3thfG35+rfonLFLxfLlC659LflSllUjqlyqSxhuVCmbJch28fPhTJk+/j5Klf/31SuxORqubIhK2utG4axbMKv7wS2Z6McIiIiIiIiIiIikn7ZWr363w3DOB6wcIYxa+VqERERERERERGRApGt1av/Ls27/EGa95cOKlN8VKb45GKZMkV/e+7K9fLNJv3thSFX/xaVK365WKZ0yaW/LVfKonJMlUtlCcuFMmW7DNk+PmS/DNk+fr7K1f83lSsxuVqujMv6nI4iIiIiIiIiIiJSWLIyp6OIiIiIiIiIiIgULiUdRUREREREREREJK2UdBQREREREREREZG0UtJRRERERERERERE0iqvko4XXXSRDehHP9n4SYliVz9Z/EmJYlc/WfxJiWJXP1n8SYliVz9Z/EmJYlc/WfxJiWJXP1n8KXh5lXRsb2/PdhFEkqLYlXyl2JV8pdiVfKXYlXyl2JV8pdgVmT15lXQUERERERERERGR3Keko4iIiIiIiIiIiKSVko4iIiIiIiIiIiKSVu5sF0DmOMuCgTYIBsDtAV8dmMqFS4IUR5JNij/JN4pZKUSKaxGR/KD2ek5R0lGyx7Kg9TW463Lo2g9VTfDBX0L9iWp0JH6KI8kmxZ/kG8WsFCLFtYhIflB7PefoU5XsGWgbb2zAebzrcud5kXgpjiSbFH+SbxSzUogU11JoOvfCjy+E2/8GDr+c7dKIpI/a6zlHSUfJnmBgvLEJ69rvPC8SL8WRZJPiT/KNYlYKkeJaCkloBO75ELS8At0H4a7/BcO92S6VSHqovZ5zlHSU7HF7nOHUE1U1Oc+LxEtxJNmk+JN8o5iVQqS4lkLy2n1w+CU46+Nwzj9B9wHY+ptsl0okPdRezzlKOkr2+Oqc+RvCjU54PgdfXXbLJflFcSTZpPiTfKOYlUKkuJZC8twPoXw+LD4bGk6CyiZ4cUO2SyWSHmqv5xwtJCPZY5rOhLHXPaKVqyR5iiPJJsWf5BvFrBQixbUUio7dcOAZOO0aMEbj97jz4Pk7oesAVC3KavFEUqb2es5R0lGyyzShrCHbpZB8pziSbFL8Sb5RzEohUlxLIXj9Qedx8dnjzzWe5iQd9/4FVl+elWKJpJXa6zlF6WQRERERERGRbNvxgHO7afm88eeqF0NxhZN0FBHJM0o6ioiIiIiIiGRToB/2PQUL3xz5vDF6O+reP2enXCIiKVDSUURERERERCSbDj0PVhAaVk59reFN0LUPelsyXy4RkRQo6SgiIiIiIiKSTfufdR7rTpj6mv9Y57HllcyVR0QkDZR0FBEREREREcmm/U9D1WIoLpv6mn+p83hka2bLJCKSIiUdRURERERERLLFsuDgX6E+yihHgOJyKK2HIxrpKCL5RUlHERERERERkTgMjYTYeqibkZCVvp22bYPhnthJR3BGOx55OX3HFBHJAHe2C2AYhgvYDByybfvSbJdHREREREREZLKO/gDv/d5T7G7vZ/WiKu766JmUFLlS3/H+Z5zHuhNjb1O9xBkNGQyA25P6MUVEMiAXRjp+EtiW7UKIiIiIiIiIxPKV373K/o4BLlo5jy0Huvj+47vTs+MDz4G3Gsrnxd6mYiHYFnTuSc8xRUQyIKtJR8MwFgLrgB9lsxwiIiIiIiIisexq6+P+Lc2sWzWfq85awimLqvjZ03sZDoZS3/mBZ6FuBRhG7G0qFziP7TtTP56ISIZke6TjrcBngDROiCEiIiIiIiKSPvdsPoBpGly8cj4AF5zQwNH+AE/vOprajge7nNGLtcum365iNOl4VElHEckfWUs6GoZxKdBq2/bzM2z3UcMwNhuGsbmtrS1DpRNJnWJX8pViV/KVYlfylWJX8tVcit2Hth7hxPkVVHqLAFi5oJKSIpM/vtaS2o7Di8P4j5t+O0+pcwt2+xupHU+AuRW7ItmUzZGOZwOXGYaxF7gLOM8wjJ9P3si27R/Ytr3Gtu01dXV1mS6jSNIUu5KvFLuSrxS7kq8Uu5Kv5krsvtHax96jA6xZXD32nMdtsrKxkid2pJiwat7iPNYcO/O2FQvgqJKO6TBXYlck27KWdLRt+3O2bS+0bXsJ8EHgT7ZtX5Gt8oiIiIiIiIhM9vBrRwA4bULSEWDFvAoOdA7S0jOU/M4PvwSl9VBSOfO2FY26vVpE8kq253QUERERERERyVkPvXqEpbWl1JQVRzy/Yn45AH/d25H8zptfBP8x8W1bNg8GjkJgIPnjiYhkUE4kHW3bfsy27UuzXQ4RERERERGRsNaeIV4+0B1xa3XY4hofbtPglYPdye18qAc6dsV3azVA2ehtwN0HkzueiEiG5UTSUURERERERCTXPLKtFRtYs8Q/5TW3abKw2sv2I73J7fzIK85jzQyLyISVNTiPXfuTO56ISIYp6SgiIiIiIiISxcOvHaGhvJhF1d6ory/y+9h2uCe5nR9+yXmMN+lYWu88divpKCL5QUlHERERERERkUn6hoM8+UY7py2uxjCMqNs0+X209g7T0R9I/ACHt4CvBrxTb92OylsNplsjHUUkbyjpKCIiIiIiIjLJEzvaGAnZUW+tDmvy+wDYfiS+0Y4DIwOErJDzS/OW+BeRATBdUFoHXQfif4+ISBYp6SgiIiIiIiIyycOvHqG8xM3yhvKY24wlHQ9PP69j+2A7f//w33PGL85g3b3r2HLoaTi6M/5bq8NK66BrX2LvERHJEiUdRURERERERCYYCVn8aXsrpzZV4zKj31oNUOktoqLEzevTLCYzEhrhxk03srllM+uWrmMkNMLHH/sUR0wj8aRjWb1GOopI3lDSUURERERERGSC5/Z00DMU5LTF08+3aBgGi/y+aW+v/vm2n/NS20tcu/Ja/m7533HjaTcyFBrituoq8B+bWMFK66HvCASHE3ufiEgWKOkoIiIiIiIiMsHGVw5T7DY5aUHljNvOr/Sy52h/1Ne6h7v5wcs/YFXtKk6ffzoA80rn8S6jgo1lPvYZocQKVtYwuuODib1PRCQLlHScyywL+lqc4fl9Lc7vIrlAsSn5SHEr+UYxK3Od6oDEEAhabHz5MGsWV1NS5Jpx+3kVJfQMBukamLqC9a93/Jq+kT7es+w9Ec9f1dmFgcG9LU8nVriyOudRK1hLpqnNlCQo6ThXWRa0vgY/ugBuXek8tr6mhkOyT7Ep+UhxK/lGMStzneqATOPxHW10D45w9nG1cW3fUFkMwN6jAxHPh6wQv9j+C07wn0BTRdPY8+bIEAs7D7DGLOX+lmcJ2QnE3dhIR83rKBmkNlOSpKTjXDXQBnddPv4NWdd+5/eBtuyWS0SxKflIcSv5RjErc53qgEzj3hcPUlHi5qSFM99aDc5IR4B9k26xfvbIs7QOtHLuonMjnvce3Y1hW5xdtpS2QDcv9+yJv3C+GjBMjXSUzFKbKUlS0nGuCgamnqi69jvPi2STYlPykeJW8o1iVuY61YE557XmHq788bOc9W+P8rENz7OjJfpq0wc7B3hoawtvPa4Wtxnf5XJ9eQkGsLc9cqTjxt0b8bl9rK5bHfF8afsOAFbUnYTLMNl09OX4/xDT7SQetYK1ZJLaTEmSko5zldsDVU2Rz1U1Oc+LZJNiU/KR4lbyjWJW5jrVgTnl9SO9vP/7T/PKwW6W1pbyxI523vFff+Gev05N3H1n0xtgwMUnzY97/x63SU2ZJ2Kk48DIAH/c90fWNKyhyFUUsb2vbScjxWW4S+s5vnQhjx19JbE/qLQeuqkf0H8AACAASURBVPYl9h6RVKjNlCQp6ThX+ergg78cbziqmpzffXXZLZeIYlPykeJW8o1iVuY61YE5w7Js/vGeLbhMg5vftZJPnLeM/3jvKpY1lPGZ37zMF+59heGgs4L0EzvauOu5A1z4pnnUlhUndJz68hL2Tkg6bjqwicHgIGc1njVl29K2nfRXLgTDYGX5YvYMHqF1uCv+g/lqoKc5ofKJpERtpiTJne0CSJaYJtSfCNc94gyJdnucBiPOWwhEZo1iU/KR4lbyjWJW5jrVgTlj4yuHebW5h4+vPY6a0URilc/D5y46gbs3H2DDs/t5fEcbpzRV8+DWwyzy+3jfaQsTPs68yhK2HBhPHD6450FqSmpYVr0sYjsjOIy3cy9dx50HwIpS51jPde3g0obT4zuYrwYOPAu2DYaRcFlFEqY2U5KkpONcZprjq5+J5BLFpuQjxa3kG8WszHWqA3PCj/+yh8aqEs46tibiedM0uPz0Jt7UWMF9W5p56o12zlxawxVnLqakyJXwcRoqSujoD9AzNILbNcJTh5/ibxb8DaYRmZTxjS4iM1DlJBubvHX4XMU81/V6YknH0DAMdoLPn3BZRZKiNlOSoKSjiIiIiIiIFJzXj/Sy5UAXV565GDPGiMBVC6tYtbAq5WM1lDujKA90DHAkuJlAKMAp9adM2c7X5iwi0z+adDQNk+N8jWxJZAXr0tEEak+zko4iktM0FlZEREREREQKzkOvHsEA3jJplONsqB1NOh7qHGTT/k343D6WVy+fsl1Z63ZGissIeKvHnjvGN4+9gy30BgfjO5hv9O/pPZxyuUVEZpOSjiIiIiIiIlJwHt3WwrH1ZVT5Zn+F3fDCMwc7+3js4GOsqluF25x6Y2HZkVfpq14SMRfjMb4GbGxe690f38GUdBSRPKGko4iIiIiIiBSU1t4hXjrYzSmLUr91Oh4VJW48LpOX2rfQPdwd9dZq90AnJT3N9PmXRDy/xDsPgFd698Z3MO/oLdU9SjqKSG5T0lFEREREREQKymPb2wA4bXH1DFumh2EY1JR5eL3nWdymm5W1K6dsU9byGgB9NUsjn3eX0OCpYmu8SUdXEZRUQW9zqsUWEZlVSjqKiIiIiIhIQXliZxv+Ug9Nfl/GjllT5qEl9Dwr/Cvwur1TXi87shXLdNNfuWjKa0t9DfGPdARnARmNdBSRHKeko4iIiIiIiBSUF/Z1sryhDCPGqtWzoaysnaDZFvXWaoDyI6/SX7UI2zV1rselvnm0BrppHe6K72C+Gmf1ahGRHKako4iIiIiIiBSMI91DNHcPsay+PKPHDRS/AsCb/CdPec0IBvC17Zgyn2PYUm8DkMC8jr4a3V4tIjlPSUcREREREREpGC/s7wRgeUNZRo/bYb9IaHAhoUDFlNdK23ZgWkH6/EujvBMWeeswgB39h+I7mK8GBo5CcDiFEouIzK6p47pFLAsG2iAYALcHfHVgKj9d8PS5SyFTfIuMU32Q2aYYkyx7YV8nRS6DJTWlGTtm13A7R4NvEOx9O229FvMnrV9T3vwSQMyRjsVmEfWe6sSSjgC9R6B6cZKlFpkDdE7KKiUdJZJlQetrcNfl0LUfqprgg7+E+hOTqpiWbdEx1EEgFMDj8uAv8WMaquA5J47PXZ+l5K00tmuqB5L30nyej9i16ofArMbYbFHsFp7n93VyTG0ZblfmPseXOp4CINh3Iu29oSmvVx7YTH/lQoLFsUdfLvTWsKMv0aTjYSUdJWtyvv3Mw3NSodH/skQaaBuvkOA83nW583yCLNtiZ+dO1m9cz4W/uZD1G9ezs3Mnlm2ludCSshk+d32WktfS1K6pHkhBSON5fiLVDxkzSzE2WxS7hScYsni1uYfj6jN7a/VLHU9SWVSLPdxAW09k0tEM9FPa8hrd9cdPu4+FJbUcGGpnIBTHLdPhpKMWk5EsyYv2M8/OSYVIScdcYVnQ1wJdB5xHK0sVNRgYr5BhXfud5xPUMdTBDX+6geZ+50TY3N/MDX+6gY6hjnSUVNJphs89rs8yV2JYZLI0tWtq06QgpPE8P5Hqh4yZpRibIk39DsVu4dnd3k8gZLG4xpexYw4FB9jW9TzHVayk3GvQ3hsZjxWHtmDaIXriSDra2OweODzzQSeOdBTJgpjtZ38OXQtm6pwkMWUt6WgYxiLDMDYZhvGaYRivGobxyWyVJevCQ35/dAHcutJ5bH0tOxXV7XGGHE9U1eQ8n6BAKDDWAIU19zcTCKmC55wZPvcZP8tcimGRyVwx4tuVWLumNk0KQhrP8xOpfsiYWYqxCGnsdyh2C8+2wz0ANPkzl3Tc2vUcITvIcRUrqfQZU0Y6Vh7YTMhdHHM+x7CFJbUA7OyPY/SipwxcRRrpKFkTs/3sOZQ714KZOCfJtLI50jEIfNq27ROBM4F/MAzjxCyWJ3tyacivr86Z4yBcMcNzHvjqEt6Vx+WhsbQx4rnG0kY8CV7oSwbM8LnP+FnmUgyLTGa64J3fjYzvd37XeT4BatOkIKTxPD+RByN6/cBIab+Sh2YpxiKksd+htr3wbD/Si8s0WFDlzdgxtxz9M15XKY2+JVGTjhUHNtNTexy2Of2SCnWeSorNovgWkzEM8NVqpKNkTcz2s681d64FM3FOkmllLelo2/Zh27ZfGP13L7ANWJCt8mRVLg35NU1nUtXrHoEbtzqPSU6y6i/xc9t5t401RI2ljdx23m34S/zpLrWkaobPfcbPMpdiWGSykUF49Mtw4dfh6o3O46Nfdp5PgNo0KQhpPM9P5LfgtjNviqwfZ96EPwcGOUiGzVKMRUhjv0Nte+HZfriHBVXejC0iMxwaYsvRJ1lWsQrTcFHpMzjaZ2HZNgDF3Yco6T1MT930t1YDmIbBguJEFpPxO6tXi2RB1PbzzJvwP/GfuXMtmIlzkkwrJ1avNgxjCXAK8Gx2S5Il4SG/EztPaRjym/RKUqYJZQ0pHRvANEyWVS9jw7oNubualYyb5nOf8bOMEcNWkZeOwXZ9/pJdbg/0tcLdV4w/l0QbG2+blvOr+IkkeZ6fLrZN02TZX77DhlM/ScDnxzPQgf8v38G89FvpLr3kgzT1JWNKoe8cLY7VXy0s2w73ZnQRmZc7niJgDbGi8lQAqkoNQhZ09Vv4y1xU734CgK558d3Ut6Ckhld692LbNoYxw2hxrx+6D6ZUfpFkjfWNL7qTQM8hPH2t+B/8F8yDm7Obz5hS0Fk+J8m0sp50NAyjDPgNcKNt2z1RXv8o8FGApqamyS8XhvCQ38nLuKcw5De8klR4Ytfwt7bLqpdFVlTLcoY9BwNOo+Cri8z6z/T6DEzDpNZbm/Tfkc8KLXan/SyjxLB1xb3sHD4aGYNrb2WZpxozNJJUPElmFETsTmy7XB644l74+bvjb2NjtH0ztWlxt70yKwoidrMtHPuWBXYIbBvcHixvDTu7d8WObV8d5rmfozaNfZm5RLGboET6zhPac6vIO7Vvct5tLKs8ltpQCIIhIAQ2aGaA+ORa7HYNBDjSM8R5K+ozdszn2h6lzF3JgtJjAKgcnUqyvddJOta8sYk+/xICvvhGzy701vLnzlc5OtJLradi+o19NXBos9NWz5SglAi5FruzJsXr+ZmYhkmtrwH6jsIfPhvZJntrnIW+kji2+tSFw7BHh31n5eCGUQT8HnjItu0Zvwpfs2aNvXnz5tkvWDakuTFoH2xn/cb1ERO7NpY2smHdhvEL5vAk3JM7bOHhxjO9PrekdBYv6NgNmxTD7aaL9X+IEoOnfIba/37PXI+nTJp7sRur7Sqf59xSPVMbm0LbF1fbK/Gae7GbbeHY3/R1OOPv4f6Pj9WB9ms2sv6PH5m5XzGLFzZ5RLGbCfHE26T2vP3K37L+xW9OjeO//SG1P1mn/m4BxO4zu4/ywR88w2cvWsHqRVWzfryBYC+ffvbdnOx/C2vnvxuAI10Wt/9xhH+8pIK1dS2cdPeH2bfyXbQee05c+9zau49v7bmXO1bdyJurlk+/8au/hc13wP/ZDyWVqf45+SzvY3dWZPJ6fnKb7K2Btu1JH3sO9akL/tuCbK5ebQA/BrbFk3DMaZblZPC7DjiPyazSFB7yW7XIeUyxEYhrJb6ZJuHW4iAy2XSxPimGA1aMGCwudX5RPMlsidV22aHobezkuO5Pvu3TKqiS18J1Z/Xl4wlHgK79BPpbZ47tNPdlRKYVLd5maM8DxaXR47i/Vf3dAvFGax8Ai6ozs4jMX9s2EbKDnFB52thzlT4nh9DeZ+F/4zFsDDoXrI57n/OLqwHYMxDHXI3eGuexR4vJSBSzfT0/sc0daHO+/Am3yYNHUzq2+tSFI5u9wbOBK4HzDMPYMvpzSRbLk5zwtwc/ugBuXek8ztby8AkkN+NaiW+mSbi1OIhMlGCsx4zBgY7xJ7r2OyPPUknYi0wWq+0KDEyNs2hxHehLuu3TKqiSE5L9MjRcd7zVU+qAp69VsS25LY723DPQEXulVYCFa+ADP4d3fc+pD+qX5J097f143CbVpZlpm/585HfUlTTS4F009lxJEXjccLQniP+NTfTWHstIyQy3SU9QXVROsVnEnsGWmTcO37KtFawlmtm8ng+3ub/7FBzeAh17oGsfhIJpObb61IUjm6tX/8W2bcO27VW2ba8e/flDtsqTtEyNBkww4TPtSnzhixE7BNc+CFf+j7Oi6wd+DsevG5/wNTxJ90RpmBBW8lSCsR41Bs/6irOaWVhVE7TvmN2EfSojkdMxilkyL1bb1bJ1apxFi+uOXVPff/w6Z66kaLEwIU78FloFVbIrlS9Dw3VnsHNKHfC/sIHb3vZ/I2N77a25Gdtqu3NDKOgscNGxx3kMX4jOljjac/8T/8ltZ31lahy/sMFJOJ73JXjo83DnOrjzktkbSCCzZndbH/MrSzAzML/h3t7t7O/fyarqsyIWfDEMg0qfQfXR7Xi7D9Kx4JSE9msaBvOKq9ndH8dIR9/oSEetYC3RxHM9n+w5c6BtfDqWhz4Pd1wIP7tsvN1MMZcwbT5D8krWF5LJe5kaDRgr4XPdI1FXYoq5yqrN+LwOZfVw/pfhdzeMz7Pw/v8eH6af5CTdc3wep8IT/mwDA3Dh1+HJW+Hg6Jwn08T6WAxesoHASD+enmb8dhFmeDRBVRO887vw6JfH9zVNTCdd9mTnMdGcpvlnYjv0ofvhoS/A6xudz+6yb8Ofvjo1zqK14Y9/Az6wAe5e77x2/Dp422fgJxdPjQWIiBOzqollV9zrxL2lVVAlCxLsL0QIn/dfuhv+16+gez8U+WBkALOyiWWv3c+GVRNWpy6qyr3YVtudG0JB54uee66M7GM2rATXhMuPdPYf42jPzb5WlhXXRrbRnirMcz8Hvc1TphVIe79EZt2utn4aq0oycqw/H/k9RaaHE6pOm/JahRfWdm0k6C7h6MJTE973/GI/uwfjub1aIx1lGt4ap+2d3BaHr/dTOWcGA1OnYymrh74jUFIBbm/iCzlOEDOfkWv9DpmRko6pCmfwJ3ZyZmM0YBLJzairrPa3jDcqF34d7vtYZOfqnivHO1em6TQ41z2S0CTd6uAXkGifbTh5c3DzjLHurGZWC5YfXCXO/q55wFlhD+DXV48nMCH9CftULr5Tea9kXrRY/cAGuOSb0PzieMxCZJxFa8P7WqGicbztM4zxhGP4/eFYgClxYv783dRe9wiURd4SIpIRqXwZGj7vv+UfnNFpGz89Xp/e/QPMpjOp/ek7nG2rmsbrQC5R250b+o6MX+TCeB/zmgegcqHzXLr7j/G0524Ppq+O2sn7rz8Riss0rVCeCwQtDnYOcNri6lk/Vt9IN8+2PcLxladQ7Jo6f+Ti4k7O6X6G9mPOxnIXJ7z/+cXVPNO1nYHQED7XNEnUohLwlCrpKNENHoXHv+lc93urnTsZHv8mvOMW55yYyjnT7YHSuvH3hkeLT1iEjg/+Ej6yKb6FHKOIms+QvKOMUKrCowLCQ4cTzODHLZHhydMNkZ54MRJlzqYpnat4JoXXgjOFK9pne//H4ewbE4v1cBxVzHcuNqoWObEbHvUYlu6EfTIX3+H6Ex7ZuXBN/O+V7IkWq3evd/790Ocjk9sT4yxWG+71j7d9th07jsIxFp4H7OqNTtzodjzJllRuZwqPOhsZhECvM2IBnBi/96NQsWB8f7PR10kHzUedG0Ij0T+H0Mj479P1H5O53S+e9jxWX9Y0ociraYXy3P6Ofiwb5lfO/kjHPzX/loA1xJqac6O+ftnIo7hsi+bFZye1//mjt5DuHWidYUvAV6uko0QXDDh3/dx9hTNtxN1XOL+nYw0HX91o2zrabp59Y/TR4uC0o8HAePsuc4pGOqYq3tGAqYr3VudYo33qT3RuZ5n4LXB4zqZUR2mqg1+4Yn22DSudmE8l1hO5fX86092alehI5BRHdkoWxYpV254+zuJpw2eKo+PXOfPZTPxm9wMbwFXkXOxqxPfck80pR5JtW2dq/7r2g2HCjVtzexqVTN2BItNzFUX/HFxF47/Hardj9WUrGqdvU1Ptk6erXyJZs6utH4DGqtlduXooOMCjzb/huIpV1JTMm/K6GRrh/J5H+JO1miFzHg2EEj7G/GIn6bh74AgnljdNv7G3WnM6SnSxzokuj/OFTvj3ZM6ZpgmVi8ansIg2oKmsHnqax6cs0h2Rc5I+6XSIZzRgLPF+kzuxI3XjVucxWmWNNdqn+4Cz74nfAj95qzOnXqqjNLXgTOGK9dl6fInH+mTxxvR0ZlowIdGRyOka2SmZN107NFOczdSGTxdHvjq48GtTv9m9ez0MdROxip/MDaks5JLKMcN9iYE2qFuReNs6XfsHTtwX+ZLr62RSpu5AkemVzXPmDZv4Obz/v53nw2K123Yoel+2+YWZ61IqffJ09Eskq/a0O0nH2R7p+NiR/2Ew1McZtedHfX3J4acoD3Xz09CFtA8kFz/1nkpMjPhXsO5pTuo4UuBinROHe53+ya+vTi0f4HI77eQ1Dzjvndymv+2z4wlH0B2Rc5RGOmZTgnPZWAZ0uFwEcOFxufAbUbLGsb417msZTxRN+BbY8pTScd3DBKwgHtON31uHmWjnSt8MF64EP1vLtugY6hib7LequIqu4a7Yk/+GLw6SFc88JO4SWPefY4sh4J6mIzqbIztldk0Xq6nG2UyjZ0x39LjpPQz/87+db4AbVhLEon2wnZHQCEWuImq9tbhNnYYLTqbnFEzXvHiT2j9r4Ro6zvk0gfoT8Fz5W/yVizFLs3den3x+iTmZfKbuQJHpGaYzKnH9b5x5cW3bOf9O/MxitduxprQo8sVdl+KOl8nvGe4gQAhPsVcLFuSh3W19VHmL8Hlm79zaO9LFAwc2sLTsBOb5ooxAtG1O3L2RjuJ6/jx0EqsHuoGRqdvNoMh0U+epZM9AnCtYhwevqK2TiaKdEw0X/HAtVlm9c54vKaXkmo1YppuAHcLj9kbPM0RjWdC2fXyR2nd+d3zNiKom8B+rOyJFScesSuDCxLItdnbu5IY/3UBzf/PYkvHLqpdFdohiDaHubxufi2n0AjzqPtfeyrKqZZgu95Tjx+y8qYNfuGb4bCPiwvTQO9LL9X+8nub+ZtYuXMv1q6/nU5s+NX3MpmKmW/sH2sZXTAuraoIPPwLlUS5YYtWfcMJectdst0PTJS5jxc1g59gIneBHH2fH4JGI+nDL2ltYXr18SuLRCgXpGGyL/DLIpdN13sj0lCPpSnJOiGNr4Rp2XvSv3PDMV6j11nL9ydfT5CmidKgDvzfziZi4+0Bh09XXbN76PpcMtMFP101tFyfGZax2e6AtZptqldXTYYcI9DWPrzw9eDTi/ZZBYvFCEjEmOWl3Wz/zZnmU4+/238lQaJC3zbss6ut1XTup7d7Fc0suhW6D9gFX0seaX+JndzxJR68frCAMHIUyDfqQSSafE7sOYJXVR5znbzz1Rr745Bfjav8irv8w8D/2b5hd+502+9EvO4M9apc78+TaaMoT0e3VWZHEQhUdQx1jHSGA5v5mbvjTDXQMdWDZzuiZ5r5m2k0X1vrfRA6RvuzbsOWXUyp31H1uupGOvuaIW1fCHbH1G9dz4W8uZP3G9ezs3IllT7i9JZXbWSS3xfhsp8TFH9bTPtA+tsLYO5e9cyzBAuMx2zXcNR6vg+2RcZSomW7tj3XxH+iLfnuWt8YZlabb8vLTLLdDEW3txNiNduvKZd+GHQ86i8u863u0W0NT6sOnNn2K9sH2yGOEguzs3MH6B6/mwnsvYf2DV7OzcweWbtHOH5mecmSGJGfMuJ1sQhx3nPPpsQuRT5z6CW5+5mYuvfdS1v8hyvk/A6brAyUkG7e+z1WW5fRxr97otIML10Tv40Zrt2O0qdaOB9l58ddY/9A1/PPj/8y2o9s40H+I9s7dWL++euzz7BhMPF7SFmOSVbvb+5lfOXvzOTb37+GJw/ezyn9W1LkcAVbs+QMBVwkHG1ZTWhRKLelYXM2+wVaC9gxzQvpqnMde3WItcXB76Fj7eW545is09zdz7UnXjiUcYfr2b8r134NXs/Ot/4AVzmcc3Awb3ueMpixrcFa3jmfKk9H8iNVzmPa+w+m5TpScocxQpk3s8N622llV9bwvjSceY1yYBEKBsYYgrLm/GcuamvjZ6bKxrnkArn3I6fA9+31Y+/kplTvWPgP9rRHzLKgjJtFEi4svPvlFrj3pWgAqPZVT4qvWW0tLf8v0CexEzDR3V6yL/45dU+cSCd8e8Ni/O/Xm2ofgQ/c7c6MpiT7nTfvlS3i0zocfgRu2ON/wvnIPnPR+p42/cx0jMdrbESvylquOwTZueGxSsv6xT9ExqLlv8kam5xScJskZ15eGYRNGnQXmnTR2IXLTkzdNPf8PZvb8H7O/Ekpw9Oh0qyVL+liWc4fNaPs31tc9fl38ixOE29RPvOC0qX/6Kh0r38MNT980NRn+7JfZedG/YpXVw12XEwgOJhwvaYsxyZrugRE6+gM0Vs3OSMeQHeTOnd+g2OXjLfUXRd3GO9TJ0uan2Ft/CkF3MZUlQY4mOacjOIvJBO0Qh4aOTr+hz1l0RovJSFx8dQRqjxtr86Jds8Vq/6LmBZ75Ch3nfHp8o4n5jHjmyh3Nj1i//0d29uxxvnhPx3Wi5AxdSWdaIgtVhILQfRA69uCxobG0MWJXjaWNWFjRE4JFJeBfCvNXwztuiTq3k8flibpPT19rxDfR6ojJFJZFYCR6p77SUwlAd6B7Snxdf/L13LjpxvQlsGc6kfnqpo5cvOzb8Pg3po62CNfN1zfC3VfAHRfCzy6DwRk6epLf4lzMa8YvX0zTuWW/cpGzUMKJ74xYXKYoFIza3haZE1ZytSwCVjB6e2tppGPeyPRiFNMkORP+0nB01JmnyEtjaeM0FyJD8ZVtQj+G7oNJL6oUs7/iSnD0aKZvfZ+rBtqmLhxw/8fhon+LP/keblOrl8L8k+G9dxKoWx47GR6+6O3aj8dwJRwvMWMMQyNh88Tu9j6AWbu9+o+HfsXevu2c3/gefO6yqNscv+9hDNvijflnAFBZHExxpOP4CtbTGhvpeDjpY0kBitbHHZ1ixGMWjbV50a7ZYrWZMfMCZfXOL9G+aJ3pTqTRa7COU9ePjb4M71cDnQqDko6ZNtNCFeELk1AQWrbCTy6G21bj3/jP3Hbut8YahPBcC5ZtxbhADcx4m6G/xM9ta2+N3OeZN+F/YUPEN9Fp6+xLYRj9NsrTtiNqXAwGBwG4b+d93DIpZpsqmtKfwJ7uRGaaUNHojJK4eqMzgvFPX4W+1qmjLXQxOvckcKtl3F++uNxOe167PCKeav98y5T6cMvaW8amI5ipXnm04Ex+yeSUI9MkOZP90tBf4ue2825jMDgYIxETx98zqR/DTy52fk8i8Rguz+Q+kL/En9iOMn3r+1wV63yazJcnE+rSjMlwnx+qmvCbnoTjJWqMnXkT/t//k27BzxN7j46uXF2R/turDw/s4/59d7Cs4mSWV6yOuo1hhVi+748cqV5Gn9dJAlaXpJh0HI3ZGReT8VY7jz1KOsqoaH3cjt1jz/nvvpLbzvoKjaWN3PHKHdx89s1xtZkx8wIVC5L/onX0nBHw+TXQqUDpKibT4l2oou8I3HPl2Hbm9t+zDNiw7icEDMYWc+kY6qCxtDGigsabEDQNk2VVy9jwtz8k0N+Kp68V/1++g3nu5yK+nQh3xCZOrn37Bd+D0AjNPQecFa6yMLG8ZEm/821U1dJz+NEFt9M+3EXHcAf37byPf1j9MeoGenjo/B/iGeig6snvsuGUzxCoPx6PuwRGR+wmE69J8/qhvHHmFbhj1U1djOaedC0EkcACHOFOVlyxa5rO5NkT4sn94s9Z7q3hpxfdyYgdpMictHr1aFn8ZfXcNjqx99hk3ufeQlVJLe2D7QmtxCpzyKRJ4i3bomN0LqTvnv9dbn/pdl5ufxmYoc0drVtmMMCy4hrqiqu59dxvceNj/zgej2d9Bb8ZR7s4qR9D137n92segMqFif15hsmy6mVsWLchtTow3Sr3kj6xzqcdu6C4LOmF2cL90daBVhpLG6n11nLtSddS6alkMDhIiW3CB3+J6fWzrKSKDRfdGbkg1zTxMhZjF91JoOeQ0yd+8F8wD26GIy/P3urzkjb7jzpfeteVF6d1v5Yd4s4d/06R6eH8xr/DMIyo2y1o24JvuJMXl47fel1ZHGRgxGRwxMBbZCd8bJ+rmCp36cwjHU23k3jUSEcJi9bH7dwNG50R4WbXfpY98AU2rP08Vt1yLCvIjy+4HdPlocTtpaqkKmqbGS0vcNt5t+EvbYBk+6Wj5wzPQPJ5DcltSjpmWrwd3tDIlG+Jze2/p/btNzu3TY+KVvFvXXsrpmFi2daMHXLT5aa2fCG4isHXAJd+a8oF/OTOfolt0NZ3iPVPfkEr/M01lgWBUt7bKAAAIABJREFUPqyyenadtp4bHrl+LAb+39pbObbYj/u/zoh4S+2LP3e++SqvxbKt6Ceq0W/Spl0lPVnxrmqsi9H8EP7mdvLnlMztqwmMbo3ZyYo1ciZKPLlXvZ95vhij3kbLYnbtZ9mD/8KGcz5NwOfHU7mIKm89u3p2T2nnG0obqCqO3imUuSvaKrw3n30zt75wK+2D7bHjdlLdMqua8F9xL1UUO18eFZfiGe7HX1wLJVUzJ8Gj9GPo2u88nwTTMMdHBidrtle5F0d4apPwLdbhqU3+9FV4751TNo/33B/uj9b56vjeBd/j6ODRyNVW1/4/qqqOwwTMtu3UJnieMA2T2mAQfnB+5Au66yEv7O8YwF/qweNOb31+5NCv2NO3jUsWXkmpuzzmdsftf5SholIOVy8fe66qxBnde3TQZGHRDIvBxDCvuJq9Ay0zb+ir0ZyOMi5aH7fIF/GceXAz/k1fZ+e7v80No9Nfhfu3VSVVUXcb7UvAquKq1K7fRvvM/sf+jdveelPkF+/J3NUgOUdJx0yLt8PrKor+LbGrKHJ34Yp/yQYGggPs69nHzc/cPHZhEVcicNIIiaibhDv7fS20t27lhhe/OWW+hZ9e/FMs29IonEI20AYduyJWPAMnBj656UY2XHQntTOMFqwpqeHHF/4Y0zApcZeMJU2iXSinLZkdR4zrYjRPJDA6cUYJjG6Nd6RVxMVzxTz8H9mEOTI4czxNKIt5cDO1v7jc+f26R2gf6Z4yL9+Nm27ki2d+kXpfvb7wKXCJfhkTa5Gvn1z0k+nfH61u/fzdmB/ZRG1JudMuVnmwvDXs7N41c1sdZz8m4+I5H0hqJk5tUuSDwc6YU5skc+63bIsSd8nU1VY3fZIN6zZQGwolf57QXQ95a39HPw0V6R3l2DJ4kPv23cGxFStZUXlKzO1KhrtpatnMzvlnYE2YDiWcdGzvd7GwIrmk4/wSP893v4Ft2zFHWQIa6SiRorVlIwNTnutY+/mxhCOMX9dvWLch5hd94byAc1dFB4f6DrG/Zz+3v3R7YjmIsR0612Dmpd9imWU5I86xlVMoIPoEsyGeuZ7K5sH7/ztyYvj3/7fz/OTdGSYY8JGHP8LHHv0YL7e/PHsTrwYDBIpLo863cLjvsFaaKnTBADz+DQI1S6PPuYEdc0GDsVVU/7Cei397Mdc8eA1tubZKeibnYZPkpHPuzQRXGQ53shrLnNv6oiUcI1YK/sN6dg4fxapcMHM8TVOWWPPyed1eTbBd4BJafXpUrHgBosbtmFh1a2Qwol3sCHTF11Yn0I+RAhSe2uR//rezOFtfa9T2NZFz/8T60NzXHHvur1TOE5lefV7SZn/HAPXl6VtExrItfrbzPzANFxfMf++0Cb9jDj6OaYfY03BqxPNVxaMjHVOY13FecTU9wQE6Rvqm39Drh97m6beRuSNaW+atgXfdHvHcxFWsw+KZR3Hidd2l917Kzc/czCdO/QS13trk+qaj12BmxXxqy+bH7GtLfkpopKNhGG8FTge22rb98OwUSYDxxQiuecC5FclV5HTUXdE/sskXGatqV3HtSdcyODJIO+1UFVfRNdyV+m2rbg+e4f6o8y10DDuNSzzfkEiecnugrxVP18GYc25YdSvouO7hiHmUMKB1oDXqhUU4TrRKusQlnaNQ0jy6tWuoi9aBVr721q/RHejmjlfuiL8tnKYsseaT7A50q44UuFgJmeliKqH5RyeKs24lvKhSnP2YiYJWkPbBdkZCIxS5Js1/KvkhzvY1kXP/xPoQXm01epyHoKqJ4NJzaP+bTzHiclFkWdR6Sme+8NFdD3lpaCRES88w5yxL30jHPx/5PTt7XuLtjR+grKhy2m2XHvoLHWWN9PgiR9JWFAcxsGkfTH0F6z0DR6jxxL69G18N9LePt7cyt4XbsmsegO6D0N+G9fwddKy5mqFrN2KaLkqMIjyGkVSfIVr/5KYnb+Izp3+GGzfdqL6pRJj2DGoYxnMT/v0R4NtAOXCTYRj/Z5bLJi63M9m6f6nzOE1HfeJKUqtqV/GJUz/BN5/7JpfcewnrN65nR+cOvvrUV2OPlLAs6G2Bzr3QdcA5aUVbqc9Xh79y8dhqV+A0TF85+yvc8codY5vpQrhAhefceOb73HbmTVNWOasqrmJn9y7WP3g1F957CesfvJqd3bvY17OPw32Hp72wiHuVdMuCvhYnTvtatKLkXJPuUSgTR7f66pxbTJOIraAVpGWghZufuZlrHrqGbz73zbFvfGO2hZNjGaKOtI22qmq4zdUE24UtmS9jkl7pucQPV2+Ejz8PH3sWzrohat2Ku62GhPoxYUEryI7OHVz1wFVccu8lXPXAVezo3EHw/7N35oFRlVf//947+5JkZjKThCHgAhGLFovgVt5XSRVZRClVa21EgaIiPwooitUGFUVbUSqgpbgUFRqtVqtYUXBDfYtoZbERUAjIkhBIMplMktmXe39/3JnJLPfO3NmSmeT5/BNC7pbM9znPec49zznpdD4m9C0idg8I6omnWVHkeFj/7XosG7eMX+dqE/y3bMbBcfNwyyf/D1Pevga3fDwPB12n+HUk0hYT8pemDq6JTFlxdjIdbd52vHH0LxiqOQvn6i9KeKza1Q5T52E0lY6M+5mEBooVAbQ709fQIAXXmfqIK0ldR3XQxttF1H8kDAxomss4l2vB/PfvaLjgFtTsqMXkt67CrC2zcbjrGNx+N9ZUr07ZZxDyT0rkJan5pmRdNyBI5v1Fvia5DcAElmXbKIp6EsCXAP6YsycjpERkk4PZP56NB7c/GPXm4c5td2LJhUuwrWlbfKYEX2OGaWuBokGA4cxoZ4umQRvORJVLh7qJL8ILBjQlxWNfPRbujAmQTlP9liQ1N4SycmovroWX8fK/SQsuLEQ16shmExFCYZKrLJQMtWVxWbAopibOg9sfRO3Ftfy2MIX78dXufXr304mbghD6BelkLabV6TngB1r39XSbDm2FNo6I02PKTZVSxOKy4M5td8b5MC9PfhkVGrI1u7/Bq6dLlsHgtHGB8Aj9RY6Heks9nt79NGovrsUZJWdAKVX26JwCLDI57vz4ruQ6In5Fv6DR6gQAlGWpc/XbR1+Aj/HiCnPibdUAMPTUVwCAE4b4oCPA1XW0ZLC9Wi8rgoKWJe9grS7lvnad5F7yEAhA2G+2Tn0SC7bMjKv3XHtxLc5hFaib8Dy8EqnoHZFC/onL7xLvExD7O2BIFnSkKYrSg8uIpFiWbQMAlmUdFEWRV855ROQiw+VzCb55iPw+nCnBVzx+0zyuALiyKL7oNk2D1hgR2tjFsAz+3+j/hwMdB0inqYFAqOYGgNjNfYlqz63btQ7Lxi0LB8TDCws2eFkxC+VsNhEhFC65aASRobZ8AR+v9ocWD+W3hSnej6ZoGNVc0W61TI0nLnuCFNgeAKQb4Eu507P9VE/AEeC+vj6D25YVs3hNK6iZAkJjycek1/WakN/QFI0qRWlPh3SnFYb3fw/a3hpnD2PHg8VlQZm6DGatOU5/Pkakjohf0S84nsWg4zH7Qexo3YIxxvHQK5Lvohh66it0qUzoFthxUaLwo82ZfgYmTVGoUOhxJFnQURWcF0gzGUIsNA0vWME1mtvvh/nFqzi7J9J34PNPVlWvQrmmPNwkNCnE/g4YkgUdSwDsAkABYCmKGsSy7EmKorTB/yP0MUzAD6urLap+nhUQrP8V+b1cIue6TrEBeK97nnP0Pl8JumknN+hlalFFt3O9ACEUDoneetVb6vHe4few9oq1kNJSyGkZJK5OWBkvDCwDmqKTL5Sz2USEYbjJjtRsIgApayu2o7BMIuPVvkKi4LeFie6XQJtRHQPdVpxynCI2tx/Ta/NrwMevxwAXoInUu1KqBMMw8DJeyEHB4POBDrRlzYYKjSUZTWqU9VdonwvGjb+I/0GsPZSpYFKZ8OKkF7kO1hIlDCr+8SBaRwK2mGEYWF0W4tcWCMfanVBIaZSoMrcTbxxZC5VEg4tNE5Ieq/B2o6J9P74f/D+Cx5Qo/fi+nQbLAkmSJgURFXQMZTp2JzmOkHfE+pSx9ibq57QcBpazm6msXxKt0eTO7pTXU1nxT7K5riPkNQlVwbLs6SzLnsmy7BnBr6FXJwyA6bl/PEIimIAfDR0Ho+vndRyETlYSV8/pqeqnsKlhU/j7cP29jgbUbJ2FiR/fipr61WiY9AiYyrFcerPPKbo5Q7KuroSBgVAtscqiSlRXVmPKsClYvWs1TjpOYuaWWbj8vV+iZuss8d3OQ40OIkmniUgonf+FK4BV53JfW/eTOiIDmRS0xddR2OV3YVX1qji7KxhEF7qfRJ5Um+l0NCYULr0yv0pkAnqURentns/uweGOw6h5L6i9LTPR0HUEzLt3Zc2GGlVGPFX9lPixRCh8RNhD5o2ZaLAdwo2bb8TENyfiN1t/g3Z3u+AlReuI597M2VPR4LMRG1tAHLc6UVasSLoVOhkHOr/Bgc5vcJHpCigkqqTHV7bsBM0yglurAa6DtTdAw+5N/9kGKfQ46emAK1G9fGUxQEtIB+sCI5lPF/fz92rQYDsE5o2ZKa1f+NZoy8ctR6WsGIbPV6a1nsrYP8nWuo6Q91Asy/b1M4hm7Nix7M6dO/v6MfIGi/0kaiJqMwCcAamb9BIMmvKoNyZ83autbitqNtfEnz96CYy0nL+mYxKSvakpYDLyYgaSdvk0AACtjlbcsuUWLLlwCVb8Z0W87sR0+E1Q+4OhIF579hZuoo7t0to/0/mJdsWQpK5MpK5pisZjXz6GbU3bwqebNWa8etWr8DJe+BgfZHSSjrtC9yuqAJ6vTqhNi8vCb7vFjKHCgmi3twj4gZa9YD5/Atbza+DVlkGuMcGgMcPq6wzrbVX1Kn77PWohjO/dmzUbGu5eLWYs5SdEu6kgwh5afv0qaupXp2T3EukoylcJ+GF4/z7Q378L6IbCMmszaj68dSDYWD4KUrtXPvUZipQy3H3liIyus/LbO9HkOIzfnPV7yHiaGcVy6a4/YZClHv8ae49gGuO3rRps/LYCK6604Ax9etXJ/mM7iHXH38Mb59+PEdoE9RrfmA0MvxyYvi6t+xQ4BandSJ9ulHEUZv94NgwKAwZpB6FMXSa8Xh+1EMZXbkxp/cKwDKwuK9wBN2hQUNpOQLf1Pq6cRV/UUiQ1HUP0+x3EBeXBDTQYhkW7wwuvPwCVnAZD2bntTMEgohcsHv2fR9Hp7cT6b9ej3lLP1Wpk/Gi3++D1qyGXFsGgkIOmqThHSbArpuksQKLiaoPEDvgE2/5Cb2Jia09V6av6S+BxQBDSHcsEoEcXpKwPVArp+7FbpEOOfai+Uom8RLAba6Tm5VIJSjWcdnsu3tNEhGEYWGnACxZKrw1tzjbx2iPp/AOGpJqKRGMCbvkXQEkAWY8N5LNty8YtQ7u7PdxAq9nRDHfADbM2ugur4IsYoYY4XSeSajOdjsYEQkIkUjBl56BhQi0WBBsiheyoXqEP643PfhtVRnjLRqL5uuchZwPhchkhQoscr98FOSWBnpajC1o4vYzgmJTSUtI0ZiAhwh561QZRdi+8qPZ7QFMyaCQ6lKMTlM8LsO2A2gSGQry/OmE1TFc/BXfAA9ASGFXGqPulamNTmnsIGcGyLBqtTowfUZbRdRo663Ggcw/GV0wTFXAEy2KQ5Vu0lpyRcN+0TskFGi1OSdpBx3AHa+epxEFHtYHUdCwwQj7dKOMo/Pb830bXvo+Zg0M0O5rhDXUr15YF1zWNgFQORmVEu9PPa3tC9cEBcGt6Sgpc91LUmj7WhirpYuhUitzYr6DtZ27dBivjhZcNQC5VwUAl2Y5LKDjI55mnMAyLAy3dmL52O+a/sgsNtkPh7UwPf/EwDnYcxKwtszBr6yys+M8K/Pb832KUcRTMGjOklATT127HuMe3Yfra7TjQ0g2Gic9oDdV2iMSsMUMuUwEaI3/AMcG2P6HOxVa3NTd/JELWCemu9q3/QmL5HrIXJ4DKYPtx5JaAg7aD4dqivLqj5WHNJ9QuTYPRmNDg7+JKC7w5Efss+1LTHknnHxBE2tGEmgrZtr9eAaw+D3hpSlRNJD7b9uD2BzH7x7PDx/B1FE66DTrUEEc3hPtK00m1ybAMAmyAfwwl6GhMICTD6usMBxyBHjvKgAnrLdZ+jzKOwqLzF2HWR7dzZVpiymWEx8B7NVwZmK2zcMh2CLTtCOa/siuhj0IYYCSxh3KnNandi9Tb5LcmYdbWGTjpPAx2811RfqvVxeOvbluIfR0HMPGtKZi1ZRYWnb8Io4yjBO+VCNFzDyErWOxeuHwMyorSb9YCAB+ceA0qiQajDD8Vdbyu+zhU3i60lAxLfJyCCzS2Z9DBulyhBwXgiKsl8YEqA9BFtlcXEqH1+Owfzw4HHAH+OTiEWWOG3GkFKscClz/E+a1BG8e07EftW/9Nbnt4bC6fDW2wHcLRdnvO7BdDAQ2edq7c21tTuO3jpJxFv4MEHfOUdocXt27YiaYOF+64vAIP7FgcNkLTqqbhzm13xi2A5543F2vGP4W/fm5FU4cLANDU4cKtG3ai3RH/dlao/p5gV0yhDlPONgAis28YhtvaamvkvpIaenlFSHe3jSlG6b9uEfysxRIZrFn/7XosG7cMmxo2Ydm4ZXG6o1ltWPNAYu3GBoFUUlVqmV9qE5e+HwruhNL5BToPEgqTSDsKJNBUmrbNoOBspZDtTOlFTMg2+r3Aze8AI67i/j9Gm1a3FU/854m4MbS6enXSjsYEQiKEdM6wTNhXWP/teiwftzysvbnnzUXt9lpBjfOOgR0PwuduRu14U0I7TyBAVcrZw9lbYZBpsWbcowl9Vj69Lfz0LljPr+EOCNp2r98l2MU19O/a7bWYe95cwXslQvTcQ8gK4c7Vxel3rra4T6LeugOjDJeIy3IEYG7jdjq06BIHHTXyACQUC4sz/WW3nJbCKC/BEWeSoKPaQBrJFBih9bhBwZ/NHTkHA0F7dMkyrg7jZfcCm+ZF+a/S13+N28YUA0jd9vDZ0Ad2LIbF1Y5Ad27W7yRpaWBAtlfnKV5/IOys6DR0lBES2p56RsnpUKEUz/7ftqifNXW44PUH4u6RctepiC2pTOVYWC9dDK/aEN5OJdQVK/xmmNRtyHtCuitTU1nZfhy5iK231OPp3U9j9o9n47Ti0/Dy5JfBBHVjUBpw0uYOa370kGLccXkFdBoaPnSCYaOLE8cujkPZN3HaC/g53cXqS2grF9FhvyLSjobgtYdJttsL2bYydTnem/4+VFL+Dqqit0Hz2cYb6oCrVnKajNCmN+DFtqZtaHe3Y8mFS1AiL0Gnt7M/1c8lZIF06isnmsMjfQWlVIm6KX+D1+cEwwYSalxwDCg0KAtu1RLyUQgDHIYB2r4P20VaNxRVNW9y2mN8vLoW1Ju6J1jIaMtA0xJerXd6O6POO6PkDGy9dmvKNcpFzz2ErNAYDDqWF6ef6fjpybcBAOcZxok+Z5DlW3SrSuFSlCQ8jqa4LdaWDDIdAa6D9Q9JO1gbAE8X4HUAck1G9yP0DqH1eKuzVdQcHO5efd1LABvg9V/L1D1boVOxPUI21FwMyF6ckHT9no7vQUoGDQzICiVPYFgGFpcFzfZmWFwWqOQ0KvXcG1ebIzqtWmh7qlKqAgNJ+LwQlXoV5FL+iS6lrlPBbS5M5Vg0THoENfWro7ZT6RS6xJmTSbKJCH2PXMrpp9XJZmX7cewW/npLPVb8ZwVktAwVmopwza5TjlOgZXZceY4Jo4cUY8k1OqzcOx+/+eTnXGp/TJp97HVjs2/MGjPWXPwgDO/fJ6wvvq1chH5FSM+R8NrDJFuaDUoDVlfHd/xb8vk9mPOBcAdVwRIWsVv0ImwjUzkWlimPo5n1wkIDjCY6GB66Zr2lHou2LQqX2KCJfglB0u1uLrT7gaZonHJwC90KTQUMSgOMDAPzi1OhbP0+ocYFx4DHwc0zSOyjEAYwPD4jXXctpz0Bn1UukaO6shqrqlfhxYkvYlX1KlRXVnPbEMG9MG+Y/Cge++qPcdniy8ctx/pv14evxfnVyrS6soqeewhZIZTpaNKml+noCbjxf6c2o6p4FIpkOlHnUIwfFe370FJypqjjS5T+jLZXA8AghQFHXS2Jbbm6lPtKsh0LCpqiUaYuE1xHR63X1UbQGiO3fpGpeP3X0PwKpGZ7hOZsZfthMNoyWH79Kpqvex4WRwsYV3QmYrq+h2hfmVDQkFVKHsA3SNs8x7Bh9gWo1Kvwl49P4eFLVoYH5KaGTXiq+qmYrXVrEPCqwYLFhtkXhp2dSr0Kz988FqWaLAzc4JZUa/X9WPDlsrg0aJvHFn4Ts/Xarai7qi66kQdp3pH3lGrkeP7msXhuVxfar345re3HDMOirduDEx1O0IxWcAKN1f3MLTOwaHIx7rt6CB766u6Eafaxi2OLywKjqhR1Y3+PrZc/j7pRC1G1ZSnXiZLoa8AS0nNSe5hkuz1N0RiuG44XJmzApmmbUXtxLVbtXhVu3iW0DUR0CYugbYx6ofPhLNRsmYmGjgZYHW6c6HCirdsDnVyfWlkMwoAjla1Kkfa63e7DsJLhPXP4lDrIJXLc+O6N8QuIoGYNn6/EmosfFNQj7xi4ZBlkSjOWf9qWXR+F0L9Iw2fUKXSY+5O5WPGfFeEXMnN/Mhe6o18CAOe/7ngQ25q24endT2PJhUuwYdIGvDz5ZRjVRlhcFgCZ21XRcw8hKxy3OmHQyCGXpres3d3+OVwBO35SKj7L0WQ7BFnAnbSeYwidwp/R9mqAaybjYXw45ekQPkgVCjqSZjKFRuQORN51NB88/qv/l6/guV1dADjbs2H2hWDBhv3IRLUZ+ebsVeOfgm7vP6MTjvasQIO7LSqgmO426ZTLvREKEoplC6eocV+1ss81FpcFNZtr4tKp66bUgQ0UCXavtnls8Aa8CAQkeOSdY/hgX48DX16sgMvb07UKFJtyujMvDINm+wlMfGtK3I+2Xrs1rnNrFPYWroh3pBOpG8ptcdWWp/4svUtGLbsKSbuZdK8OFU8P1TLiJrsLUKzxhLUb0p6Q7l+48q+Y8tbkuGtH6othGdg8Nrj9bjAsA6VEyW01eL469/pK0ME9Txkw2uVDdAfR4Oca2RU91lYyDItmezMmvzUp7vQo+xehEUamgpVCnP6jCNpGy5THUVO/Om5M3PeTtZj5wvdh+15VpoHN25G5Pc9/BrR206XZ3oyJb06M+//YOZrPXj9/81iMKC8CTVOwOC2oeY/fNzH63MCLk8PBcuuli+HVlkFePBgGTTl/9+qAG3LQorpX9wOIdjNFrM8YYW8tUilqtsyM0+xfL18PhQRwg8EUAf+1QlORHT85/FgF27264LR7/bov0O3248Grz0nr/JXfLkKLqwmzq+4HlaALdSTnHHobF3y3EZsu/B08suTbmLccNuDTYzq8cl0LJGnK6qDjBP54+B9Yd+58jDOM5D/Idpyr8feLF4BR16d3o8Kl4LSbFWLWJZHdq1VyCVq6PILzPP/5pbB6bOHu1UZQ6GqtR82eFfH+wFV1MKq4bthifQ/eXyGNbdnZODePKIjJIRP69BOhKGoSRVEHKIo6RFHU7/ryWfoSwVoGjBemIgUG69UwaJQwqnu2QUtpKYwqI2RsKW5ctw8f7OO2kIYKxgYYYLBeDVORAqDYtNKdeaFpyGWq9NKgSfOOgoCmKZiKFCgrUUNWUgEqhe3HfMXTb17/NdhAUdwWJSHdS2g6ob5CGZKh7JvfbA1ub1Xqcq+vJB3cCflHSM8heyi46OPpih5rK2maglKmSGz/YjRCP18NY9cpmNUVwlv0grbRqy3jHRPq4I6xkH3vcPrFl8UgDDjEblVK1OyCYRk4/A5+38TnAN5bAlzzDKAbCrppJ4zv3QszrYRRXR6nR5qiOf+lqBLGIjMkGiP0GmXyMUkY2IjxGWPsrbfrBK9mfbQfN30wGwdtBwXHRkrlhkQgeu4hZMxxqxNlReltrba4T+JA5zcYqbtAdMAR4DId7Uq9qIAjAJQo/GBYCjZ3+rqqUOgBAEdcCbZOa4Ljo7Mx7fsQCoyYclG0RBK2PQEGiZta8axr6LbvYVQaUFk8GOaiMsg1pfAahyetu5jJNul07W+6W7oJvU+frVQoipIA+DOAyQBGAriRoiiB1zb9Gzko/kEqIugtplh1trtCpZ0GHdm8Y9Fe7itpItOvSKV4umDdEKkyob4E9ey15V5fpC5pv0aMrUxq/9LRSNA2yosH844Jm6PHeSLNCAjJEDtHJ7LXVrcVx7uO8/smlkPAgc3AJw8DEx8DZm8FZr1P5nNCdhHjM8bYW7m9lVezTd3H0exoxvpv18fVciTb+Aobty+Ali4PTEXpNZHZ0boVAIVzdBekdJ7R1gCrZrDo43VKPwBkVNexSKKCVqJM3ExGpgIUxUBnU9r3IfQfkq7LxPisNA25TJM0oNgX26RJ5+vCoS+7V18I4BDLsj8AAEVRfwcwDcD+PnymzElj66WBAdZc/GC4TmK4CYaIIH2oWHWkQYktGJtqVyiGYWFzeeBmusCwPiiliqjOrCl3vY4k9DaG0C9JqseI8WGQqbDmZ2vCk0VoctIpdNApdHH6ArhSBC6fC0suXIL1365HvaUeQISe09BXSlugSF3S/oGAnRaylQzDNfoK6XGYblhYnxSkoANatNt9nHbS1QhNw6ApjxsTD1+yEn98u2eBQZoRFB69vfVH7BydyF57A16s++86LBu3DA9ufzCsx1XVq2B4az53cNNO4LWbuH8v2ksCjoTsEzOnMwyL9m5PeL42BrygIuyt4fOVWDPpkSh/+k/jV+Gxr5b3XBI0np3wLCS0BCqJKsq/jaLwSqkMSEL2q7w49UxHlmXxZesHGKoZjmK5XvR5Sk8ntC4LDpWPFX2OThEMOrrS1xBFUajH7ASwAAAgAElEQVRQGHDE2ZL4QI2JZDoSAPDP81eeYwIts6PZboOcBQzaMtCRfiuPz2pQGeL801XVq0EzWjAMC5qmhH0PFoCjJSe2lHS+Lhz6Mug4GECkRWwCcFEfPUt2CKUoh94YJGgpHwlN06j6959Rd/5CeNUGyJ1WGP79Z9BT/5T0lqFi1bG1GiKLVYcyymLrMERuVw0viGg5XG4lml1H8cCOxVHBoMhitqE0aAIhkoR6jBkftG4oqm56C3VT6njr3UXqK5Q+HznZLRu3DE/vfhr1lvqUupzF6r3LocDN678WrnUSSajLcWyNqRS7ehP6EB47zdz0FqxqHRiWwdrL12Ldf9eFA9rVldWwuq1YuG1hlD0cVjIcDa2OOK2frZWDSlMjcQ5bUJ9t9lYApBlBIcJnu2Ln01wgZo5OZK+tHjksLku42UaJvAQuvwtlylLQQT2G0Q0FGD83tmJ8nX5Sa4mQB/DVIP3g1rOhjrC3dNNOzp+e+hIcAQZH2tzo6pbC4rJglHEUfnv+b7F0+9KosWhQ9WThROk14Ifh/fu4hnQi/XlC73Pc6gAAlBennul43NGANnczrjTfkNJ5RtshAIBVm3qmo8WR2UvDCoUe39mPJz6IBB37PWLn1th5/spzTFg0uRgzt8zosYOTH0XV+78H3RSsZ8njs4b90yl1cPg8ONLmxv1/b0abvTlq3RTne6QZGxFLshgHIX/os0YyFEVdB2ASy7Jzgt/PAHARy7LzY467DcBtADB06NAxx44d6/VnFU26jVIyHJDJMrUSLXoAxP3s2QnP4/YPb01YLHYAknIxnoLSbhYR1GMGjYSEms4suXAJVvxnhehFPN9Y4DLJOrCnsafT21vzxnH1UON/uZxOnjmCaDeSGB0ylWPRMPlRLNjRk821fNxyrNq9ChaXBS9MfAFzts6J095Lkzbi+j/vjcsS+9f8n0LffShrGingZgTZoOC1K9goLk/mUyF9MSyDg9YGLNzWYysfuuhJfFpP4XfnM6Beq+nR9zXPAF89C1z9VHRWWh8FXPOEgtduvtHW7cH0tdujbO7EkSb8ZYIK9Gu/jrO3DCiuPikTQIe/EW2uViz/crngWOTV68UPomrLUm4xXjiNDzOloLT70vYjeOhf+/GXmvOhU6cWaPjn0WfxQdPrmHv2Mqik4mozAsBPDvwdow6+gbcv/j38EnEZliwLPPDZGbj8TBdmnd+d0nNG8n7rTvzj1L/x70ueRIlMzX/QV88CP2wD7msCUqhT2Q8oKO2mS6pza+Q8T8vs4YBjCLPGjLrRS2Dc+IukPiufHU64bspxE9l+5Gf0+4Hal5mOJwAMifi+Mvh/UbAs+xyA5wCuq1TvPFqaZLCtLly3Jo3U41CxasGfJ9hqZXFZ4mohdLjbSapyFigo7WYRQT1msDVZKH3+LP1ZqLuqTnT2DF/tjwd2LMbiy5/BbS9xQceENfMyHKuFQr/WbowOrZcuDgccAU4Ttdtr8eKkFyGXyAW152d8vHVynF4G+ixqJJl9J0STb9rN960/QvqiKRp66RAsPvcZ6DQ0bA4GK945hT2NXbjnf0ZDOvExQKUHXB1cbcemncDkx6OuIVRrKV8CrvlGvmk33+CrTbZ1fxss06pRxmNvaSCsbRNbBa1dk3As8ur1y2Wou3QxjK/cSEqpJKAvtXvc6oJSRqNEJUvpPJZl8XXbNgzVVqUUcAQAY8chdKlNogOOABf70yn9aHdlluk4KFhu6KirBefJzuA/SGsCvHbA3QmodBndr79TiHY31bk1cp5vttv47WDZCK5MShKfNZXa/QByXpYqo5JvhF6lL4OOXwOooijqDHDBxl8B+HUfPk/mCGy99FEytHY4E2ep5LjWodBWK74FkdVjJanK/YS8ypLKYGuyUPq8SqpKafEqFADQaXomp6Q180hd0rwiZY3H6NCrNvBqAuC2+FtcFl7tSWmZcP1SohFCkELe+kPTEjy8qTFO4yxoYOv9cbaclchhiai356PyO+BKKCyEapBStCSpvaUpGkqpMuFYFHxBoA5uv06jlEpe+WD9lONWB8qKlCl1ngaAY/YDaPecwljj+NRuyLIw2hrQrD8rtfPAdbC2ODNbeg8KdbB2nsJ5xQJBR00Z97WzkQQd+yGZvMwU9EmkSqAo+XpKyA4DXBZknI3rhbJUpORbYdBnYWCWZf0A5gPYCuA7AK+zLLuvr54nK6hNXEryiKuAG/4GzN4K9uZ38Kd/WzDu8W2YvnY7DrR0g2Fy8yKFYVi0dXtwosOJtm4P/30Yhkt1tjUC9hbI6fgOwpsaNmHlZatId78CJ1T/aPra7enrL0YvYPi7G4nSXmh86IZy3+uGAje9BbBIev1sdUQT6pjt9HD/JjXz8hgeLaalcbUJbIQO5R5Hwo58QtozqUrx/M1jw85WWtoROb4IhUtfdHNMmxg9lqok+ODWs7Hjjiq8OWMYJo404fmbx0Kijbfl7K9exVG3Omos+gOSpN0uCYQoYm1iwB/+3ggbNs6+IG2bm2wsCvkHcqe1Z8uh2pTCr5IFH4yQlGPtTpSlsRtgd/vnoCHBsKJzUzpP62qF0mdHRwr1HEPolH60ZVjT0SgvgYSiccSVoJmMJqhT0sG6XyJoq0DlfD0VqhEZaYefuG4U5r+yJ97GMQy3xpvxNlDzD6BybJwtFbV+JPQL+qymYzqMHTuW3blzZ18/RmICfq7mW0S9o/arX8acLQ7saexKXPcgSDpvRvkKbMc1xBBooNBAB6JqIayuXoNy1WlwBfi7Vw9QMno13RfaTbnuRiwi6xcKaa/KpEWHyxetY7A93SBlKqD7lOjad7ENYGhWC5eXSSl7QKj2h0lxWsrXKiAKTrtxCGixo2g4rn7mi5Q0zjAsjrXbYbeegk7OwE0p4de6sOjThVE2UC8dAprm9ACK5S3YzWerAYiz34VZH7S3KXztokCaqfDp8Zcbgc9WAAc2c/7CDa8AZSNBSyRxnX07qJK4sXjlOSbcOaUYiyKaMK2qXo1S2WlgWa6JXj+0tyH6hXZ7lVgNjrgKuGwJ8PqMsCbZX70KW9FwOJPM14lqlUaORZ1cjw6nH15/ACo5jTbPsSj/4E+XPQWTXw2tQg5lSTmnfZFk7IP1HQWjXZZl8aMHtuBnI8ow45LTUzr3wV0zIaNluP6MeSmdd/qJ7Ri/+0/44Lw7YNOak58QwSdHddhyuBQbftEClSz99ffSAxtRpR2Mp8+Zy3+Aq4MbN5OfAC66Le37FCAFo91M4F3LjH8KVR89KqrxVaY+Sci+unwBHG61Y83HDdjTaAPA2bjXbrsYajkNXfchUJE+xQ11QLEZUBkAmhYXu+C5bz/NHO83v4gQfbm9un/iau8JOAKA7ThK/3ULaif8A9du7Epc9wAig4ex57AMWpwWOBk7Hpg2BH/5mKu7dOuGndHOjbOtx5kLPhv9t+kYfus2vDBhA1rtDri9gKRbAg1aoJMrQWkHkQVwgZJy3Y1YePSCv98YV/y33eEN6zV0j6c+PICFV5yF2zfuitdx6Fx7S/j6TOVYWC9dDC/jhtzZAoOmPG4CDKXP94yRL6KvXaYB7bIkrKOXsPZHaiV9CL2JgBbVMz9IWePtDi9mBLuVh7jyHBNemr4RLPwIBCR45J1j+GDfoSjdJquTA6RmvxmXFVZHC7zXPQ+50wrD5ytBb3sMmLKCqzjfT+uFDkSytfUnp8FLvjH2+gxg4mNc0NF2nGvWEbL/oRICweBjkacFq6easfzTtnBTrg/2tWHh5Wfh5Ukb4Qn4orpdPn7tKLz8xRHcOWFEQv+GMICI1eBPbuwJOAKA7Tiov98I/W8+gl5fHhwP7bwvg4TtcM9Y5Dtuw+wL8PKkjTjRaUd7dwC1r5/CnsYjwWBhKUxF4oOOGftghKS0dXvg9jEpd662uE/ipOsoxldMS/meRtshBCgpOtWpl1AxqHwAgFaHBKfp/CmfH2KQ0oBDjrg2CD0oSwCJnHSw7qfErWVAwfDu3VzAERBcr0WeH7aDafgVNE3BpJHB02UFpehC7fhSLP+UwZ5GLs7R1OGC2meF/v0Yn+K1Gu6Zgn4t3/oxLnYRJJ34CCG/IKuZbCNQMLVMzQ2IZPXihAZgp8vDuw0v9LZj5pYZmPnRNKzcOx9LrtFh9JDieOdGqJir14kb1+3D8rdP4GzGhqq3p0L+9ChQf72Ce+tMtvwVJKG6G5EkrVcYicjiv3yO9bVjhoQDjkCPjtsdEecGr89UjkXDpEdQU78aEz+chZotM9HQ0QCG5dcd3xh5Z/dxUK37uA5pq87lvgpoNzTZmrVmGFXG/Ms4IsQjoEUp60tZ43x6/WBfGxifFjK2FDeu24cP9rUBENBtLBHbAQPdLVj14feJdY+g3Xa3oWbPCkz8+FbU1K9Gw5Q/gPnfxcCLk5NqmDDwCM31NZtrMPHNiajZXJPQTqaMkL1X6aO/97l6NBnKTHvhCkjXjMKYD6/HC5M0GD2kGACCdZ/cCPi0qFl3ADNf+D68KLn3zXpcO2ZI8vFFKGxSKSERq0GVXsBntYMJ+AXHg5AfHaszvuNuXv81Aj4trn36O9z20sFwAD2dYGHGPhghKcetTgBAWXFqmaP11h0AgDOLzkn5nqaOg+jQDgJLp/45lqq4QGNrhlushyiNaHK3wxlw8x9A0dwWaxJ07LdErWX8/p6AYwgRzVqYgB8N1gOp+xXBuV/x0pUY8vKFUXN/pV4Fm8sHnZxJuoZM5cWMWLtOyF/IajvbhAqmRqIbilYni0q9Cs/OGAN9gg5rfAPQpJWhuKuBN6DC18Hqoa/uxh2XV8Q7NwLP5qdkaOpwoXa8CaX/uiU+s83Zlvafg9B38NXdSKnmnIBeYov/yqUSXDmyDM/OGIPXbrsYz84YE1dkGOCZSILXt166GAu+XBbXhc3qsvI+VuwYGT2kGHddpAYVk2FMtNuPENAiLVXEafzZm8ZAQkOwLkyihWDKmSkRQResOheyFyfgsXHScNBF6Hyr24oF2xZFa/6LpbB6bETDBF6EulVa3fx2MhUYhoWPkvHbe1dH9PeWgz3BcJ7syNJ/3YLa8SZU6lV4/NpReHNXIwIsyzuudCoZyfzqz8TYx6QvUmLtvKuDX5PWw2h3tgmOB68/AJNWEeWTmLSKOJ0J2fsAi6wECzP2wQhJCQcdi1LLdKy3fgGDogx6hfganQBAMQGUdv2QVj1HADAog5mO9syCjpVKLkutwXFS+CCNkdR0zFOyXsdQ5Hot5iFgtTfH+6JJ/AqGYeHrbuWd+x++ogKPXzsK6z49jFYnm/SZUnkxQzLHCx8SdMw2PM0yAje8ArW+AkunjsTqjw6ioc2e0oL44SsqIHnt17yLUaEOVqVFEqy7KSbAydfI41evwinTo1Kv4rIxed5KsFlqa0/oXWiawojyIrw1bxy231uNt+aNSy0NnUcvzA2voDVQFDVJ6lUyLLj8LDzy7n7c8NyXeOTd/WBZ4MqRZVGXi5tIgtf3ast4Nezw8U/EsWOkdrwJMmerqKxMQoEiYLsojQkjyovwz3k/xad3j8cj085F7dt7cc0zwgX7Ey0EU85MSRB04Ts/5Gi6fB7+zoOKmD3+RMOEIJl0q0xEaMvS/E3H0X71y9Fj7JcbgW9e7fn+mmeAzx4H/n4jWEcbAj4Pr909t1yFDbMvxOcHWnDnhBFQyvjHlc3lI5lf/RmhEi1CL1Ji7fw3r3JNGSM1GdSgO+ATHA8quQRLJo2I8kmWTBoBlTxaZ0L2Ximlwy9PQ/+XTrAwYx+MkJRj7U5QQEo1Mt1+Jw50fpNWlmOJvQnSgBftaQYd1TIGCgmDlgwzHQeHg44JtlhrTPH2mdDn5KTBlICPnLDxlbMNXkdrSn5F6Nktti7euX+4QYYntx7AnkYbln/aBtu0aJ+C/dWr6KBKwsFWvUom+sUMyRwvfEhNx2xD01zh1jkfAX4vfJQM8zcdx9b928OH7D/ZLVhIOrQgjqxZMMIoFwyoyBUqmDXmKKNh1phRolRhxeaDeHT6KJiKFMHiqz6wqjOhn/UhpKwPVLBmWAkoPH/zWHjdbbxt7V2MBEqGJY5SARJbcy6SpAV5I7TM+r1wMRLc+W4Ttu7fFlVLo8Plw9y/RW+lnvu3XXhlzkXYf7I7qvZG1EQSvL7c2cKrYX+Ahs3lhUET/fyxY8SspQEHv3YTvuUjFA4xdjWy3iENgAKFm/76FUxaBeaOHwadSoZTnW6UFyvi9BO5EIzVPp/9TbjYFNiSOkjLvc+LPD+yHs0D04bwal7ucURfi2iYECTUrTJOMxl2gm53ePH27kbcPfFHcMtouG7eCo/HBY1aA5nWCEx+HLhkHpd19snDQBNXZN/ndeOAxYsf89jdvS0uLHz3P3j99ktQEay1FjuuQjUdSeZXP0ZkiZYwfHaekgBXrQRk6h4N2lsBhhYcD34/i3veqI/ySe55ox7/nPfTqNsJ2Xu7x4/VHx3E0qkjUaqRo6xIAXOJKq3GBol8MELmNFqdKNXKIZOIz6HZb9uJAOvHmUUjU76f0XYIANLOdKQooFTly3h7tVFeDCUtx8GEQccyrqSB3wNIiQbzhVTqGIomaDvZ33wExu+Bn5LBKdOjBJRgdhnr90Jub03Jrwg9++qpZgzimftZiRxtdg8AoM3uQ4e2CiW/+QhUwAtWIsdRtxoznomux19l0vL647Gk7J8T8g4SdMwFoQLrAFo7nNi6P/qtbqJ0YL4FsQw23oAKK5GDZrRYVb06qjvk8p+uRFuXF3OqDfChE/5AKRpaHfzdhR1cd+GyYjk6JSbYpr0M3aZbwp2mOn++AUvebcLy6aXEcepHiC7IG9SypduD6c9u550khVLeJTQVN5EAXOFvrz8AmZSGlKYQCJTEaXjlZU/h9S/bcc15auhU8U585Bgx0l3AF69yGRDvzI/ukpboLR+hsIiwq7GEttPdPXEE7n2zPqzpZ28aE6efxLcQDkjywchUsM74J7wKTU8zGHsrTLpibL+3Okr3p7rccHj8WDp1JD7aewp/umw17vqsR/N/Gr8aMg/bY+uDb4UpouEBTSiowTBqrK5eg4XbIrpV/mwNDEpDRtenwOKq8wZj1ktfh8fN2przYaaVMEqkXODn7Tvi/I8DFi8e+OgUXrj65Z6yLLqhaL/6ZSzf0oamDhdYtudlZeS4oigKEgp4dPqocHd4iyu+IYiYv0s/7WLZPwht+UvlZWCsnWcYoMgc1VW98+cb4PRq8fAlK/HAjsXh8bC6ejV0Ch1a3F5en8TnZyIuy+mnWCnF67dfAgkFyKQ0PD4GJ2wuXDtmCNZ9ehh7Gm2CHadJY4O+57jVmdbWaoVEBbP6jJTvZ7IdgleiRLeqNOVzQ+hVPrTYM1tP0RSFwcpSNMRkqUWhCfoOXScAw5kZ3Y+QPXK1TZgBhQN2FW7dsC95I0OGhZeVwrC7DmsufQQLvlja41dUrxb0K0LPvvzTtri5H796FcqScrwzvxQubwABloVSJgGrKQNFU7B0ezBjPf86Ukx8IVX/nJB/kKBjjgmlA0caGL504NjuUaVaA2gqOAiZYNp0hNPF/upV7o3B+i9g0spw38S1OM2ogNUegJT2onbXbWEDsqp6DRi2HEunjgw7UbHdhV+ceQGWbtoLk1aG2gn/QJmags1LwxHQYev+/+CBq5Mbw5x21iRklVTftCWaJBNpPFFn3yvPMeG+qUPR6XJBShXhrxPXo83ZCqvHiq1H3seN465Ht8uKFqcH5Zrohi9R2QOMEqi+H9j2GNdpVWPiFi0lQ0jn3wGCXCrBgsurwgFHgNPn7X/bFafpZAtFocyUWPumU+hw2NOOBXtWoNnRjOrKatxz/V8hoWjIpVIMUikFO6k+fu0o+N007vvJWqgVgEGtxor3GtHW5Ymyv5VFQ6DPsYZJ8CZ/4bOZL1yzARJJIOEcm8pc7PEzmFe3O2rczKvbjdduu5i7lqoU1lmb4XW0Qm5vhWF3HdjLfoe6fzswd3wVTikUUN+8FQ6nE8c6/Vi+heteHevnJBpXDR0N4fp8oWBqlb5K8JlJsKdAUMf7rkm3/MXCs3vokFWGhS/vxg1jB2H9xPXwMT4E2AC+PPElNHINKCmNl+acjdVbm8ONYGLLXMR3rb4QHqcvzk6Htgqm0thA7CKa2N7MOdbuxDnm4uQHBmFYBt92fInTtWdDQqWebWjsOIgOrZlr1JImBpUfDVY1WJbLfEyXSmUp9nT9AJZlQfFdKBS87zhGgo55hNi4QKpE2qPRQ4pxx+UVcDIWtDjdcWsom8uLE3YFhv5vLeRSH2ovroVKqoLL74JcqkCXywtnoAsM64NSqoBBxfkQoWff09iFOVuA2gn/wCAtDZOuGLKiMgAUWro8vHNzNoKtJHO8sCFBxxwjJh04qdPNs+XERpWEU5SbOlyY+QLn5L98648w75PboorCLtq2AIvPfQaPvNsYdqJiuwur5ZLwta7d2BV+ttduu1iUMUxn4UDoO1I1/okmSbEp77ET4qzxKsz9+JaeDN1xy7Fq9yoAwG/P/y1u//BWcVoKjY+rn4rbeksYGJRq5DjDqBGl6XQWinz2bXX1aqz9Zi2aHc0YZRyFX4/8NeZ8eHucZtsdvrj73ftmPf74ix9DQZfgrlfqsfL688IdsyPt7/Z7B0Ov4X2krECCN/lNrFY/2NeG/c12vDVvHIwq8VpNZD/9DH+TlwDDctfqPBx9rQmrMEh9Bqadbw9vYQ1lRz67qyEccBS77UmoQU7dVXUwqoyi/i5Z2Z5GyD4JymKkfJ1gAEXCsCj1OWHSylA9isXsrbPDL31uP+92zNk6J6zVh3++En98m9vmF6lHPv0ca3di6aa9cXZ66dSReOTd/VlvbEBsb+a4vAG02T0oKxaf6djkOIxunw1naH+U8v0kAS/03Y04YP5p8oMTYFD64A3QsLlp6FVJugQnoFJpxGfWvWj1dqJcoYs/oNjMfbUeBoZVp30fQnbJ1TbhkD0aPaQYS67R4aGv5gv6AC5vAHe88g0e/+XpeHjHoqjt1dWV1bht1B1Y/NmiuPMjn31PYxcWvsvZ1oqiIoCm0N7tEZybcxVsJRQOZFWeY8QUkhbVlTLkdOmGANpyOL0Mr7MjlzK8RWF1GjrsRM0dPwylGnnU+aGC7pFU6lVwegOijGEuO2sSsk+qBXkTNd8QWyw90kG/4/IKPPTV3VF6qd1ei9k/no3ZP56NB7c/mJqWYsYHCTgOLGiaglohTtPpLBT57NvCbQsxrWoaACTUrND9lDIJyouV+Oe8n6JSr+qTAtlCwZt2B2lekw9kS6uJ7KdMQvNqTyqh+a+1bREcga64mnnz6nbjoWvOTblhRjoNckgXywIiy3NzyNYvnGjG4s/uDGtnWtU03PXpXVFafWDHYvz55hFxeuTTT+jFeyRNHa6w75PtxgbE9mZOYwfXubq8WPyLhv02ribtadqzUr6foesoaDYAa1FlyudGXUflB4CM6zqGOlgL1nVUGwCJAmj/IaP7ELJLrhpMhewR3/oq1gcIsNzLRpmUjZt/p1VNCwccY89P9uyJ5uZE60jCwICszHuBUDrwYL0apiJFfDAmkdPNMFwhYFsj95Xh3ooJOTtSWgazxhz1/2aNGTYHd17IiSorUkSdv+7Tw3jiulFRxuDZm8bgvCElooxhrjprEnJDqsY/2USTTONAtGZ1GppXLyXyEpTIS/JSSwzLwOKyoNneDIvLAoZN/w01IfsYNYooTV95jgmvzj0HPqo96vNKZ6EoZN8MCq7uTSLNCt3vNIMKZygdKAu0wSztxsbZF/S6M0aCN/lNNrUqZD/LtAqsuym6U++6m8agTKsQvJaf8fHqhmXZ8BzA1WlMYC+Dvo2cBa/PkqhBDuli2QsI+J75gFGjwBkmZZQ2hWwwKH+cTxKpn9FDivHczLNg0rvw0pyzMXpIz1bdSr0KZp1K0AfOZBFNbG/mHGvngo6p1HT8zrYTRsUgaGUlKd/P2NEAALCm2UQmRKnKBwBotWcn6CjYwZqiuWxH6+GM7kPIPmLWTHEkscnhFyRFkqQ+gFLG2UCbg4mbfw0KA+/5br8bzfZmWD3tKNXKeJ890dycq2AroXAgQcc8INSVMhKzxgw5LQda9wMvXAGsOpf72rofYBhBZ8ekKsWan60JX8+sMeNPlz2Fj/Z2h48z61Qwl6iizm+ze8JZNyFj8KNBxTBoxBlDOZ3gdyDkHekY/7hJEmxKi5JIzfJNdGaNGS6/C53ezpQXobkmtGWxZnMNJr45ETWba9DQ0UACj32BgOMVqemv7qvGXVNKMOfDm+M+r3QWikI22qg2wqwxJ9Qs3/02zr4ARudhUH/lbDv11ytweuAY/jX/p73qjJHgTX6TTa0K2U+plMbZ5UV4/fZL8Pk94/H67Zfg7PIiSKW04LWktCyhbnjtpfUAmACX4QOGCfs2htdmYM0ly6J8lmQNckjGRI6J+Hxifc8+e54Im0+DhUamiNJmKn5DSD9XnmPCkmt0WLl3Pqa9Mxl/+GYefvdzPUYPKQ5rqqJYKWiHM1lEE9ubOcetwaCjyExHH+PBoc5vMVRbldb9jLZDcMmL4JKLryHJh17J2cGWDDMdNVIlDDJt4mYyRYOAdhJ0LHhE2OSQPTKXaJPawtBL+je+7sBDFz0ZNf/qlaW85x/pPJJ0/ZNsbuYNtubxCy5CdqFYlu3rZxDN2LFj2Z07d/b1Y2QdwRpMilLQz1fHd/6b8xGgLRcsQs0E/LDam6MKv3dcsBj3b/dj0YSzw05RNotYW91WHO44jNrttVE1+obph2XcXTNPyGj13++0G5oAYwvEl41MuH2qpxNrAB3+xuhOrOMehcnrhl9ZDCtNYeFnd+dNfVCLy4KazTVRb//MGnPCumN5RP/RrkjdJfu8UrV9QjZ6mG4YbB4bGIZr3LEwogN7pGZj72eEjQs4Ctj23noeqAoAACAASURBVKIA6or1H+2mSba0mo79FNR9yXA0tDoEdSM4/iY8D2NRJeBs4xZNQf0zlWNhrb4f3rIRkEuV/aV7deFq194S9fkA6BP7BEDQ5jOms6PqjVZXVmPuT+bizm13itI9w7BocbZh5pYZcTp9ceJGyFCSU03lue0tCO0+9M4+vL6zES/cPJa/kUoM+207sWrv3Zh+2hycWXROyveb/sl82BUl2P6jmnQeN4pH/30azjd7Me/CruQHJ+CpI2/Dw/jw5pjf8x+w6yVg/ybg96cAyYBo41AQ2k2ZFGyyWB8gcj3GSOxg4YeclsPlVqLZdRQP7FgcV3O/3lIPIPH6J6W5Oc21ZD+lzw1/rhkQFijfoSkaVfoq1F1VF91tsvNEtIEBuO/9XIp06I1BqFPlKWfwXAYwvnhV1Lmlp+rxzKwPISmK3xKbDdx+N1btXoUlFy5BibwEnd5OrNq9Ck9c9kRWrk/IM5xtPZMEwH39+41JFyWRmjOxEZpnAcNrM0A3cZO9sXIs6i5dDMY8GgxFcRp3WUGzWri8TK8vMkn5gDxBpO6SfV6p2r5IG80wDBgwYFgGNo8tHCAxqo3xNjzo4MXdz+ZNaNtTIZPgS2SmTh4HbwY0YrQa2616mG6YoBZTujdFY1jJcLw0aSP8jA9SWgaTqhRSiSShbgTHn6OVqzHmj9Y/3bQTxo2/ABbtBYrEvcQhXSxziD979iljImw+UzkW1ksXw8u4IXe1xelcp9CJ1j1NU2DhF96Sre3RVi4C3MT2Zs7RdgfKihSiAo4A8L1tF2jQqFQPT/lecp8DJY6TOF46MuVz+TCofGjJcHs1wHWw/tDyDXxMADKa53rFZoDxAZ2NgOGMjO9H6CNSsMmCMYUYWxg9h6rD/88oWWgUw/HixI1gWB9omsI9n90TDjgCPf40b+BSIkep1gCaEjE/p7mWJBQmJOiYJ9AUHf/GQCrnov6xbzakSTpfV69ClbYMdOR5tuOQsj5QOXJo5BI5LC4LFm1bFP6/vt4SS8ghWViURGne3gLYW3t+1rQTht11aCg9Awu29XRQe/iSlfjj2x3hbpS9lRUQ2mYYmxFB9N3LiNRdLj4vmqJhUBoSvkEWnfUqwraLIRvZMiR4U9hkM7Mx7toMG8xo3MurLyHdCI4/eyugLs+a/gk5Ip8+n6DNZyrHomHSI1jw5bKEOk9l54GYeSKXGYnE9mbG4VY7KvXq5AcG2dexE4PUp0MuSf1vXmo7BACwajNrIhPCoPTjSKf4ZxeiUmmCnw3giOsUztLw1JosiuhgTYKOhUuKNjklfzT2XJqCQaMEwNVKtbgssLgsUceEyqcdaOnGUx99j1njVeHmNSn5IPn0gouQcwZc7mpBoTZxaca6odz3obRjtSl8iFB3SWv1/dHX0g2Fn5Ll7FENSkNcLclkdZkIBUxoAowkk0UJj9atk/8QDjgCPd0o77i8otc7PRJ95wkidZerzyvVzsCCiLDtYiAdUAlZ0yQP6erLoDRgTfWq6PF38YMw7K7jxmqW9E/IEfn0+QRtvvXSxeGAI5AdnYuZJ4iNzU88/gBO2FwYpBPXRKbbZ0OT4xBO045I635GG1cXsUNrTnKkyOupvbC6JPD4M7vOUBU3Jr+3N/IfUBx8XtLBurDpQ5ssZCdpVotbN+zEdRfok3bLFiTba0lCXkMyHfMZmubqGsz5iIv6h5z1iDoHQtuY3KXDet6K6Iai/eqXEUAxynL1qCLTuQn9hNAEGFuHI90JkEfrXgR4ta3TcJrqzU6PRN95gkjd5erzyto2exG2XdTzkA6oA55cln5IV180RaNKV4W6Cc/31Jb+959Bj7+vR+dZ0D8hR+TT5xO0+V7GnXWdi5kniI3NT461O8GwgLlElfxgAN/bdoMFi9O0Z6V1P6OtAd3KUnhlmWcnAoBRzXWwPmWX4jRd+pHHQQo9FLQM+7qP45ryi+MPUOkBmYp0sC50+tAmC9nJkzY3mjpc0Gno9G1ztteShLyGBB3zHZpOWNdAaHtIcxfQMuEfKFNTaHWyeG57F5ZPz21XvEzSuQkFRi4mwBity10WXm3bHFxns97u9Ej0nQekoLtcfF5Z3badxLaLep5gB9TIRTHpgDqwyGXph0z0RUukXNMYiYLbUj31T9FjNQv6J+SQfPl8gjZf7mzJic6TzRPExuYnP7TZAQAVJeIyHb+z7YKCVqFCNSSt+xlth2DJ0tZqADAFg47N3ZKMgo40ReM0VRn2dR/jP4CiuC3WpIN14dOHNpnPToZso83BpG+b8+kFFyHnkE+1wBFKezaqSrHw3Wb877OHsPDdZiyacHa4ZT2BkBVCE6BuCPc1y5MEn7YfvmQl/vLxqXBdJaLpAUiOdZeIfNtmX6qR4/mbx6JSz2V7kHEx8MilJjPWVx+OVUI/gqZh0JT3ie0lNjY/+cHiAAAMEhF0ZFkW+207MUQzHDSVerBY5bZC47bCWsRTMzFNSlWhoGPmuT+nq8rwvaMRflYg+7ZoEGA9lPF9CIRIQrbxja878NBFT6Zvm4mfMGAgmY4FBl8XPb60Z7AU6YpHKGjiUvppOWhWi2d+Hd29OhedJQmESCI1ZlKchropdfAyfb/NnnRAJeSy9IOQvgCgrdtDNEfICfxzet+UOCE2Nj/5oc0BvVoGtTz5MrbVfQJWTwtGG/4nrXsZs9xEBgAUUhYlCj9OZiXoWI4PmD047DiJEXzPWGwGju8AAj5Akrva/oSBRcg2Pvrz88AwAbw0aWO4e7VY20zWbwMLEnQsIBJ10YtNe2bAgJJ0g4UbPoqGzauETqFLyUFjWAZWt5XUsCPkBIZlYHVZ4Q64QVM0lNJ4jfJufdJEXCOHnSWJ/vsX6XyeIY06fB4caXNj9dbmiM7ppQk11lv6IR1QBzaZ6izZ+ZH64sZDu8B4yNzmEgYukToMBCR45J1j+GBfW8ycHu0PMCwDi8siqN1s2WBiY/OPH9rsGCSynuN3tl0AkEETmUNgQMOmqUjrfMHrqn1o7s58m/7pam7L7X77cf6gY0klwAYA6w+AKb2/AaFvydf1SLRtVIef0+K0gAEDhmUEnzeX6zdCftL3iiWIRmwXPYZl0NDRgJr3ajD5n5Mxa8ssHO44jGOdx9DS6URbtwcMwya8V/gam2sw8c2JqNlcg4aOBjAsk7Pfj1C4MAyLtm4PTnSkqK9YjXYdS0ljueosSfTfvxD6PK0Ot6BmIzU69e1J+MM387DkGh1MWllSjRH9EHqDTHUm5vyQbW/pdOKgNb3xQCAkIlaHcz68GbPGqzB6SHFyP1dAu8QG928OtzlEba0GgO9sO1Es00MnT6/Gs7HjEDo15QhkoU5u1HXV3qxkOpbJdVDRcuG6jvrTua8t+zK+F6H36U1blupaju85H/7iYfzQ9QNuef+WhM+bq/UbIX8hQccCQmwXPavbigWfLIhqX1+7vRZN9ib89+QJTF+7HQdauhMaE75rLPhkAaxua5Z/K0KhE3pbNX3tdox7fFva+qrdXoum7qaUNJarzpJE//0Loc+z/uQJQc3ynfPQV3fjjssrkmqM6IfQG2Sqs2TnR9r2/548gYXb0hsPBEIiEtlaQMDPdQlo12UVvCaxwf0Dq8OLTpcPZl3yTMcA68f3tt0Yqj0LFJVG9hTLwmhrgFWbvXqOIUxqH+xeGt2ezLK6aIrCaaoy7BUKOpZUApQEaP0uo/sQ+obesmXprOX4nnNa1TQ8uP3BpM+bq/UbIX8hQccCItQpKpJKvQoURUUZBW/Ay9u+XiVVoaxYKuptgtA1vAHyBoIQjZi3VbFvzxJpNBWNCY2JTDtLEv33L4Q+zyGlcoweouPVrNA5Og0d1pzQm2CiH0JvkKnOkp0fadt1Gjql8ZBJxgSh/yBGB4lsLcA/p7v9Ht5z3H5Pwmv2hQ0mYyG7hDpXi8l0PNZ9AK6AI+2t1UWOk1D4nTkJOhqDHaxPdGWe7XiGugIHHCfg5tO3RM7VdWzdn/F9CL1Pb9kym8uLU51urLz+PDw7YwxMWoXozEOGYeH2cTa5RF4i6nlztX4j5C8k6FgAhOrW+Kh2vDr3HFx5jgkANzgfv3YUHnpnb9TbCLlEHu4iFcKsMcPld6FEqQovshO9TRC6hjzL2wsIhU+yt1V8b88CAQmvvkxqE2iKFr1tQK+SYd1NY6I6S667aQz0qsyKZRP9FyYhW9lsb4bFZQnrSOjzbGz34u6JI3htotA5Tg/wxHWjMP+VPYJvgol+CL2BGJ0JjQkx50fadpuDET0e/H4mo4wJQv9AbOaMkA5tDkawWzRNyXjPoSlZwmvG2uBE4yMbZJo9RIjnh7ZQ5+rkmY6heo5DNVVp3ctoOwwAWe1cHaJcwwVhmrIQdKzSmOFnA8LZjrqhZHt1gdIb/qQ/EIDdb0NxkR2dXive3H0cd08cAZNWkTTzMGTjDrW6YdaY0entFPW8oe7Xkes3PltP6D+QoGOew1fr5s4pJdi8YByWTh2JJ7cewAf7W6PeRhiUBqz52Zqo9vXLxy1HsbQCf9h8HHPHD0v6NoHvGmt+tobrjE0gRJDsbRVfJuQj7xzD6up4jd7/f/fjlvdvEV2vpMPlw5qPD2Lp1JF47baLsXTqSKz5+CA6XL6Mfiei/8IjUd0bvs/zoYuexOqtzbj3zXpem8h3zqrq1dBIdFix5QD2NNoEs8aJfgi9QTKdJasFlez8SNv+l49P4aGLnhQ1HlrtHlKriSC6ZhefDldXr8F5gwbjrXnjeBsLKOliPHzJyqhzHr5kJZR0seA1Y21wb9RKI3XLss9hix1Skc199tt2okxZCbVUm9a9TLYG+GkZutRlaZ2fCL3SD7mEQWNn5kHH4epBAIBvug4L3Ox0oOMo4OnO+F6E3iXX/iTDMjhkO4RbP7wZMz+ahpV752PWeBVe3vEDFlxelTTzMGTjVm9txkMXPYlNDZuwbNyypM8b6n791rxx2H5vtaCtJ/QfKJYtnLdtY8eOZXfu3NnXj5Ez+FrHWz3tqNlcE5WqbNaYsfjcZ3DbSwejzt9+bzUG69XctVgGLXYLXH6uM/DJjgBWvHccexq78MbcS6BRSJMO7nztltVHZGQF+7N2Q2+5nvrwAK4dMwSlGjnKihQwl6ggldI40eHEuMe3xZ331X3VkMiccAVcONp5FOv+uw71lnoAnMbrrqqL71wdg9C1I8dC2r9X/9H/gNCuxWXhtZUhHTEsg1N2C5ps3bA5GPzl41PY09gFAII2MVYDAa8aF/1BnN4S6YfP1hNHi5cBod1MSKSzZGMi2fmx3SWvPMeEpdecBokkwDseRg/RYe74YTi7ogjfn+rGuk8PY0+jLfzzbNjlAmLAazeV+TnV+ZZhWBxtt+N4ZyvUCsDpAYaWlOH0Um3YlnLd1q1w+z2gKRmUdDF0KkX452LGR6bk0kfJIXmt3Vs37MR3J7vwxHXnJTzOHXDizi+vwfmll+LSiqvTutfkf98Pid+FT0bdmtb5yVjz9WDoVRQeGN+R8bVqD2zAcI0Zfz53XvwPm74GPl4GzHofOO2nGd8rj8lr7aZLLtcjQnZw8bnP4CyjGUMN6oT+aaSNGz2kGHdcXgGzTgmDVgqAzfh5B5C/3C9/qUgyf71CCJPJwBBqHV9SxF/LobQo+s1DbJYOTdGQogQ3P7c3autrpV4Fs06FimJl0mejKZrX8RpABoAgQKwGhhs1WHjFWbh9464o/Y4oLwpny8TqkKYlMKqNaLY3Y97H0U6S2HolQteOfTOXjmaF9E/IT5LVvaEpGjKU4K5XxNvEkAZC+vEE/Hhx5gVY83FDOJgilDWeyH7y2XryhpeQDonslKhaUCwF1l8E1h8Ay0oAlgq7vpGZCHy2s83vCdvf0UN0uHviCNz7Zn1Y149fOwpPbuWyICPrPhKfYWAgdn4GkFCHsYTssUYuxVlGM1iWhVzHM6+zFNo65bh1Qz2vre2NWmkp/Q0IojhwqhuDRTSROWD7BgHWn3Y9R5rxwdj5Aw5VXJDW+WIo13hxuEOTlWsN15ixp/MwGJaJD/CUDue+Nu/p70HHfkku1yNCdrC0SAK1XBJeO1EUBQkF0DQdZWsjbdyexi7c9lIXKvUqvDVvnKhs5EQQf7l/UZBpO/lIpnVbhLZgUJDy1kYo02qS1kEQqpcgJuCYq9+TUPjwaeBklzsccASitxAlq9uRSb0SMTVBiGYHBmJ0xKeXJ64bBbdPuGZNpH4uXfEplm7aiyWTuDqQ6dSgIdvtCL1FsjEhxjbSwW2Mg/VqmIoUUb5D5HiaO35YOOAIcLqOLF2QrA4qof8htmZXKnN05LEX/eET/PLZHehy+3kD2clsbW/USiN1y7KLw+NHo9WJoYbkWaL7bV9DSskwWH1mWvcydB6FhPGhvWhIWueLoVzjg80tybiDNcBtse4OuPCD81T8D1V6QGPigo4EQgRCdrBMq4Hd4w/b5V8+uwOH2hz4/Vv1UfY5lzaO+Mv9C5LpmCWEBobYSL9QMw46oMWan63Bgk8WoNnRHK6NMEhrFMw+CJEsS6Evfk9C4cOngdZuj2AzmWQ6DNUridW4mHolYjRONDswEKMjmqZQXqzAI9POhVougc3lw4otB9Bm9wjqgU8/97xRj9duuzgtm5qs8RKBkC2SjYlMbWOk/XV6/by6PruiCI9MOzdc9xEAsb8DBLE+aCo6TOXYZLY2E98j238DgjgOtnSDBTBERNBxX8d/MEQzHFI6vaWuqeMAAOQ06FgR0UzmR6bMapFXBQNHe7p+wPCYIBIAwDAMOLE7o3sQ+h98dnB19RoUyUowdd0XcS8Sl04dGWVzc2njiL/cv+iToCNFUU8AuBqAF8BhALNYlrUlPiu/yXRgJNqCWlVchbqr6uJqOZiK+Ldn5HL7MzEABD4NtDu8CbcQhbJl+KApGsNKhuOlSRvhZ3yQ0jKYVKWi638kurbQ8xLN9j9oikaVnt9WRuLyBjDrpa8B9NSg06lk8PoDYBg2zlYK6QdAWkETst1u4NLbpUmSjYls2MaQ/W3rBq+upTQVHm/p3oNQuCSbn4HUdOj1B2DSKrB06kjoVDLYXD6s+/Qw77HJbK3YOSNTxPwNCOI4cIprhJIs09HiPolW9wlUZ7A12tRxEE55CVyKkrSvkYxyLRd0bOzMPOhYJtdBJ9Vgp60B1w/6n/gDTGcBjV8CTiugJk3tCBxCdvCkzc1rl3UqWZx9TtfGJfOJiL/cv+ir7dUfAjiXZdlRAA4CuK+PniNrJOvgm4xE6cmhWg5mrRlGlTFpce1cbiXN9PckFD58GnhzVyOenTEmrfR6hmHR0OrA9X/ei/997Btc/+e9aGh1EM0SUkaMrQzpIVSD7pF39+OG577EDc99yWsrs60fst1uYNJXZR4SjYlsaltI1yo5sb+ExKSiQ5VcgiWTeuz2I+/ux5JJI6CSxx8rxtam4l8T+p7vT3VDKaOTBjj2dXAvOk4rOjvte5V1HER7UWXa54tBp/BDKWVwPAsdrCmKwtnaIfjK9j14m8SWjeS+Hv8y43sR+hd8dlDILttcvqzM4WJ8IuIv9y/6vHs1RVHTAVzHsmxNsmPztasUkJ1ip9nIgmjr9mD62u1xbwXemf9TMLQ947e5Qr9nlUmLDpevP28f6Zcd0dKBTwMbZl+AIo0HHoEukYkQ0uzrt1/CFYjPUE+kEDHRbiQhPZzqdOPVr4/iugv00Glo2BwM3vi6A4/+/LyoBU0ubB5pxiWafqNdITvXl9uMU7GNkd0zKUhBB7Sg6Wjt8ukawEC1v/1Gu9kgkc1LRYet3W78Yu0XMGlluOPyCug0NJwe4MeDBqNUo0zpvgRB8la7Nz73JSx2Dx6edm7C4/7y3QM43PUt5py1FBSV+q+jcnfghg/n4JvTJ+Hg4HHpPq4o1u0yQyqR4NErrBlf69/WfVjf9CHeHPN7nKX5/+zdeXgb1aE28HdGiy3Lq2zZiePsMQkJhCVhDZcStrDTtFAKacNSltuUL9BLS28plFBSemlLgZRStgJNSSgtlBIIEAgJUEIISQhZyIITQmLHsS1bXmXZsjTz/aFIliyN1pE0kt/f8/hJa41nRug9Z84cnTlnVPCLHhew/Crg1B8C59+f9LE0SrPZzTbh6uWHrjwOouAd1ViQp0OFObb7vHBibRNJkowOZz/6pC5I8gDy9XmwmNQfka4BOX9h0sKcjjcAeCnTJ5EsNeY0UOMRjHCPqVgLDWju+xq3r70taN6a2rLauAttuPdZZjKgztYzHG8qhqWhGTAZRdj6D+B7bwbPi1RaUItY6lClR6saO5y44on1SeeJcypRIF8eSgt0uP4sExZtuNWf20Vn/R6S5Am7vZp1Hh+3G360OM1DrHWjJEuoa68LmvNp0Sm/x3PvO/Hjc6f4c6+Ua9a/w1u0TsV4rtEDbgnWQgPuvKw0qO5+pOxRlBUcFdKmZV2bO2RZxu6mLhw/uizidh7Zjd0dmzGp+NiEOhwB76PVQGrnc/SpLurHp43F8EiALsl+lKmFYwAA69t3h3Y66oxARS1wYH1yB6FhYWi9LAoCHC43rntuoyr3+jG3iQQZtv4DIXPvJtKHQZmVsk9LEITVgiDsCPNzecA2vwDgBrAswn5uFgRhkyAIm2w2W6pOVxWRVnlMl3DDoW+bU+3vcASARkcjFq5ZiJbeFjT2NKLV2QpJlmI+xtD32e4c4OpSYWRTduMVmAFJ7PFfDIDBfNn7Br+1lWQJrc7WsHlTGsLvy48aedJC2cwmuZpdXw6beg8Dui4s2vCToNwu2vATSLqekL9jnZc9tJpdrU7zEEvdaO+zh9Txizb8BFecVBaS+3B1Pevf2Gg1u8mKZQXSWDNi1Otw25zqkLr79rW3we5MfqQYJSYd2W3u6kd770DU+Ry/7t4Np8eBsYWTEz6WtX0PPIIO7YUjE95HrEYV9cPlEdHYnfy1wGIswsi8MnzSvjv8BlXHAI2fAX1dSR8rV+RqvRso0j1YJIH1sl4n+jscgeTbvbG2icK1P4beY1J2SFmnoyzL58qyfEyYn9cAQBCE6wBcAmCeHOEZb1mWn5JleaYsyzOtVmuqTjerBVYmgq4bS284KWj+g/HWfH9h9Wl0NOJwz2HMeWUO5q2ch7r2urg6HgNpcQSHFgyX7Lo8rrD5cnm8FyLfKJl5K+eFzVtZgR4v/vc0vPL/jsZT1x2F86dZ8eC3p+OJ9/f598c8pVe2ZDeehtTQHDY5msLmVoY76nFZ52mXVrObzXMTKdXxk6ry8IdrxmIAnZBkKWpdT5FpNbvJUrO+LDcbFdu0ve7eqFlL9OabIktHdrc2eNcbnWA1R9xuR/sGCBAwxlyb8LGq7LvQXlgNSTQkvI9YjSrqBwDsb1fnWFMLx2BTZx0GpDBtmeoTANkD7P9QlWPlglytd311XYujBV/av0z6uqx2uzfWNlG0e0zKHhkZlyoIwgUA7gRwmSzLvZk4h1wR0sh/cx4GdI1YcevpWPez2Xh1wSyYDXmoNlcH/V21uRr2fu+3BMl+a6DVERyUHkadMWy+jDrvhSPSt1SSLGFf517c+O58XLf6cjy041b8+KISfLinGVvqBxe0Z55oqHg7OIbm0N5vj5jbSFjnUbwCH1XyXZuzZQoSpTr+kOMAfrDmm7h+1fdR114Hu5MjEiiUmvWlKAqKbdoDXQciZo2d4tltW0MHdKKAceWROx232j/GqIIJMOkjb6dE73aiomMvbCXjE/r7eFkLBmAQJXylYqdjn+TCZ537Ql+0TgEMJmDfGlWORdoUWNdtb9uO28I87RjvdVntdm+sbaJo95iUPTL1MPxjAIoAvCsIwueCIDyRofPIekodOpLY439MxWKyYMnZS/yFttpcjftm3Ydntz/r30/gtwZut4TGDicOtDnQ2OGE2x25QZbNIzgoeZb80HwtOXsJLPkWAJG/pQqX39vXLsS1Z1rx3HUn4aWbT8Vz152EpTeczDxRkHgfuRiaw2e3P4v7Zt2nmNtIAuu8E0aX4rnrTsILPzgFMuSkVyOWJBm27n4cau+Frbs/5asbU/pky2PGQzNYaiwLqeMXz1qMJ7Z6m26+stfn6cvYiASWG+1Su41oMVnwyOxHQtq0T2x9ImLWol0zmCFt29bQidFlJhj1yreubX3NaHDsw4SiqQkfp8q+G6IsoSVNnY46ERhZ5ML+dnWWWZhaNAYGQY+1bVvDHMwAjJgOfLkKyPBCspQ6gXVdibEkqeuyr150uT1YfuMpOH9qJQB17vVFUUC52QijXgeX24M2hyuk3o12j0nZIyMLyciyPCkTx81FsQw7FgURtWW1WHbxsiMrTwr4zYbfYFvrNv82vm8N3G4Ju5u78d8vbPZPFPvE92ZgSlUR9AoXei7UMbwNzdfQ1dF931IF5tSXN6X8DkgDuOe1PUGTFRMFiveRi6E53Na6Dct3LsdfL/wrJFkKyW0kvjpvxa2zcLijD7cE1Je+ibUBxL1qKldap0xTXK29cpK/jgeAn37w06A2RKOjEaIgKtb1vn2nYiVhlhttU72NKAsoNVpx96l3w6Q3odPViT9+9ke0OlvDjn7x5a5P7le8ZjBD2ibLMrY1dGLG2MiLyGxv9y6SMqF4WsLHGtG6Ax5Bh9aiMQnvI141Rf34rKlIlcVk8kQDphWOwXttW/GziVeGLqYz5nRg3cPeuR1HzUjuYKRJge3jTldnxOtyJOHqxSe/NwOLLpsGQEBlYXJfnsZS70a7x6TswU9Mg+L5tjXmYceyAFEqQnunGfe+Wo+rj7op7LcGLT39/g5HwDtfw3+/sBktPf0RzzlbRnBQ/JTyGPj7tp4BWPLKUV1YjQpTRdDFINK3VEr53W/r4yIdFFG8j1yUGsvw6OzgHP7ohB+hsqAybG6jEUUBHgn+DkdgMKutjn7sae7G3MfXYdaDazH38XXY09wNSZIj1u+xLLhAlEpKGWzpdqG/WlH3LwAAIABJREFUrwAGuRxG0YhWZ2vQ31Wbq6EX8kLKmK+u991chCsTqTpnlhvtiNZGjFQvDn2tw+nCvf/+Cnq5FL/46Be4fe3taHW24tHZoaNfAnO3q7FX8ZrBDGnbgbZedDoHos7n+HnbOpQZrbAYKxM+1oi2HbAX1cCTxsc3x5b0oc8t4mCnOmOBTiiZiKb+duxxNIS+OPoUQNQBO19T5VikPYHtY6WnekqNZVH7GsLVi7e8sBnbD3XhO0+uR52tJ+Tv4unDiLXeFQURFaaKhNrqpB0ZGelIyuL9ttXXoTN0KfnAhpdvn02dfbjntR1oaHfC1lWMO855DOVFOlSXFKLK7C3EAx4p7ESxbg/nvBmOFEe9WAtRZ+uJKaeRvqWy5FvwyOxH/aurV5ur8YezHsXdLwWPRuAiHTRULHWfjyTJqGtx4OHVnbjjJG+9V1loxsjC5BovShNr9w1IYRtS/1pwOtp6XIrlhgvUUKYpZbCxw4krnliPmjITlt5wUkjZ+9VpD+GW53fCWpyHZy5bCp3OE1TX23r6w5aJVxfMgrUoLyXnzHKTHSK1ewGEHWlj6xrAb1f0445zHkOpWUSHQ0KZflRIfR54U/vn95qw6LLf+1e+DrxmHO7oY4Y0zLeIzERroeI2fe5e7OncguMtZ4SO7ouRYcCB8o592FXzjYT+PlHjSvoAAHtajRhfFn0xu2iOKx4PEQLWtG7FlMLRwS/mFQIjjwe2vwycc6+3A5JySmD72PdUzzNznoFO0MGoM6LUWIa6FkfUezila2upyRD2Gh5vHwav3cMLOx01RqnXX6lhHsuwY98+H7ryOP9+t9R34ebnuwAA634227+9QSeipswUVAnUlJmgT3a8P2UlpTz+45bT4s5phaki7O+r8sfh58c/joI8oLLQjMN2HWw9wZ2OXKSDhornkYvAHL/zhQ2AN1PevCaeK9/E2kPrS52AuDojfeVGaX/MPqWLUgZ9Iw8a2p2Y/+xGrLj1dCy7eBn6Bvqxt6UP//fvRmyp97Ypdjb24NUFs1BhGrwWpPLmguUmu0Vq9wIIO9Lm/suPwfXPb/S3Y731eejjsIG521Lfhd+uAO445zEcXV0AkyHPf81ghrTt0/12mAw6jC4rUNxmW/t6eGQ3JhUfk/Bxquy7IEJO23yOPqX5bpTkubG71YALEl90269YX4BJ5mqsbv0cC8ZdErrBpHOBDx4E9n8ATDw7+QOSpkRrH9u6Y/sSUKle7HAO+P8u8Boebx8G693hhT1JGpNIwzzasGPfPjucA1FXnqoszMMT35sRNOH3E9+bgcrC5EYiUHZSyqPSiNhEbiBLTXmoMlvxP8sPYE8j8Ny6r/Hgt6cHZfDJ78/gQjIUItZHLlLV4aG0QILJGH6VP6XOSN95cFEuyrRwGXzw29PxxPuDK6E2tDvhdEmoMFVA8JThumd2+zscfa8PLVupXPGd5Sa7RaqflV4bX2GO6fMemrst9V341Wv1yBcqgq4ZzJC2ffJVG6aMKIIuwtRNG21rUGQoxaiCxDsMq23b4BH0aCseHX1jFQkCMK7Eid029fJ2Ukkt6nobsacn3CPWpwJ5xcDm51U7HmlLpPZxrG3iaO2BodfweNvarHeHF4501JhU9Pr79vnE+/vw4Len42evbAsa9hxYuPV6EVOqivCPW06D2yNBrxNRWZinuIiMT6omiKfMUsqj0ojYRHIaOMm8JEmoKTPh0dVf4p5LpqLcbIS1KA9mow5tDhdzRQmJp16Npy5TWiABAJ6ePzPkERNfZ6TSeXBRLsq0oRkUBAGLVuzAlvoO/zaBmTUZdXjuupNQYNShwzmAJ97fB1tPf0jZ8t1cDC0TatxcsNxkB6W6NVr9HO61gjxdTJ93rLljhrTL1t2PfTYHrjlZeWGXXncPdrRvwHGW0yEkOmWKLGN080Y0l06AJBoSPNvEjSvtw9aWItgcIqzm5Ke0Orl0Ml46/CFeb9mAyYU1wS/qDN7Rjjv/DbQfAMrGJn08yh6xtol99eK/FpyO/gEJkizj1yt3Ykt9R9i6NN4+DNa7wws7HTUmFQ3zwH3+ftUe3H/5MRhfYUZBng4V5tAJvfV6EdWlJoW9heKqf7lLKY+VhXmq5tQ3yTwAWIvy8eu50+Fye+CRZCxeuRPv7GxhrihhsdaridRlgdkNFE9nZOB5KO2PKF0CMyhJMn583mTsPNwdkllJktHc1e+fK7qmzITfXTEdVcX5ae/UYbnRtkh1a7T6Odxr4dqu4cSTO2ZImzbsbwMAHD2yWHGbz9s+gkd2Y3LJCQkfp7T7IIp6W7Bn5KkJ7yMZ40u98zruaMnD7PHOKFtHV6Q34dii8Xij+VPcPv6b0AtDOn6OvgzY9Rrw8R+Bi3+f9PEoe8Tb1+Cbi9xamIeF59Tiroumhu1DSKQPg/Xu8CHIcvIrB6bLzJkz5U2bNmX6NFIuFaMG491nPNvbuvsx9/F1Id9sqDFBvIYk9QFkc3aVspDq0a1KufrXgtMhQOC3YrEbttkNFEtelTL3j1tOgyzLquSNo8LjwuxqgFJmI9XRFea84Z7zYZPdZOpWXzsx0j5YZ6adprJ797+345XNh/D0/JmKj1cv+eJnONhThxuPujvhRWSmf/kyTtzzIlacdCf6jEXJnHJCZBlY/NFYTB8xgNtP61Rln5s79+JPB97An45ZgDMtYea6XP8YsHc18KNPgfKJqhwzwzSVXS2LtV6N9x6fdXnCcv4/BEc6alAqev3j2SdXn6JAStlJ9bdTSrnq7ffge3/ZwFG1FJdY8hrLyr3J5o3f6lK2Ucqs4py/bolPPwwTsbYXo7UTI9WLrDOHL1mW8cGXNkwZqTyfo72/BV+0b8TJ1rMT7nAEgDFNn6KtaHRGOhwB77yOR5X3YmtTITwSoMb6ndOLxqFQZ8LLhz8K3+l43DXAVx8A790HfGdp8gekrBFrvRrvPb7SfvlUJHEhGQqhtPqUb/XKoVI5QTwNX0q52t/qiDmbRPFQylzgyr3MG5GXUnkRBCGuNgRlr1jbi2wnUiL2NHej3u7EjDFlitusa34TMmQcW5b4Y9EFzjZUdO7DIcvkhPehhskWJ3pcIr5qV2dOSYOox1nlx+L9tu046GwJ3aDAAkz7JrDzNeDgBlWOSblFrbo73r4Fyj3sdKQQXH2KtCBcrp783gwsea8uaDuOqiW1xLpyL/NGpHztj7ZKO+WOZFZBZTuRonn3i2YAwIljw3c6SrIH/2laiXGFk1FiLE/4OGOavB1ujZajE96HGmrLeyFAxpbD6o3sPbv8OOgEAcsOvR9+g2nfAsxW4LUFgKtXteNSblCr7uZTkcTHqykEV58iLQiXK50I2Hr6g7bjaAlSS7wr9xINZ0rX/jaHK642BGWveFdBZTuR4rFqZxNqKwtRVhC+g2NH+wZ0uGw4s+qSpI4zqf59tJtHoKugMqn9JMtskDCutA8fH8zDldN6kMTT4n6lBjNOKpmMV5s+xoKxl6DEUBC8gcEEzLoNeOduYPW9wEW/S/6glDPUqrvj7Vug3MORjhQikW81fHM4jCorgLUotlUFiaIZmqtSE0dLUGoFZm5EcT5+fN5k5o1IQbhrP0e1DR/xfNZsJ1I8Drb1YsehLsxQGOUIAKsa/o5CQykmFE9L+Dgl3fWo6NyHA9bEV75W0/FVPTjUbcDXHeqNC5pjPRFOyYW/NrwbfoORxwNHXw58+hSw6w3Vjku5QY26m+0C4khHCsFvpEmrmE1KJ+aNKH4sN8MHP2tKlZc2HYQoAGdMqgj7+pedW1HXtQ2zR86FTkh8tNSUr1fBI+hwwDo94X2oaXpVD177sgL/OWDC+LJuVfY5xmTFKaWTsfTQGny3+huozCsN3WjGtYBtF/CvG4Hr3wKqE+iEdbuAgx8DTdsBdx9QOg6YcBZQaE3yHVC247WC2OmYBtm4RDxXCySt8mXTV64OdzqzplxR9kmkLszGOp8oFrFmm22I4WM4f9as61PD7ZHwz00NOG50KcoLw2dr5cGlKNAXJbWAjGGgF5Pq16K+4hj0GwsT3o+azAYJk8t78dGBfFwzvRt6lZ5JnFt1OjZ31uHxAyux6Kh5oRvojMDZ9wBv/gRY/h3gujeBitrYdu5yeEdJfvxHoLct+DVRDxz3XeDcXwHmxOfdpNhptV4aztcKYqdjynGJeCL1sVyRVjGblKuYbaJBLA+ps3pXC1q6+/H9U8eGfX1Xx2bs6tyMM6suhUFM/PHMKV+/DYOnD3XVpyW8j1Q4ZVQXnt9qxvqD+fivcX2q7LMyrwRnlU/Hv5o+xmVVp+DEkkmhG5nKgLN/CbzzC+Av5wPzXgZqZijvVPIAW14A1iwGHC3AqJnAKQuAqqmAPh/oOADsew/Y+iKweyVw8R+AY76lyvuh8FgvkVZxTscU4xLxROpjuSKtYjYpVzHbRINYHlJDkmQsea8OVcV5OGFM6HyOA1I/lu39A0qNFTi+/IyEj2MY6MW0fa+hsewotBeOSuaUVTelvBdVZhde22OGLKu3329VnY5yYxHu3vM3OD0KOS0bC1z4W0CfBzx/EbDhScDjDt5GkoC9q4En/wt4faF3BOOFvwXOXQSMOQXIKwJ0BqB8EnDyLcAlS4DCKuDl64HVi7ydlZQSrJdIq9jpmGJcIp5IfSxXpFXMJuUqZptoEMtDary1owk7D3fh2yfWQBdmZNZb9cvR0ncI51RfkdQox+O+/AfyBhz4YszZyZxuSogCcOaYDhzoMGBTo3qPo+brjLih5jzU99nwwN6XICv1aBZXezsRq6YBb90JLDkBePvnwPo/Aat+ASw5Hnjh24CjDfjGz4ALfgtUTlU+cNlYYM5vgKMuAD56GHjxaqCvU7X3RYNYL5FWsdMxxXxLxAfiEvFEyWG5Iq1iNilXMdtEg1ge1NfdN4DfvLULNWUmzJoYuoDMdvsGrKz/G44umYFxhZMTPk55x15M3b8SX1XN0NwoR58TRnSjyuzCs58Vod8dfftYTSkcjUsrT8G/m9fjWaXVrAHvo9bnLAJm3+MdybjxGWDVXd6Rj6Yy4Iw7gG8+Doz7L0CI4bFdnQE47Vbv49f7VgNPnw201qn2vsiL9RJpFTsdU4xLxBOpj+WKtIrZpFzFbBMNYnlQ36IVO9HY4cSNZ0wImX+u0bEfT++5D9b8kThv1JUJH8Po6sY3Nv8BTmMRto07P9lTThm9CMydbENrrx7LthWpuu9vVp2Kk0uOwiP7/40XDq1R3lAQvI9Ln3c/cM0/gav/7p3n8fzFwMTZ3sVn4jXlIu/+HDbg6dnAl+8k/kYoBOsl0iouJJNiXCKeSH0sV6RVzCblKmabaBDLg7oeXV2HVz5rwLdOGIXJI4I72eo6t+FPu+6CTtDh8jE3wCAm9sixccCBcz99AGZnG94/5joM6E3R/yiDJpT1YVZNB96qK8XoYjfOm+SM/kcxEAQBPxh9PtyyBw/uexkNzlb8eMJc5IkG5T8SdYBaK3yPmA5c/DCw9tfelbJP/aF35WxjgTr7H8ZYL5FWsdMxDbhEPJH6WK5Iq5hNylXMNtEglofkOV0ePPDmLvztkwM4s7YC3z6xxv9av6cPbzcsw9sNL6LEWI5vjb0JxUZLQsexdO7HmZ89jCJHEz6ZfCXaisOvjK01l9S2oc1pwFObS9DZL+JbUx1Qo//IIOqxYOzFeOnwf7Cs8X181L4Td074Nv7LcgyEWB6XTlZhJXDhg8Cm54BPHveubn3Wz4FjrwR07J5IBusl0iKWaiIiIiIiIkqLQx1OvLX9MP7y0X4c7uzDRceOxLyTx0CCG/u7vsTnbR/h45a30D3QgaNLZmD2yLkw6c1xHUPn7keVfRcmNnyA8Yf+g35jIT6cOh+20gkpelfq04nA949txiu7rXhpRxHW1+fjm1McOLG6H2Zjcktbi4KIq6u/gelF47D00Br86Is/Y2LBSFxonYkzLNNwlLkaBjGFXQX6fO8ox3GzvHNG/vu/vaMfj70CmHyRd0SkIT91xyeitGGnIxEREREREaXEnS9vRb3diV6XG40dfbD19AMApowowgnHfI5m94u4e3ML2l02eGQ3BIiYWDwNF9V8DzXmiTEfZ3TTRkz+ehXMThuKHU3QyW4M6PJQV30adtV8Ay5D9j3Ca9DJuGpqC6aU9+Kd/RYs2VAKATKqCj2wmj346awOmAyJd0BOKxqLX0+ej087vsTatm147MDreOzA6zAIOlTllcFqLEGJwQy9IOIocw1+OPYiFd8dvJ2LlzwC1G8AvnwbWLfEu8q1aADKxgElo4C8Iu8ckjOuA8afqe7xiSjlBFlO7luSdBIEwQbgQJiXKgC0pvl0ouE5xSZbzqlVluULEt1hhOwmc07DBd97clKZXX42w1O63ns66l2tfo48r9hp8ZzUyq6W3ptWzoXnEUrNc8ml7Gb6HDJ9fC2cQzqPn+l7NTVl+nNTwvOKT6znlVR2s0FWdToqEQRhkyzLMzN9HoF4TrHhOcVGi+eULnzv2n3vWj+/VOJ7z433rtX3wvOKnRbPSS1aem9aOReeRygtnYuPFs4p0+eQ6eNr4RwyffxspdX/bjyv+Gj1vDJBzPQJEBERERERERERUW5hpyMRERERERERERGpKlc6HZ/K9AmEwXOKDc8pNlo8p3The9curZ9fKvG95watvheeV+y0eE5q0dJ708q58DxCaelcfLRwTpk+h0wfH8j8OWT6+NlKq//deF7x0ep5pV1OzOlIRERERERERERE2pErIx2JiIiIiIiIiIhII9jpSERERERERERERKpipyMRERERERERERGpip2OREREREREREREpKqs6nS84IILZAD84U8mfpLC7PIngz9JYXb5k8GfpDC7/MngT1KYXf5k8CcpzC5/MviTFGaXPxn8yXlZ1enY2tqa6VMgSgizS9mK2aVsxexStmJ2KVsxu5StmF2i1MmqTkciIiIiIiIiIiLSPnY6EhERERERERERkarY6UhERERERERERESq0mf6BEiDJAnotQFuF6A3AgVWQGT/dM7j5065jPkmGsTyQKnGjBGlF8scEWkUOx0pmCQBLTuBv18NdBwESscA330RqJzKC1cu4+dOuYz5JhrE8kCpxowRpRfLHBFpGGshCtZrG7xgAd5//3619/eUu/i5Uy5jvokGsTxQqjFjROnFMkcp9slXbXh3ZzNcbinTp0JZiCMdKZjbNXjB8uk46P095S5+7pTLmG+iQSwPlGrMGFF6scxRCv3q9Z14dt1+AMAp4y144cZTYNBx7BrFjmmhYHqjd0h+oNIx3t9T7uLnTrmM+SYaxPJAqcaMEaUXyxylyH/qbHh23X6cM6US158+Dhv22/GntXszfVqUZdjpSMEKrN45QHwXLt+cIAXWzJ4XpRY/d8plzDfRIJYHSjVmjCi9WOYoRX63ag9GFOdh/mnjcP60ETh5vAV/+Wg/evrdmT41yiJ8vJqCiaJ30uEbV3P1s+GEnzvlMuabaBDLA6UaM0aUXixzlALbGzqxraET1542Dka9N0uXHVeNT/fb8Y+N9bjhjPEZPkPKFux0pFCiCBRWZfosKN34uVMuY76JBrE8UKoxY0TpxTJHKntp00Hk6UWceVSF/3cTrYWYaDXj1S2H2OlIMePXH0REREREREREBEmSseqLZhw/uhQFxuBxaqeML8f2Q52ot/dm6Owo27DTkYiIiIiIiIiIsLWhA7bufswYWxby2injLQCAt3c0pfu0KEux05GIiIiIiIiIiLBmdwtEAThhdGinY2VxPkaXmfDBl7YMnBllI3Y6EhERERERERER1u1txURrIQrzwy8BcsyoEmz82o6+AU+az4yyETsdiYiIiIiIiIiGOUe/G9saOjG1ulhxm2NGlaDfLeGzA+1pPDPKVux0JCIiIiIiIiIa5jYdaIdbkjF1pHKn49EjiiEKwPqv2tJ4ZpSt2OlIRERERERERDTMbdxvhygAR1UVKW5jMuowttzMkY4UE3Y6EhERERERERENc5/Xd2CMpQD5Bl3E7SZVFuLzhg54JDlNZ0bZip2ORERERERERETDmCzL2HaoAxOshVG3ra0shKPfg70tPWk4M8pm4ZcjopwjyRLsfXa4PC4YdUZY8i0QBfY5U3ZinilVmC0iL5YFyhXMMqUbM0fZ6kBbL7qcbkywmqNuO6nS2zH52cF2TB6h/Cg2UcY6HQVBGA1gKYAqADKAp2RZfjRT55PLJFlCXXsdFq5ZiEZHI6rN1Vhy9hLUltXyAkhZh3mmVGG2iLxYFihXMMuUbswcZbOtDR0AgIkxjHQcUZyPonw9thxsx9Unj0n1qVEWy2TN5wZwhyzLUwGcCuBHgiBMzeD55Cx7n91/4QOARkcjFq5ZCHufPcNnRhQ/5plShdki8mJZoFzBLFO6MXOUzbY1dMKoE1FTZoq6rSAImGQtxGcHO9JwZpTNMtbpKMvyYVmWPzvyv7sB7AIwKlPnk8tcHpf/wufT6GiEy+PK0BkRJY55plRhtoi8WBYoVzDLlG7MHGWzrfUdGFtRAL0YWzdRbVUR9rb0oNM5kOIzo2ymiTHegiCMA3ACgA1hXrtZEIRNgiBsstls6T61nGDUGVFtrg76XbW5GkadMUNnNDwwu6nBPKfecM0us5X9hmt21caykH7Mbmowy6nH7AZj5rIHsxvM7ZHwRWNnTI9W+9Qemdfx83qOdiRlGe90FAShEMArAG6XZblr6OuyLD8ly/JMWZZnWq3W9J9gDrDkW7Dk7CX+C6BvbhFLviXDZ5bbmN3UYJ5Tb7hml9nKfsM1u2pjWUg/Zjc1mOXUY3aDMXPZg9kNttfWA+eAFFeno2/Bme0N7HQkZRldvVoQBAO8HY7LZFn+VybPJZeJgojaslosu3gZV1GjrMc8U6owW0ReLAuUK5hlSjdmjrLVtoZOAMCEiugrV/sUGPWoLsn3/y1ROJlcvVoA8BcAu2RZ/kOmzmO4EAURFaaKTJ8GkSqYZ0oVZovIi2WBcgWzTOnGzFE22n24G0a9iBHF+XH93fgKM7YfYqcjKcvkVy6zAHwfwNmCIHx+5OeiDJ4PEREREREREdGwsqepCzVlJoiiENffja8oxOHOPrT29KfozCjbZWykoyzLHwGIL9GUMpIko83hgsvtgVGvQ7nZGHeFQ5QuzCulCrNFpD6WK9Ii5pKSxQxRLtnd1I1jRpXE/Xf+eR0PdWL25Eq1T4tyQEbndCRtkCQZe5q7cdPSTWhod6KmzISn58/E5KoiXjhJc5hXShVmi0h9LFekRcwlJYsZolzS2tOPNocLYywFcf/tuHIzBADbG9jpSOFxRltCm8Plv2ACQEO7Ezct3YQ2hyvDZ0YUinmlVGG2iNTHckVaxFxSspghyiV7mroBAKMT6HQ0GXUYWZrPeR1JEUc65jBJlmDvs8PlcSFfnw9JkuCSQldRc7k9/gumT0O7Ey63JxOnTVkoMGuB+VL6fTKYV1LL0HxKUoEq2UpF7okyKTDToiBChAhRFGPKNutsUluydawkSxhAJ/5wzVh0OCT8+b0mbKnvYi5zWK61R9nOILXt9nU6lpkS+vvxFYXYzhWsSQE7HTVEzXlBJFlCXXsdFq5ZiApTBW4/8Xbcve5uNDoaUW2uxpKzl6C2rBaiIMKo16GmzBR04awpM8Go16n11iiHBWbNl69HZy/BxJKJ+KprX9DvA3OXKOaV1KCU2/OnWfHOFzb/dvFmK9x+h+aec0BRNgmX6ftm3YflO5fjRyf8yJ9tpVyzziY1xVLH+rcNk0kIcsjfL7rs9/jtCsDWM8Bc5iClzEwsmYT2XnfC1+JM1W3xlAGiWO1p6kKJyYDSAmNCfz+hwox1e1th6+6HtShP5bOjbMeaSSN884LMfXwdZj24FnMfX4c9zd2QJDmh/dn77P6L0Q3H3uDvcASARkcjFq5ZCHufHQBQbjbi6fkzUXPkmw3fnCTl5sQqHRpeArMGePN129qFsDltIb8PzF2imFdSg1Ju77lsbFLZCrffwNyrXdcTpVq4TN+77l5cXnu5P9uRcs06m9QUrY71Ucqk3Rn694s2/AS3zalmLnOUUmYO97QmdS3OVN0Waxkgise25jqUVH2MjbY1GJDiX4V6QoV3MZkdfMSawuBIR41Qmhfk1QWzEvq2wOVx+S9GJcYS///2aXQ0wuXxzjkiigImVxXh1QWzOPKG4haYNZ9GRyNc0kDE3CWKeSU1KOVWp/MklS3F8nAk92rX9USpppRpX9vC5XFFzTXrbFJLtDrWRymTf//h5LB/P6kyH9WFXAAkFyllpqXHkdS1OFPt0VjLAFGslu1cjgbz/0EQZDy95xVU5tdgwdTFqC4YF/M+xlV4F5PZ1tCJ2VO4mAwF40hHjVB7XhCjzohqczUAoNPV6f/fPtXmahh1g9/EiaIAa1EeRpUVwFqUx0YXxSwwaz7V5mq4PWLU3CWKeaVkKeXWqDMmla1I+wU4vx1lH6VM+9oWRp0xaq5ZZ5NaotWxPkqZFAVD2L/PNzCXuUopM23dwdfdRK7FmajbYi0DRLFYe3At/m/jb+DumYLTTL/A3LE3wuHuwh+2/w9sfY3Rd3BEvkGHUWUmLiZDYbHTUSN884IESmZeEEu+BUvOXoJqczWe3f4sFs9a7L9A+eb+sORbkj5vIku+BY/OXhKUr0Wn/B7//KQj5PfMHWlFYB0JqJfPaPtVu64nSrVwmb5v1n14re41f7aZa0qXWOtupUzmi8UpqftJu8Jl5tHZS/Dyxvag7bKlzkpV+4WGH8eAA7/e8GuUG0ehr2EexpZZMKFoGq4ctwAuqQ9P7lqEASn2EbTjys3Y3tCRwjOmbCXIcvbMIzVz5kx506ZNmT6NlPDNPeN7FMQ3L8jkquiPesSycnCk1aspJkl9dZnL2QUAt8eDwz2taOlxoK3bg5c3tuPH505BbaUZHa72oGwC4Ip76cVlv31SAAAgAElEQVTsKoh39cdYt4+0XTJ1/TDE7KpAjVVOo61ezVyHYHZTSJIl2J129Hn6IAoi8vX5KM0rDcp1pExCkNkOUZaT2R1aD5Yay1DX4tBknRVLnc3Vq8PKyeym0rM7nsXDmx/Gqeb/wepNlfj5XCOMeu9/xrqu7Vhx8FlcOuY6XDrmupj299aOw1i6/gA+vescVBbnp/DMc07ON5Q4p6NGJDovSLQVzCpMFWl6BzSc6XU6jCqqRL7owogCD0745hh/fgMzyBX3SEviqSPjyW6k/XJOUkontercaGWFuaZ0a+tri5jryJkU2D4eZsLVYVqss2Kts3mPR8ka8AzghZ0v4GjL0ehqHo2yQpe/wxEAaouPxVHFx+Ht+uU4vfIClOePiLrP8UcWk9l+qBPnsNORAvAuX0MSmReEK5iRVsSSX+aVspWa2eX8dpQu6axzmWtKl1hzzUxSJFrMB9vJlC7v1b8Hm9OGOePm4GDrACpLQvP/jRGXQYaMl/f/OaZ9jiv3LibDeR1pKHY6ZoIkAT3NQEe9919JSnhXXMGMsonm86pi2aTcklB2mSfKMFXqXOaYEpHC3Gi+LUGUIGab0mXlvpUoyytDbek0NHVKqArT6VhstOBk6znY3PYB9nR+HnWf+QbvXLrbG9jpSMHY6ZhukgS07ASeORd45Bjvvy07426MSbKEVmcrJFnC4+c8jukV0/2vcQUz0io1V9zzlYHGnkZ/WUiKSmWTclPc2T2SJ+mN/0Fry3Y0dtWjtbsBksedhrMl8kq6zo2hXlS9Lqbsl+LraSpW72WOKZVizZdRVMi2yPs6Uk9nfyc+avwIJ488GY12CbKMsCMdAWBmxWwU6kuw4sBzMe17XLmZIx0pBDsd063XBvz9aqDjoPf/dxz0/v9eW8y78M33MW/lPFz4rwux+JPFuP3E2zG9YjpXMCNNU2vFvcAyMOeVOZi3ch7q2uuSu0lQoWxS7oo7u702SO//BnVn/Ajztj2KOe9ej3nv3oS6jiRzShSHpOvcKPViSupiyn4pvp6qvXovc0ypFE++LDKw5LT7grN92n2wZM+6r5QF1hxcA7fkxqkjT8XBVu+X4eFGOgKAQTTipIrZqOvaii87t0bd9wSrGS3d/Wju6lP1nCm7cSGZdHO7BhthPh0Hvb+PUbj5Pu5edzeeu+A5rmBGmiYKImrLarHs4mVJrbinNOfNsouXJT6xtgplk3JX3Nl1u2A/cR4WfnJfcE7X3p5cTonikHSdG6VeTEldTNkvxddTtdoSPswxpVI8+RIHnKh96xdYduYdcBVYYOy1w/LWLyBe8XwGzpxy1YcNH8KSb8GYojF4v60Heh1gKVSe0/RYy2nY0Poe3ji4FP9z7EMR9z2+ohAAsL2hE1VTuZgMebHTMd30RqB0THBjrHSM9/cxUprvA0DijSNJ8n4D7XZ5z6XACojsuCT1Jb3iniTBNeBUf84bFcom5ba4sqs3wlVYGTmnrHcpDWLObbg8RqkXOf8YhZXI9TTO+lDN1XuZY0qliPnqaQ6pc8WeFlQsv3pwY7ZFSUUDngF83PgxTh5xMgRBwMFWN6zFAkRBudPRIBoxs/wsfNj8Or7q+gITiqcpbju2vACiAGw71Ilzp1al4i1QFuLdTboVWIHvvui9gADef7/7ovf3MYppLpt4JvDmXHaUiEwsLnAkq0bbl6rP56RG2aQ0yJZFLQqsMJorlXPKepe0RCmPpvKI9WLE9ki2lFVSX7zX00j1YRpylIo5IimHJJlBxXx53HHXuUTJ2tyyGb3uXky3eteDONjqRmVx9JXbj7PMQr6uAO8c+kfE7fINOowqNWEH53WkAOx0TDdRBCqnAjeuBm7f4f23cmpco1uU5rIpNZbB1t2Pls5eSM1fxH4zqzD3Tn9XM2zd/ZAkTiRCQ4S5QZCav0BLZ29CmZEkGbbufhxqj/L3R7JqWfsAlpx6r2rzOQFQpWxSiqm1EFeseUuGKMJSWI0lsx8Jn1OFeld22FJ/bkRDKc3B52yLWC+Ga488OnsJBHdBfO2QJKWlTFPs4r2eKubPHrbOlzweVT9vpRx7XAXMUxZTpV6IZTGtKMcJe982+xFY3vp53HUuUbI+afwEOkGHKZYp6HJK6OiVUVUavdPRqMvDsWWn4vO2/6CtrznituMrzNjW0AFZZt1JXny8OhNEEShMfLhxuLlsSo1lqGtx4Kalm/DoJdWofPea0AvZjavDH1dh7p2W9i5c/Y9deHr+TEyuKoIoRq+Q4sbHC7NTmBsE8aVrUH/eP3HbG41xZUaSZOxp7sZNSzehod2JmjKT8t8fyarYcRC1b98zOOdN6VhYBAPEzkPJ5SjJskkppnRjqlS3hRFX3mKlUI+JOj1qLZPDzzumUO8OuPow95l16p0bUThDMytJynPwRagXh7ZHPB4d7l9xALecKKM8nnZIUm8lBWWakhfP9VRpDsgBZ9g6v2/+Ksx9enfo5w05oTalUo7f+WIv85SlVKsXorQ7YjlO2DlIBwYg7n4j+Fgx1Lmax/s6zdvQtAETSiYgX5+PvYe9U0hUlcT2GR1vmYVNrWvxQdNr+Na4mxW3m2AtxId1rWjs7MOoUpMq503ZjbVAlvF9m3a4ow+yuwgjCkaiwlSB9l734AWvWBffBN6+uXcClY5BS6+MhnYnblq6CW2OFMxrw8cLs5fCDUJlgRB3ZtocLjz87h7cc8lUvHTzqbjnkql4+N094f8+IKtiwyZULL8a1f9ZgvJuG8SnZzNHuU6FxQnaHC5/XXnC6FLcc8lUOPrdaOrqUxwFEXEUQ5R6zDfvWHVhNSpMFYMLHSjUu3taXWhodwJAautfSjvNjMYLl1mHDZh8cfB2CvOIDX0fkAVUmCpgkMtx9RNf4J0vbKgsENK2MFdgmQZYbrKSQn0oS56wORI8Ljx05XF48vszYC3Mw01LN6HT2Z9Um9JXVwfmGGCeslW4euHhd/egqatPsQ4OW0dHaXfEWv+EtAVEMWzms3ruRt7XaV63qxs723ZiimUKAPhXrq5UWLl6qGKjBROLj8GHTa/D5elX3O6oqiIAwKav7UmeMeUKdjpmEd+3aXMfX4dZD67F3MfXYU9zNyRJhsvt8d9Em0wF8V3Iwsy903bpX7H4/cEGl8vtUf8NKX172GtT/1ikrggd1UB8mZEkCdeePh73v7ETVz31Ce5/YyeuPX08pHCNlDBZlef8GsJL85ij4UAhd3EtxBVQV/5kzmTc/8ZOXPHEenznyfX++jRQpHoXQOL1WJgse65ajl+ubgraLGX1L6VV1BylU7jMvjQPmPPrqPOIxdIOAeC9FqTphjrwuD4sN1lGoR36VacnbI722gf87YWfzJkMa2EeCgbaVWlTMk+5YejneMLoUlx7+nh858n1YetgpbpN1kVudyScl1ycR5z3dZr3WfNnkGRpsNOxzQ1zHlCYF/s+TrSciV53Nz61rVbcZqylAAVGHT7dz05H8spop6MgCM8KgtAiCMKOTJ5Htoj0bZpRr0NNmQn/fdZE/PTNQ2i79K9BFzLpquXKF7KAuXc8t23H9gv/hRvfdmBLfRcAoKbMBKNep/4bUmHUEmVIlI7qeDLjkYGfvbItKNc/e2UbPOHuxYfMEzVw/bto6w0/EoI5ykFqLMQVUFcOzV240QlRRzEkWo+FmfOsq7gWtp6BoM1SVv9SWmlqNJ5SZkV91HnEYmmHAMDi920h7ZBU3VAHHteH5SbLHKkPB65/F43Xb8Tm8/6JG9924CdvNqLj8uAcdVz+V/+XM772wsJzaqGXB1RpCzBPuWHo5xjtmq9Ut3WIJZEX00o0L7k4jzjv6zRvq20rREHEhNIJAIADNjcqSwQIEVauHqrGPBHleVX4qPlNxW1EUUBtVSE7Hckv03M6Pg/gMQBLM3weWSHSt2kjS7xziDj63Vi104aW7mLcfd4/UVkgoKVXxuiCMaiMdCE7Mn+IIMnQ93XD1lMPAP65ScrNKRju7xu1FHiByvZHC4aLgMaS7HbBKelw1xsN2FLfFXdmZFkOm2vFyYcD5rppae9FU2cHKpij4SGwkZ7gfEHlZqO/roxldELUUQzJ1GND5m0qkWQ8PX9myNxQKal/Ka00NXoqUmajzCMWSzvkpqWbsKW+C3ety8PD81fBJHogpHBuL1+ZZrnJcqKIFqkYs/68OejX178J/P26d5AHN/qhx/XL9vq/FAe8+RtfYYaol1VpUzJPuWHo51huNkasg5Xqtl6XhLII7Y6k8pLNczeGw/s6zdveuh01hTXI0+VBkmXUt7lx/Lj4vlARBAFTS0/Cf5rfQLOzAVWmmrDbTakqxkub6tHucKGM9eewl9FOR1mWPxQEYVwmzyGb+L5NC7wo+r5NE0UBk6uK0NTVh5oyE7bUd+HbfxscqfjqgvExHcO3n1cXzILL7YFRr0O52ZiaybN9o5Z8Q/Fz4dGC4cTXUQ0gX5KxeG45fnlp/JmJlOtY/vapzV144NK/ovz1a/05kq5aDpE5yk3JLsQ1pK6Mlruo+VSxHktr/UtplUw9p7okMhtLOyQwv/lmI4QU55flJneEy5etZwBdOgusRXno6u4POxq8IE8HwaxOXcw85Yahn6MgCBHr4Ih1dKTFtJiXQbyv0zRJlvBF6xeYUTUDANDS6cEUz17Mc+3G2N0udBaOQkPliXAZC6Pu6+jSGfioeSU+aVmFy8f+AILHhcK2bTA4WzBgqkRP+XRMGemd13Hj13acP21ESt8baZ+Q6aXMj3Q6viHL8jHRtp05c6a8adOmlJ+TVsWyQpoaq7VJkowOpwtOlwceWUa+QYcKc95wX706qTefC9mVJBltDpfqjap4Mxt4HiajDs1d/Xjk3d24eUYxRhaKKC0qRH5JFUQdH4U6YthnN5xYc+d2S9jT0o1b/rZZebsY67FUlaEcljPZ1dwKywlee8O9jye/PwOTK4ug14tB2w3zrOdMdqNR87OOVk6iliMV2pTMbnZmN9rnlnS24jjWsJbZ+7qszG66fN35NS7996W4ftr1+EblDJS9/gAm2D4BAEgQIEKGWzTgy7HnY/ukb8KZb4m4v1e+fhJd/Ta8oD8JI+v+Dv3A4Aj0/oJq1M38Jea+V4JrTxuHuy+ZmtL3lgNyvgLRfKejIAg3A7gZAMaMGTPjwIED6Ts5DYrlQpfMxVCSZHzd5kBzVx9++vI2bdwcaUPcbzyXspvqG+ZYMxvuPJbecDIK8/UYcEts/IU3rLMbSaw3KQ+/uwffnjEa5WYjKovyUF1iCupgifVYmup0yg45ld1cuVF1uyU0djrR0t2PNocLr2yux4/Pm5zQzXsOy6nsKknFZx1LvZyqcsTsAsjC7Mb6uamRLWZE07Iuu+n0+r7XcddHd2Hxyb/AuWseQr5tLx4auBJjTp0EXZ4RZT2NmNi0EWNbPocs6lA3+mzsmPRN9BRUhuyruOcQOr56AQ+LTXj6sA1Hl0xH54jT4TJVIa+3ERVf/Rv5PfV4xHQr1povwIpbz8jAO84qOV95aL7TMVCufwOhBbbufuw41Il7XtsR8ojBqwtmwVoUx/JWuWVYf3tm6+7H3MfXZTwTWjmPLDOss5sMNfPG7CaE2dWgaFlm1gEMk+zm2meda+8nQVmX3XR+bsyIpmVddtPpNxt+g1fqXsFKYQwq69bgoeJb8WL3TPzs9ODFf8x9dkxp+A/GtWyBAOCQ9Tg0l09Dv7EQpr4OjGjbgZGtO+DQ6XDO6FE41TwVN1d/P2gfgseF0VsfhrltO77r+iWevudWlJgMaXy3WSfnOx0zvZBM7tHC48JJnIPL7UGBUaedCe9JE1RbBCHJ8pGWxRi0UIYptWL8jOPKW5R9amohESIlMZQNl9sDa6EBj15S7V+sbvH7tqgLMjDruSeln3UGrsWB7+eE0cW4+ywrKgsEFHvsgFTFtoBGpbPOiXostXPLNimpZFvrNkwyWlC18z0cmnw+/vXVSRhh7g/ZzpFvweZJl2Pn6LNQe/gT1LR9gdEtn/lf7zRZsXP0Wdg74mRMcHyKjX378QPZA50wOK2VrDOiYfr/w+h1d+Eh6U9Yv/tyXHDChLS8T9KmjHY6CoLwIoCzAFQIgtAA4F5Zlv+SyXNKiiQBLTtDJ9CtnJq+C0S85zDkYlZgLEGvy6OdCe9JE5JeBEGSAIcNcPUA9n3ABw8CPS1xl4+UL8aghTJMqRXrZyxJqBS7sP6HtWjskbD4fZt/dfaQvMWwT00tJEIUTrgcX7XMm2PdYHOxwCjiuYvMKH3tSqDjIEaXjsFzl/8VspFZH25S9lln4locUOd3DogYmTeAkleuZFsgC6Szzol4LLVzq7Q/6xTA2caOSIrZgGcAe+x78F1HP5yFVTgw8Tw0bdPh6PLQTkcfZ14Jto2bg23j5sDgdsLg6YdLZ4JbPziid7JnHHY492FP3wFMNQV3Kkr6AjQfcwsmfnY/dnzyZ+CE36Xs/ZH2ZbSGkmX5almWR8qybJBluSarOxwBb+ed78IAeP/9+9Xe32vxHHwXs2fOBR45BnjmXJR278VRlWb87orpqCkzAYB/vpJyLnc/bJWbjXh6/szEMuHL2V/OBf54IrDyDuDsXwKFlXGXj6TOIxZaKMOUWrF8xkcya3juPIx87iTMePdKPHOBGXOmWsPnLYZ9pjy7RMkKl+OX5gGd9d4ycUSp1InS164N2q70tWtRKnUCYNaHk5R91um+Fg+p86e8MRcl7lZvOyUdx6ekpLPOiXgstXOrtL/O+qB7N7TsDKqjiYb6sv1LDEgDOL6rDfXTLkVDTx4kWcDIQldMfz+gN6E3rzSowxEAJuWNhh46bOz5Iuzf9ZUfjc2GGfiv5hcg99qTfh+Uvfh4tZrcrsELg0/HQe/vtXIOgSMbBSHkYib8/WpU/2A1TCNK8dLNp8IjA/kGMXWrV1NWEEUBk6uK8OqCWfFP3h6u0bTiVmDOA8C6R45ktj6mb2uTOo9YaKEMU2rF8hmHyWz569fisevfha4ozGTxMewzbHYL9BB7WzhagbRBKcc9zYDOABRVA6IIwRN+O8HjzXvK62nSDNU/a18b1dWb3mtxuHbKawu87ZSXvpf641NS0lnnRLyWu3oH27YNR+YGTCY3kerkoR2RN64GCqsSf2OU07bbtgEAJuaVw151NA5+7e0CGhFjp6MSo2jA+LxR+NSxA/MrLoEghJa5XdVXYsaB/0XT+09hxEX/m9TxKHvx7kZNeqN36Hug0jHe32vhHIaObOxsULxxsJjzMKqsAGMsBagsyufNAkEUBViLvLmwFsXRCa3UaCoaAZyzCHj+ori+rU34PGKhhTJMqRXLZ6yQWYM8ED5vMeYmKLtmA0TbLo5WIO1QyrHD5m0v+PIZQ95TWk+Tpqj2WQe2UZt3pPdarNROMZWl5/iUtHTWOYrX8iXHA6vu8j7NUzPTu3EyuYlUJwdihzhFsf2rVSh3eyCPPwsQBBzoNEAvyig3DSS97ymmcWhzd2J//6Gwr48dMwbrPNNg3vos4HEnfTzKTux0VFOB1TvXhu8C4Zt7o8CqjXMY+k2uw8YOFko9pUZTXol3JIGWHmXWQhmm1IrlM4638zmR3PBRftKaAqt3DsfAHF/2GPD5i972gi+frCcpFQLrxHWPeLOXrowp1fkDvek5PmUvpad5Zt2efG7C1bVXLfPWyYF470ZRbG/djmluCR2jjgMAHOzUo8rsgk6FnqCj8sZChICNjp1hX7fkA2/lXYCi/mbgy7eTPyBlJT5erSZR9E4WfOPqzD0ud+QcpJvWwi654JI9MOpNsAiAOPSbXF+jbsWtwRMUs1FFavI1moYuTmA0a+9R5oAyLEkS7CLgggxjvx2WfAtEgd/TZL1Y6ukjmZXe/w3sJ86Dq7ASRnMlLKby8N/UJVL381F+0gBJlmDvs8PlccGoM8JiPRri/BXex/ccNmDDk8AptwBrfjWYTy20dSj3BNaJDZu8mZvzAFB1DGAsCMlYSHaTuUaHa6d890XvExm372DGh4GE86R0La86xltHJpObcHWtqRyYfRfQvJ33bhSTbvs+fC3340xTFWTRu7jSgQ49Jpb2qrL/Al0+aoxV2Nq7B1eVnx92G3nk8Wg9WIyiz5Yj7+hLVDkuZRd2OqpNFDM+p4YkAHX9bVi4ZiEaHY2oNldjydlLUJtXDrF0THCjbsOTwPVvAbKcXKNqyCrYbJzlkGQ/W6Ub1N4jI20DG2ta+LZWFCGZrahrrwstQ2W17HjUslizGq2eFkVI1imoO+9uLFx7e2wZiLfu942s0Vr+adiQZCl8PVcyEaLOABgKgHN+Cbi6vaN2Pn9xMJ8aaOtQjvDV27IHmPdP4IMHve3Thk3eR1XDzFWnmN1Er9HsSB/WksqT0rXcWKBOHSmKg21mt8u7arV1CrNKMfti81OQBQEjqryjHDv7RHT06TCySHnl6niNzxuFD7s3o9vjQJHOHPL66dU6vLZ/Fq7buwrotQMFFtWOTdmBNVQOsvfZ/RdOAGh0NGLhmoVokSV4rloeNExfOuvnaIEFNl0lpILKxDsch6yCzbnJckSEz1aSZNi6+3GovRe27n5Ikqy8H98Naulo77+iCMlUAWlIHrXyba1SGbL3ceU1zVK5HrK7OvwdjkByGQgsK3ZHP1q6+9DiKdJs/ml4UKznXB1A4QhAloDlV3rL0qq7gG/c6R1lM0Rc1wKVZOKYlAKB9fajxwEr7/DO9VwzM2KdmOw1Omx+wrRTKDvFWz/Ek6eQfZsqUjvdRLi2jW23d//MKsVgx8EPAACjLJMBAF+1e8ec1ajY6TghbxRkADt694V9fWwRsC7vDOhkN7BrhWrHpezBkY5aoeJIQZfH5b9w+jQ6GnGoswc//HcHfnXhvzC5wghJNOK21+uxauda1JSZ8PT8mZhcNbgya6RHDYJegwDL+7+ByJXUco/CvHPyD1ZjT48JNy3dhIZ2J2rKTPjbDSdhXH6vdwXTKBmWJBlf23vROlCEymvfgFEQUSrkIb+wHKIoqvvYVAKUypDLw0dfNUtpjkRfPRRnHRspA7HkM3Abj0eH+1ccgK1rAHdeMBk/fXkbGtqdmDPViofnr4JJ9EDgaAVSUSwZjVjPOduAf3w/qDxJH/4O9kt+751y4sg+IQvY09ztvxbMmWrFw5fUpDTTkiQHHTNc+4WyxJF6WyqshP2iB+EqsMDY70DplS9AJ4oQzOHzk8w12u3x4HBPK1p6HGjr9uDlje348blTmJ8ckUj9EGueFPddeTTECCMPk2rTqty2oWGm6zC299swylCKQn0+AGCf3QABMqpV7HSsNliRLxix3VmH04qmh7wuCEDlyHE4WG/FiB0rYJxxnWrHpuzAWkkLVB6hY9QZUW2uDvpdtbkabd0ebKnvwqXPfYmzn9mH9c06rNrpXbSgod2Jm5ZuQpvDe4H1PWowb+U8zHllDuatnIe69jpIshT62tvXoe6MH0HyrdQGcG6yXKEwV43k7vc3ugDAWmhAWU8dhL/EluEOZz9srgO459NbcOmKS3D96huxvacFHX0DEbOXLkplyKjjo6+aFWmOxATqWMUMiMao+Rya4RvfnY/rzzLhzguO8nc4AsCqnTac//RutOoqOVqBVBNrHRqxnhtSnqSamag740eY9/Z1QfvscA5eC04YXYwHZulRsHQOhBQ+9dDmcAVdf4a2XyiLuF2QCitRd8H9mLftUcx57ybM2/Jb1A20o10sUawTFbPrcUfMmyRL2NuxFze+Ox/Xrb4cD+24FdefZcLDq3czPzkikfpBKU8e2RNUbyruu9etOEo26Tatym0bGmZ2v4EdeUaMKxjp/9U+uwFW8wDy9eo9ISAKIsbmVWNr75eQ5fD7PWOUgFWek6D7+kOgr0u1Y1N24B1OpkkS0N0IuHq8E2bXzPR/i9Xf1RzXY0OSLKHV2QpJkvDo7Ef9F9BqczUWnfJ7/Pm9Jv+2De1OFBh1QX/f0O6Ey+0BEPlRg7CvfXIf7GfeMbgzzk2WGxRWdHQLBn+jCwDuPsuK0teuDfkmdqC7JezjLX1SF365/o6gDP1y/R3ol7rQ0tui7qPNkuRdFKGj3vtvDI0xS74FS85eElSGlpy9xDuyh7Qp0orTCawUrZQBURQj5lOSZLQ4WkO2WbThJxhp8QSVGyC43o2Fr55v7Gn01vdp7IwnDQuo5+yO5pjq0Ij13JDyZD/zDiz85L6QffbJdvzy8tE4YXQx7j7LivLXQ68DgeVMjceiXe7kyxGlSbTrr94I++y7QrJ1+/s/Rp+kfFNqybdgyexHgrN76r2wvPVzoNemmDN7nx23rQ2tm684qYz5yRGJ1A+WfEvIfdN9s+7D7z79XVC9GWnfSvVaLI9uK17XJck7REzFtg0NL827XkWLXo8xJeP8v/uq3YBRKo5y9JmQNwpt7k4cHmgN+/q4ImBL3kzo5AGg7h3Vj0/axserM8n3DVXganmXPeZdsa9hE1rau3D1P3YNPhYAWXEI/dBJkGfXzMYzc56BTtBBgB73vvo1ttQPNuBqykzodQVfgGvKTDDqvR2R0R41CPtaYaX3/wTMZ5Lpx2QpSQErOkqFlbDPvguuikkQdTqcP82Kd77wNmwqC4Sw38TaOrow68+bQx5vkeSB8BmS+2DvaVPv0eZwZey7L3onjI8wqkwURNSW1WLZxcuY3WyhtPpogdV7szvnAcBUBjjbgXWPeBcpiDAaWykDTY4m5ceuJRkH2npgMPSG3caDAdSUmYJuWgLr3WhUXzyBcsOQes5183sx1aER67kh5clVWBl2n409jXhoxy+w6LLfo1rMC35MttcOy4cPQTxSztR6LNqo1yVVjihNYrn+FljhstaGzZaEAcVdi4KIWkMplk2/bTBrb98DsWET5Av+TzFnSm3b8iIdTEYRrc7WwWmDJED0LeLBUehZI5H6QRREWPItuPPkO1FiLEGnqxN//DOBieMAACAASURBVOyP2Na6Df/r+d+o+/ZIMuY+vi5svRbtfirigl623cDaB7z3hituHSxHVy0DBB3gGfC3vaWambCfeYe3PMgeWGSJ7YLhrteOHS2fA5XlmGAaAQBod4qwO3WYVZOKTscaAMD23r2oNobOaSoIQPHIo9BeXwjT7neRf+wVqp8DaRc7HdWQ6Hwa4b6hWnGr9+Z41V1o6ZX9Q/dfv/V0lHXvDWq8SVctR2vBROj1IlxyB3oHenHnyXfi2e3PYm3DWuxp34NlFy+DJa8cPz43Hzsbe4IuiHl60X/x9P2u3Owdneh71CDwQhn4eGnY14pHAbfv8P83kATwBjnbHVnRUbppLer6bEEr+T560SMYbynAk/85gA6XiNFhVu873OP9ttaX41cXzIK1KA/5+rywGTrYdQAuyeV/bXrFdNxw7A2w5HlvhKUwjShJktHmcMHl9sCo16HcbBy8gY02F06kty6IqDBVJP/fkNJDafVRAHDYvAthBH65s+HJwdHYCnX40AxIsgRBEPD4OY/DpDeh09WJZ7c/i1ZnK4w6I9ocLvTYmzBSfzBsvps63PjdFdP9j1gPrXejURoxseziZczqMCY57bA7muG64mkYe+3Ihxj+Gi2G5kyxnhtSnox6fdh9dro6/aPFnjv3edRd+GssXH/v4DX/wl+j1mCCCOVHE33XhViVm414ev7MkE6lWMsRpUks119RhCgawmZLLwR3EoV8ia0zoOLNn4W0O9yCAe6uZrz4nVFo6ZWx+H2bP2dGffi2bVWRGbb+A8Ht1VPvRe1Hf4J41s+jflFJ2pFI/SBJMjwy8NtPfxuSjXx9/mBntM6IpTechPnPbvTv+8nvz8DilTsV67Vo91OK1/ULnkeFr/w4moFLlwAlNUD7fmDlj4GeFm/n4+SLITmaUXfB/f4Rw7zfIgDAnrew3aiHDgLGmLzt4a/aDQDUXUTGx6IvRpmuCDucdZhTelrYbWZVi1h3YBrO3rsGkGVvTyQNC+x0TFaCI6kAKM/TYbai7dK/YvHbg/MtFgy0hzTexJeuQeulK9Cd7/A/qup7JMD3DZ3L44IoCphcVYRXF8wK6pgBEPI7X2eN77GroR2GvsdLw75mrgICLm52Z+gjhrxBzkKiCLuIkJV8b1t7O5ad9zR+cMZsGPQi5O++CCGgHARmGAh+vMVi8j4aFdiJ+chZf8DiDQ8AAO6bdR+W71yOa6Zeg3vX3avYiIo6cibSXDiUe3yrjwbqaQZemhf65c78Fd7OxTjq8I6+DhzuOYzFnyz2Z3LxrMWoMFXA8v/ZO/PwqMqz/3/OmSWZJclkMklICChCBNFaUWpVfm+FKuJatdpaN1yK1qKvYG1ta92liwtlqVpcqrigtdZ9paJQ36JWQQQVQRaFBAjZt5lJZjnn98dkJrOcM0sy2Z/PdXnFzJyZc8L5PvdzP8+5l1wn+5o7cJgVnO/8gaXxC4AZi3EYSzEZDbww9zj8ASVxkzwFosGRIB5FVUIPhDbc3a216QtZ9r17uOq9X3W/duztODPNZI4aT85ggKXTF3HtmusSfA0I6VA1qJENx/Br135wKytOXYGL7KVF6/k0ognI4EIN+JA05l814CP6TsmSgdun3R4z198+7faYzRLdaLCLXkR+6uwY2y372vjWmz+E5t2McYzlkTMeZ85bbnyBIGX2RN92yYylWE0mfvqvxLJBK46cF9r4EY0RhwyZ2oewH7lo1TfcNv1ebvvvLyPaWDZzGXWeugTdvXLNcXh9oTlcURT+tbk25jtj/N0U6yndeV0JdPst1etCZbie+mGsT/vshTD7FRqbdmqWvxDrrRHO1jf4zGqnwlKMSQ5t+exsNGa9iUw0Y81lfOn9BlVVkTQ2FMflwxvGwzi9879Qvw2KD+6T6xAMPsSmY2/pRSRVpGZS3FNat6WMOa/ujqRDVxRaMKp+zc0Th9PIde/E1sa7de2t3HD0Ddz90d2RJ2myLGlGEuhFF6RKL00n9VQskIcPuvfSXUt5fg7YSsHSHRXjl0zc+PLuhJT+cHqLVmqU7G4K1bRx7+Uvn/yFO6bdwdxVc5M6USkjZ3TGmKg3OoLQ23iWjaFNlfb9advwjmAHv/2/38Zo8qa1N7H85OXIkozZaKDGJzOmvZbKt25mRTjVqdONM7cY2Wbt1Z+SKmJCMPJo7GhMeCB07ZrrWTH1d7Gpp2/+Dvnc5T0+j+xtoHLV71lx5Dw6iifydZed3lS/CQjpsCMQ0Fk8h+b8bKZF6/k0gsFDQDJh0ph/A5IJU9Rxsizz9OanY1Jbn978NLccd0vkGN1osFNX4IqObpcMGB6eEWPPi169hDtOeQGz0ZB52QyrUzyoHIJkYh+i/ci61nyuP+E+ivIMlBfYMckyF759oaYfOrow5IfWtXUmtWup1lO687psjPVfLYXavoy3CV/xwWK9JYglGED5+t98UV7E0dZRkZd3NJkosfnJyWITmWjG5oxio/cr9vhrqTAn7oNIEiilh0ENeLaswio2HUcMYtOxt6SIpEqa+qlRg0z9yTPU4qSufQdAJHJLNno1N098KJoTjTPH2evGF8nSS7XSDqPTD5y5TrFAHgQk1V8G6N7L9lqwdqdJhTdpDIrK/JlWvtgXm9JfaDV260SWcH6yAnnLa6FrrZjK0q7UvE31m2jtbE3pRKWMnElW508wLEip8VQbzxlEwwYVbXsbUEJ6K7KZ6Swuo+aS11C8dZjbaxn1n78gTf8tkqX3TYhSRUwIhifJaiPrPhAyWylffkb3i7192BLwIW95DdeW11AqpuI++U7qvaFi8eFmdc1uNemcL9KiRxZN5GM44/Hu5kJdGRBB8imJOs6Z6+TqKVcntWvROg+XXSkwF+BTfCi2Ud0PvZurNO35RJcZY5fOtHxbXR/H09irsZMtH0zQd0T7kRuqWrlyeehh+dpfz8Bnak7ph4bt2qK3t3LOUWMospkpycuh0NK9tZ5sPeXMdbJs5jKq26qxGC14A14q8ipwWuL8V79H25dp3YM5f5RYbwli2fsJ3yhe3CiMs3Rv/u1sNDHO4emz0441hzY4t3i/0dx0BDhkTCm79pZg/Hwl1v+Z22fXIhhciE3H3pJkQZsy9VOjBplkLeYApIS0AAl7wuZJwxmPs6c5qDnRlNnKMEsO9jV39Lmjo5f2Mt4xXiyQB5BsFe2H7k6R0enQS4+5Fed/7ofT/5xwvFZ6S6HVyI6W7bF6OHERlYC85TXk9loqc1ysOHUFPsWHLGnXJUM1UtfWSZHNnDpyRq/On6jNNCxIS+OpNp4ziIY1ydoLU1O4Vp6k4mYP174TpfGZi6l0VCJlQXNaERMOcyEN7X6xqB2mpGoepLtZYivp1nUvHraEN03yMZLT9X1y9bpQJO+MG3E7K9m6v5MX/+vmgu/mccexC2PKvUTP+SItemQhyQZuXBvgypnPUWKVqPWoPLS2lQVnx0a2ptO4Laxzl8XF/x75v/plV3Tsucmci5REZ5oPdLp8HPUnz9AsFeBp8mSk2Wz6YIK+I5kfKenM+dGbebIsUVlsZ96JB/OzJ9f36F77gr6Ysi1Lv7800X81WUI1HMPlYqLqUzvHHivWW4JYdqzms5xQtO9B1jIAGr0yTR0G/ie/b1KrAQoN+eTJVr70fs2JBd/VPGZ8AXwiH8bJtR9AMAAGsR01EpBUtW/Ca/uCqVOnquvWrRvoy4glST2wOrc/0s0sTEWhJeOi6THn8tShBnx4FQPXvVZNbVsnvzmrMMHJNwXLYwod96WjU++t58LXL0yYlFectgJnrnO4dK/u1T/cQGi3rq0zq/pTggEa20Mp1eb22lCUYgYF1nV1cvJyXIFAyo7s5bZy7jh2IX96qYm6dj8Pz55KZbGdbXXtwqlPzpDTbrqkrfFkzb4yqOkYCAbZ1rSN+WvmRdUiXUJlYSVGgyGpLeyLukojYFE7bLWbLqk0lbTzqbehVw9bovVVbDfx2Kk2HC9fEpOZ8Y3hAC5+9GNuPn0yd762mWK7iZ+fMAqHTcbTCYeXjcZpy832P8tQYMRrN5v2KazzWk9tZHMmTIyN7UWd9ZiI4q7u1ZIk802HlYt74E9n2wfrR0aUdvV0WllsZ3eTmzrfroQ1VnyDlt7c64z8hmAAWqpCZWHcdfDpMzDjxlDDR4nhst7qDSNKu0n52ywWKDW8kmvkL4f+HFmSWLcnh7v+U8jco/ZwoKOjz079fOM71Pjruf/A32rWdQRYt/5DLmlcSvtFb2KfcFyfXcsQYlg47ckQW8u9JUkkVbaKpsecy16KBOQqKgvOLsIXCGIxy5HoMLPBjKzY+cF97/esQ6TO4rxH6V1Bn+gAPIBkW3+ywYgrrwIMOaGU6tP/jGIporEzPSdHVyeo4BiTeL6o6IcOfyfbazv400t7I3Uiw5oOR86oSpBCWjGqLUger4hoHAGkrXGtBjPR76UZDWs0GKgsrGT5yU8SUPwYZRPFliKMhlDkTq/r2HbZX0VRaJTBh5p0XGWrG7Bg8JJKU0mjxHrZ+CKsr/BG4jc5Rpyz36TcYMBokEOZGarK6qsmIwU7cZ1ezoI1dVy5/KvId6z9dRnYenUZgiFK1iJbFQXZU0elMR9bvjW5je1FdoOWv1rX1snFj67tkY3N+hpA0Cfo6bTB7WP2ox9TbDdx/Qn3RR6kFOeMjp2PFYX8YGNMt/QNVa1p32s9G98R6GBv+95Ym24wguMAMFshfzSMOTqibxnEeksQorMN9qzj83ETONBahNy18bejydSnTWTCjM0ZxeaOndQFmigxaUfbOsceitIgsfvj15gsNh1HBGLTMRvoLGizWTQ98ZTxRZK7Iwn2NHnSc3TiNxgtRVC3JeYJsXLe0yjFh7CjdUfm6V2ilsiA0if6i9J6qrS/hOvJRCdd2pQDPlxGM7VqIZc+sjrmkLCmZVmi2GaC2m09i24QNZeGLFnTeLJNyTiMBgNl9lBFsm7tdGI2GjAbTD23hV0ROsqaP7Lt/10d2/laZ1yJRe3wJx272auHe0migH2BIMeNdzL7+Byu//c13dG9M5YwMf9gZBXkui+Ru+zuUZFOwaHaaNnydwRDl143/ImKXJSbd5P707d0mm5E2dgM7HnkHEnGQE9tbF+uAQTZRUun4Xtf3eSN1HmEuAcpXfrM+fv5jOnqlr78rCf4MjgJo8GAJEkoiprUp9Sz8V+3fM3cd+Ym+gCZ6luPZBkggqHNN/+hUw2wVengpJh6jkZK7X7Mhr7Nch1rDqVzb/F+rbvpOM6Vx1fSARh2/adPr0UweBDWpQ8JFxeuKLQA9HnRdEVRqWvrjJwrmgRHJ+zIPXIiLD4s9LOlKqGLq/zsBTR6azW7BjZ2NALdtXDKbeUAopbIIKGv9afXTTKsi3hS6SSs39oWD8r+L2K06fLsYNbk2HpkMZrW6yLvqUv6N4TTas5+YC3T7lrN2Q+sZev+NhRl6JSdGMn0t42NJl47N724kYL2ZpYee3vatjCs+T1NHvxttfD382k88sLIhiMkH1fhRW00YlE7vOjT+VXDD1D2f4ESDG2oWMwGfn7CKK7/d2x37Pmr54X0qGF3i169hJumF4smMYLsEKcxWQmyYNqCmPGwYNoC5J5ulmj5wrWbQ6/TOxs7kPOToPekc+9Vd6INLHhpNrZAM+cu+4AfP/hBSp9Sy8YvmLaAZRuXAal96x6RQveCIc6O1WzNtRFAYVxX52pVDUU6js7ru7TqMCXGQixSDl92fK17jCTBXstExnq/xNfZt5GXgsGBiHTsQ/qzaHps7aUc7jn3cH71z036HSK1Nmna92t2/esMBnqe3iUYMPpaf5mmkibTSbR+l5xeTsnbFyRsfi+avZKT4rphRzSdQQfiaER66tBmIBtTxGvnyqPyMT39QyrtJaz43vX4rE7MnW6cOUWatjC+jtQHP6+krHk3Pqsz7XElugEPf/p0ftXwA+RnL8AzeyW5jjICikqjx6Ovx0BQ0+5+u8zKi3OniahxQe+Jm9s7DEYWf7KYG46+gQJzAS2+FhZ/sph7jr+nZ9+v98Byziqwl/bKxorGSUObVPdeUVQCvg7MGjbQYQ5t3qXjU8bbeIBf/ftXbKrfFDkmozIt6ZBC94Ihzs7VfFY0FnBzUNemY6NXpqXDQEUfp1YDSJJEhbmUrd5dyQ90TcRStZJNG9Zy+DHf7/PrEgwsSTcdJUn6LvClqqqtkiRZgN8ARwKbgT+oqtrSD9c4pEk3tSRZzcR0iF4AVzd5ufutrdx55mGML7FjMXU7OuF0wEJ/B8b4idJdp9n1TwlKqVMGVQk1kIcaCKKqBlClEVASdfDT69SmJPQkrT4+DVBRFeq99XT4O9nv7qDYbqIi36C5kLXIQX3nPYMOxNGI9NShT19qPBnx2imxSqFNm+bduJ4+P/J64NrPaFA6Exab8ZuWe9sVyhxjyQ0GeOCEB7AYLbT4Wnj0s0ep99ZrjiuxqB0Z9FltZJ2HNc1t7ZhMPvwBBZ/PoKlHVCN+ScakYXeN5hyK7YljUpSyGLn0+N7Hze1mTyP13nrmr54fOaTcVo4UtZyJ96cd5kKaPAHtc6d4YNlbGztQ85MgUXOFFhNNXn/a9zHVvW9w+6ip9/EtDRtY6+mObCy2m/DTwt72gO76LtrG13vrQzY2iqyXrOrhg3rBEMBdD/VfsfHgqRQiUWiyA7CzyQRARR92ro5mjLmUd9s+pi3oJs+gXdi5aMzBUAU1X6wRm44jgFS7Wo8Cnq7/XwIUAHd1vfZYH17XiCJcG+/C1y9k1vOzuPD1C9nWtA1FTT/MPX4BvKGqmcuWf4xBguK8nMiGYzgdcOM+b8iRi+bTZ1DPW9H9umMsDWc8ztMftrBkRvK0WJGiOvLobdpftO5PefFk/vjpXG48uxCbPT9Rm46xYDBTnJfD6EJrRNMRrMWhGo5R2uUnz4ReT4JITxX0BEVRCSpqjHZqPaqmbjfu82jaxHibvWBNHU3n/IM6cy4LPlzAZSsv4+6P7mb+kfNZNnOZ7rgKL2o1x4VAkIzwhk40jrHsa1ciTerMue0Jerz/+8u4+omtXPPybgI/fjotuyv8hJFLr+593Nzu/GQFS47/c4zfsfD4xcjB0MJay5/+qmkbv3tpo/a5dcZA9ANLYWOHHlqa27K/jd+9uCkjDSa7975AkFtW1dBwxuMxNrD5zMdZsCZU2mfKmHx+c1Yhl628OO31Xb+UrEpD94Ihyu4PAPhU9TLeWhZ5eUdjqIlMmb1/NpbHmEMRs1916Ec7Gm1OaiUXOfs+7pdrEgwsqTYdZVVVA13/P1VV1fmqqv5HVdXbgYN6e3JJkk6WJGmrJEnbJUn6TW+/b6iSaW08LdLZPImOrFmwpi5homTGjajFk/HMXsneyz5m/cznuHFtgLOOHMsExwRWnLaCleesZMVpK2KaGuilqDa4NQybonSlcVeFfor6IUOW6JQQLV2kQkv3N71/PZvbvAna9P1oBc1yQZKL6epYecVqmP85XPIq2JJvOIKouSToGQ1uHwte38xd5xwe0c5D61sTNmAazggtPrRsopbNdtvzuHbt72LHxNqbyDPliXIVguxjLUY5L1GzD61vxWw0oEjt3Lj2Fwl6bPHIbKhqpbatk12dVtTZr4bs7hWrdZt3ZeQnCIYVvb73tmK45FXU+Z/jO2URL36kcv1h97H8xJdZ9v3HefUjBVkO+bpafsV1a+Zx7ncKtc/dwweWgsGNluauemo95xw1JvJ7b+2P2Wigrt3PnLfcrJ/5HFWXfMSOM1+i0TaBunY/APNmlXPLB9cnru+8+uu73vrWaSF0P3zZ9QG15hz2BdqYELXpuLPJxKh+aCITpsxcjAE5ZYp1re1gJvk3s7ve3S/XJRg4UtV0/FySpMtUVX0M2ChJ0lRVVddJknQw4O/NiSVJMgD3AzOBauBjSZJeUVV1c2++dyiSaW08LdKpOxMdWbOhqpU5b8FNM5/j22VWjOYcsBYjyzK5jjJMJh+j8oMsGNudTqCX3pV2impUF8JMOwwLBie9SfvT0z1SkDlvublp5nOUWCVqPSq5aikOn0KhdoR+N201GelLpKcKeoIvEORfm2upa/Nx8+mTcVhMNHv9tOYV4JyzioCvk437PCx4q44NVaGul/E2MdpmF9tNPHaqDY+3RnsuUMTGjKAP6HpY45m9kua2dva1Kzy0tpX5MydRZDNT49G20UE1wJQx+Txyso2il8+KtbcW7WgcUcpi5NLjex/nM0qOseT85BkumzaO6uZO6pt9PPhOFdfNnBjxdfX8Coet2weIOXf4geWcVaKL7zBCT3MOiynm997Yn+g5/Jwnd0TWXZVOe8SnVA1N2nO63w2KU9837auSGpETCN0PW3atZaPrQMDLhK5oWVUNda6udPbfxp5JMjLK5GJrkkhHAEPxRErb3+eFjRsYe8L/66erEwwEqTYd5wBLJEm6CagHPpAkqQqo6nqvNxwNbFdVdSeAJEl/B84kVC9ySNLTmjU9qY0XTzqbJ+HImuiNx3mv+UMFjjXqL6WL2WjgpMklXDbtQMqcQYL4aWgLpWbFIAoXDxuyUZtLT/eeTgCZehwEVBMeQ5BSmxlJCpUI0D1PD/XVX3VXBf1LsvuVTL/paDtsSzdUNbNszQ6umj6eIpuZjiAo+SU0qT7mvbY2ZtETH3kebbPzg43kLD+JwKl39XouEAgyQpJpNzkJ5BUwKl/ijwcayM8xdUUAGTX12OxWuGl6MUWv/ijB3qo/XYWUV5ow/ixme4z/AaKUxUghbC+L7TlcNX08DosJjy+IxZzi3mvM6dLfz6f0p6tQHPkU5+Vw2w8Oo8Tenfaq51c0u7uzaqJ1p6gKjZ2N+AhiNluQVTvelg7xAHKIEp6/AU3NKWp3lFdFoQVJktjT5El5vzX9CVnWXXeFfcp6r0d7Tq/fDobcgV37yLJYew03Otuh5jM+rZyKKeBnbG4ocrXBK9PS2T9NZKIZYy5lnWczfjWASdLecjKVHgxfQ/PW/wOx6TisSbpiVlW1RVXVS4EpwJXAMcCxqqoer6rqxl6eezShzcsw1V2vxSBJ0pWSJK2TJGldXV1dL0/Zd/SmZk226nekqjuTTippT/6OQouJG06eiJy7n5+9cwlnvXIqN3/0M+o6d8XWLRlhhYuHinYzJVu1ufR0P945ihtOnsidr23mvIc+5OaXP2dPUwe3vfJ58vP0ob6yUXd1KDHUtZvsfiXTb7raDtvSkyaX8MtZIa2eu+wDfvzgB2zd30ahxZRW2n7YZucQgObdON9byNJjbu3bWk7DnKGu3f4krPcfPvA+37t7Dec99CHNHj/b6to5+4G1XP3EVu44dmGMHhdNX8I/P26KNE6KoXk3fl8HgWAwYfzVde7iicu/I0pZJGG4arfIZuaJy49OmNf3t3Ym9xt05nS/r4MfP/gBx9+zhh8/+AHb6toj36PlV4Q1C7G6S5gn3riQbc3buebp9aLmaIYMBu1Gz9/XPL2B+y+YkqA5oywxZYyDikILyy46itte+TylH5vMn0i17nLmOlk6Y3HsnH7MrThX/2HYrn2GGoNBu1mj+iNQg3wqBzjQUoKxq+zEjsb+bSITpsJcSkAN8nXHHt1jOu1j8EgW7LXrhb0d5kiqOjA3WJKkc4GTVVWd0/X7xcB3VVW9Ru8zU6dOVdetW9dfl5gRdW2dnP1AYmTLi3OnDaooqlRRPOn8HfHfoaKyef8e/vjp3ISneStOW9GdItC+Hx45MbHD8NCIdOzV4+7BrN1M6a3Wo9HSfX27jx8+8H7C9998+mTufG2z/nmS6EuxlvQqMrPeW8+Fr1+YXN+DlxGn3WT3Sw3k6eoX0HzvhbnHISHF6AegpjW0+NX6riKbOX3NRWlXqZhK4/eux2cvwZw/GqetdCRH1I447fYnWrb8sUu/w80vfx55bcqYfObNKmdCSS65ppxIJ+BwdG68vf3slBdwjS7g0rcuThh/y2c9iRrMQ1XVkRBJJrQbRW1bh+a8Hp7PNX1TT63mnP7ZKS9wxmNfaX4PpN+9Wm+euP6w+7hy+Vc99muGAUNSu/H27KmfHs1vXvgsQXPPXnkMkiTx+NqdHHlgUaQ8yvPrq/j92Ycn3O/e+n+Ku57Gmo34cmyYPY0431uI3F47VNY+Q40hqd2s8e7v6fzPvRxz4AHMdB3Bj8r+B4BnPrPz0pc27jz+a0z9VNMRoD3oYdH+FVxYdCpnFH5P9zj7+3/E09aMctVaDi1PUr9/eDNsnaEwA7mS2QOMifq9ouu1IUlv6xWF63eU28txWVx9tshM9VQu1d+hFQnk6QxizSF1XUpRuHhYkM3aXFq69wcU3Vo8Sc+joy/F4up1ZGY26q4K+o9k9yuZfvXe83QGE/QDoKqq7ndl1PE0Srty9Tpcb/yacjkXl3VEbzgK+hgtvVvNhpjXNlS1cukjW5CChbgsLowGQyg6N7+UoEYTmltW1RBQ/Jrjr6q5jR8/+AGtHYHhvuEoiENvXvcFgvoR5hZXwpwePO9pbllVo/k9YeL9irBm421xqvqPoubo0CLenpkMsqbmAAwSfG9iaSQK8s7XNnPJceNQNJpb9tb/ky1OXLZSyv95Ba6nzw9tOIq1j6Av2PU+m10HEFCDTLCWR17e0WhilN3XrxuOAHaDFachn686vkl6nOqsZKJUzbqtu5MeJxjaDORq5mOgUpKkcZIkmYGfAK8M4PX0inS6R/cXiqJS19bJniYPdW0p0lfiSPV3aHWE+7rejaeTSPpAmIRaZNGFi+d/HvopmsgMOfpS64qiIkmS5vc3e/3Jz6OjrwZPoNddU8N1oqIRtfYGL8nuVzL96r33db2b6iYvU8Y4uPn0ybg7A9S0dmAyytkZC8I2CgYALb17fMH0NC3LtOZX8tkpL1B1yUesn/kcc95yU9fuxyibNMdfs1sRXatHKMnsrm53a08gwS625ldGs7OfrQAAIABJREFUOgPHf0806fjBevNEuP6jqDk6tIjXWNhnjCZ8T4Mq/Pr5TTGa+/XzmwhqLJd67f91ze/qT1cRnPcZnZf+i6a8CSjDP7BJ0J8EfLDnYz4tCEXPjreFOlerKuxsMjK6n+s5hqkwl7LFu4tkmbWSawKypLJ/y4f9eGWC/mbAVjSqqgaAa4CVwJfAP1RV/WKgrqe3pFMvsT/obb29VH+HVmTE0ne2UZFfzL3fu58HTniAx2Y9xgMnPMCymcsSa5GFCxc7xoR+ikX1kCNbWldUhXpvPXvb91LvrScQDLJ1fxu3vfI5d51zeMz333XO4Ty/vir1eTT0lY3IzGzVXRX0D8nuVzL9ar334EVHsfSdbUwZ40io39jeEYgcP2VMPsvnTGLFVRORDG2Z1/sUtlGQJeJtq54WtfR+QJE1bfuel2NGspdw/j/2cM6TO6hr97PsoqNwaYy/2757L399JxShJiLIRh7J7G7SOTrOLhZYcnS/J1r3e9pq+d1LG5P6wVrzxB3HLuSv79SImqNDkHiNPb++imUXHaWpFb0sBa2NkWidHO46nAdOeICHTnoIVNKe5xUktrRbOP6h7Uz80yeccd/7omaoILvs+xQCnXxkhLKcQvKNVgDqPTJtA9BEJswYcyltipsaf4PuMd788QCYa9YTCA7PWvmCAazp2BMGe62FbHT01f3uNGs+ZqPeXrK/Q+/7X/vf46jx7mLe6mvZ694bWeRXFlYOl/TAkV0nJI5MtK6lXYBtTdu49t1uvSyZsZQ/v9HCv76oY8oYB1dNH8+o/FxcdjNGWUKW5R6NqWzVoBzC3atHpHaz1b3aIMMP7lsbqSkar6NXrpkGqOzv+Ib5q+f1i/0bwlrMlBGp3d4QbnoQbVuTaVFrLABp2fe6tk5+9+ImzjlqTEJdtCK7icaORjr8next9hMMShiMAZrdCv/8uInfn/Xt4V4rT2g3Dj27m+kcralZSU3Q/Z+nL6a1zcrdb+ymrt2v+X0xtlQ2h7pX+5SRUHM0GUNWu/HaKLSYaPL6e685VaG5s5n97v3MXz0/43k+fL5iu4mfnzAKh03G0wmHl43GacvN+r/DCGbIarfX/Gcx/lW3ctz48RxXOJmLRs8A4L/VOdy7tpBrplYztqD/Nx5r/Y08WPc8V5Wcy/T8qbrHjf739XzkLaf0yhf49hhHP17hoGHYTzbDcpUyUGRUwysDMumcq/fE2OsLpJ1qnezv0HtaHaA9suEIoXon1757LY0djb350wWDlHS1rqfdRm9jZHEAIb3MW30t536nEIANVc387Mn1nHn/WgBKCyw9HlPZiszsr7qrguyQ7H4l02/8ew6LOaIXbdsaRJHbIxuO0Lf2L9ud1HtTjkMw+GjsSLStybSoNRbSse+KouL1B/jX5lp+9uR6znvoQ3725Hr+tbk2VNO0a/yNso3Cbu3gtvVX8tN3z2Lh59cw/5R8Cq3GPv13EAw+9HSV6Ryt9T1auv/FmvkETLu54QcOiu0mzejamHnC6sJpy826D6+HsL3ZJ14bRqOcHc1JMoqqRDYcIbN53hcIUmw3ccMPHCz8/Bp++u5Z/PHTuezv+KbHc7dAEMPu99noHE2H4meyvbtlxo5GE7KkUmYfmJImxcZCcqUcvurYlfS4Tsd4jpB38N+d9f10ZYL+Rnh9QwC9RYRW57RwTZP4p3df1rRx52ubeXj2VCaW5vXYmZJliYmlebw4d1rMk8Mazz7RaEOQgJ52/zbrb5p6KcqLrZ+UjZpKepodoREMggwJ66emtUPTtpqNhn5tNJTJfJCKcDmOcD218MKrN3OEYGDpDy2GdVPToj8mwjT7mrhuTeyG/HVr5vVIr4LhSTbmaD3dW4wWfvefX/LbWQ8MqvqMwvYOLD3RXG9sq9loYN6scm7779wYWzh/tbCFgiygKLD7Qz4sPwhZbWSSvSLy1s4mE2UD0EQmjCRJVJhL2Or9JulxinMCZbX/YeeOrXD8hP65OEG/IkJ1hgDhie5w1+EsnrGYx2Y9xg1H36DZZU3r6d1d5xzOO5v3xzRA6M0TVa2nzKLRxshG74m9oijccPQNPDbrMRbPWMzhrsPZ696LLMmaenFarLH19C4+Kis1lfoqClkwdMkkykSWJUbl5+pGRqRr/9KttZeMbG4q6TZwEE0+hizZnIsVVaHeU0916x72ttXS6O6IpC9e8cQ6lr6zLaH+bny0UH9uyAuGLj2Zo6NtuIRRU/ctvhb2uvcyrjg3LV8iGzY6HYTtHXjiNQck9Qn0NCalEb9TZDMzrjg3I1vYX1oUDAPqvoSOFv5rVBlnLcVqCKXsq2oo0nGgmsiEGWMuZY+/jvagR/cYT37XRmPVuqRNZwRDFxHpOAQwG8zMqJjBBZMv4Na1t0bVwFuCy5qYNhh+euf1BdjT7MVkkPnZ9PHsbvDw+9e/pCTPxKLTK7DIQSSjGazFvW5aEC60HF9HSjTaGP7oPbGvLLHR2NHI3R/dHdHE7dNu5+nNT5NryE3Qy23fvZe/vlvDzadPjtQHcw10RKKigKcu1BUuS2NFMLAoikq9uxNPZ5Cv690sfWcbde2dKaNMZFQm2b38+8oJBCQTHlMhBZbQ4jgd+5dprT09wptK0YuXnm4qZaPJkmBwka25WEuvdxy7kGLPAdjMRqqbvFQ3ebl35daIza4otFBWYEGWpcjmJF0L9WzoNbM/QNjuQUEf3Yd4v+OkQ4tZdMqSSFRt2N/4yyd/odxWjs2UeiMzWzZa61rja1AK2zt4SNcnkIN2bvvuvdz231/G+K1y0J7yHLIsYTPlpG0LdbWYU4Ts9wqbJohl1/u0SxKf+Zs4pfA7kZdr3QbaffKANZEJM8Y8CoCtHbs4ynaI5jGdeWMJSCbG+7ewq8HDgS5bf16ioB8Qm45DAEeOg9989zfsd+/nhqNv4NHPHmVT/Sbm6YTlh5/eNbpDv89/9tPIZtD9FxzBgcFdWJ+YBc27wTEWfvIMlEzOaPLSamRQWVjJitNWjITmBgK6NdDh72S/u4NiuymyEL3iiXU8d/VhzIurc3fr2lt5cObDNLebGO+cENGLjJHqpk7O/a6PZncbf3qzJlL4feD+QAVqN8Pfz+/VWBH0H6karGhtkN91zuHcu3IrVzyxTr+5UJcWpL+fj6F5NwbHWHJ+8gxYJgMSsiSntH+9TYuO/tsemfUI93x0D6urV/fqAY9eOY7BlIYoyIywFp85/Rk6Ah0oqoJRNlLvqUeW5bTnZS293vLB9fz2iAc42FUe0U24/m64CUN4wzE8zortJu44ayG3fHB9/z2QFLZ7cNCH9yEcKVhsN3HLmWNw2GTaPQaeOuVpvEE3u1p38ZdP/kK9tz6kN4u23qLtqizJ3L/h/qyUroh8v85D2dL8HGF7BwGKovJNQzu7W2qx5oBkhFt/cAi3v/Jlgk8gywYeW+Pl+u/ch8Mm0+xWeGxNE78/K7175rQkfyCUlhan3IDryR8KmyaIZfeHrCtwEUSNqee4sym0zTM6f2A3HctNxcjIfOXV33RUZSOttgM5onU763Y1iU3HYYjYdBws6DwNVlSFHc07Yiap8NPbTfWbkqYoBRSVX/1zU0z6huxpoODN2SEHEEI//34+XPZmKA47jadnyZ4Gi7okIwMtDdz2g3u5+xXYUNVKdZOXgOLXTCVpdge55smPu5w5V+S7fvffqIiasxZSbD4gK6nVoQvuQbSFp657sQTdY+Wnq0I9xkQEzaAinSgVrZS2Xz+/iZtPn8zPnlyvH2Wip4U5q8BeCnQ3JAhdjALuWL1llGYap1fFUsS2lth5YMmMJdx0zE0ZbSTFEy7HEb8gztq4EwwYdZ66BL/h6c1Pc/WUq9OK3NLTqzUHjJLKv66YREtbO3vbFR5a38r8mZNiOl+HNVXd5OVPL8FvZz3AhJJcck05ff9AMtV4FVGQ/UMadrOnRDfmuO2/13Tb/BmLGV8wHqvJyj3H35P0AbjWnHH7tNtp6GhgU/0moPelAPTSqF+Ye5ywvYOAZm8ndb5d/PHT7ocidxy7kBtOPpjzH/4oxicospm57sRJ6d+zODsjW4t1H06mrcWcro2YLI4lwRBHVWHX+7xfVIJZ8jLeWhZ5a0ejCYOkUmYf2E1Hk2ykzFTElo6vkx6nOCfwrbZVvPRNHeceVZH0WMHQQ3hZg4Hw0+BHToTFh4V+1m4GRdGMNrh17a1c/q3LU6Yo+QNKQvqGw6x0O4BhmndDS3XCufXItDumYPihpYHb/vtLfn5CKIS+otCCUTZp1r+pbQ3EpBHpRdTk2zqzk1qdZHwlJeDTHiu+9sy/S9DnpGOX9FLawqmhulEmeloI6GwYaujNLKdZa0/j843tezW6vc9DluVedVKPLsex9tczeHHuNNHIYBig5zecWXlm2nO1Xm1IVAMuzw6sT8yi7LHvcNTbP+KvMy1MLLFFdBM/zjZUtXLpI1uQgoW90mvaJBuvPZ0PBJmTid3MkO7GHL+Mtfmr59Ps3ofL7Ah1pE6it2T+dZjelgLQm3P8AUXY3kFAh9IaicKGbv+zzBlM8Akymi917Iys0t0tPUqbaWvRE2W7szSWBEOc5t2obXtZbfBzaN5YTHJ3PFm4iYxxEOz2jM0pY3tHFR2Kvma9BRPIlfw07fykH69M0F8MAhkKdJ8Ge+p0ow2cOc5IWH58seGAEqDeW49qaGL5nElMGZMf+WyzTw6F5XehVEyl/uIX2Jvnov6CZ1DsJZFz6yEKwwv0NFCSb2T5nEmsuGoiOQYjS7+/NLJwjdRtfKcmxpnzBX24LK5Ik6TFMxbjsrjwJZmYMiLJ+EqK0RwzVoDQ7407Mv8uQZ+Tjl0KpxNHU1FoweMLJo9Y0NGCYrIkFnrX0ZtTJWY8zKiYwSOzHsEX9MUWidf4vM9d22c2VzRZGjqk21hAbywUmAvS1k24NmS0/b7j2IUcVmBFfvaCGH3Kz16A7K2PfFZvnOlt6qf7d6XdWEHPdhvNPZ8PBJmT7D70kiKbmYNKdBpzuOugvSalXpL510BWSgEkGwvC9g48iqqdkaMQ0PQJZFmiyG4iJ9eDX2qgsbMhsuZKxw/QszNpaXHa73G+t7D7gCyNJcEQZ/cHfGk2UaN0MCV/fORlVYWdjSZG53UM4MV1M848miAKW7z60Y7eglAzGWfzZ7R4/P11aYJ+QqRXDwaSPA0251g0Cw+X2coosZUAJITkL5qxiGWfLovU+1r040Us/7eN93c0YyssRTnvaeRnL0Cxl7DtlN9z7QfdzWmWnnwnlW/djJzk6Vk2GxkIhiZ6GiiyG/n1+3Mielo2cxlPnfoUHr+Pr+s6uPuVvdS1+2OcuVxjLvOPnM9Na2+KfG7BtAVIkoSiKqmjYiKprF6QDGCygMXZnS7X02gLa3GoZk50ParzVsDr12X+XYI+Jx27pJVO/OBFR1HmyMVhSdK0SEMLykUvsq2zITade8ZiKk0OZC29Bf2YDWZuOuYmnLlOVFTmrOweK5FUcA29mttrhc0damQ5hTeTJhd6Y6HF15K2biJ1Sk9dQUewEzMyTgUMiielPc0kbT/dvyujJh9atvsnz4Reb93TZ9F3gjiS3YdM0BpLEkiSom0XfR4UW6JvHK8XvXFSZi9j5Tkrs1KbXJSwGNzkGrWbu1hNZg4sSIxijLdDMypmcNURV3Hd6utidWbM1/YDdOyMnhYLcgp4bNZjeANezDkOsIeyiXo8lgTDj13v825eATIS384/KPJyrduA2y8PeD3HMGPNozAg87l3B0fYJmoe48914TUWMCW4nU92NzFjUkk/X6WgLxGRjoOBJE+DtaINlh57OyUd7ciqdkj+dauv48zKM7t///d1/Gqmi1evOY4DXXnIpYfCnFU0nvdkZMMxfOy1H95O47l/A0nSTTfSvCbRqXpEoaWBJTOWcM/H98To6aq3r0KSJMbklXNoaQUPXnQUq6+azCRLC7KnFhQFRVEiG47hz9209iaq26pTpwGGU1j+diIs+TYsPxVqv4TGnd367Wm0hSyHinTPWQXzPw/9zC+H9trMv0vQ56Rjl7TSow4py8dp64oyURRo3w/NVaGfYQ1paKHR6khM5149n0ZJ0dRbowxXvX0Vc9+ZS42nhuvXxKZ0RdJeNfTq/GQFS2csFjZ3qNAHKbyZlDXRGgu3T7udl7e9nFw3cfqXVXDlOqlwN1Hyt5MwLpqEVP9VSnuaSRpiun9XRmVdtGx3uOFCH0bfCTQw5sJpC+HS10M/jbmZfV5nLDV6G7nno3u4fdrtMTpfOH0hsiGXRllOqRfNOWPGYkowUm4dlZVSAKKExeAm3Nwlfm4tsbnSsldnVp4Z2XCEKJ3JpLYzUfbWqZBwHQumLeDmtTdz2crLmPvOXK5692oaT7s70aYJRjTqrrW8mZfHwbbR5Bm7o6p3NJoABrxzdRiTbKTCXMpnnm36B0kSnY4JHCFtZ/2upv67OEG/ICIdBwNaUTTnPU19MA+p3c+EnCJWTLkBX44Ns6cR55u/Q26vRf3pKjrUgG4aVfTvfnctDpuZfS35mI0Gimwl+Dz7tFNT2mvgn1fodkZLp1OrYPigKCoNbh++QLBLO2ZkOVEDiqKwunp1zGfDqXyyLFFsM6HWbkOK0rn6k2fw2Z2aOpSQUqcBaqWwvDw3tLjJzQsV2O5NtIUsxxbpVpTsRG4Isk4quxStY4vZgMko4wsEaXD7QppGTd5pNU4Lvva92vbTUw8/uA9euSYmQtaHGjk+nOYa/9kOfye1aiGurmj08Ofl6b+l0iFs7pAhiw00wrrtUDvTTrGPHwuyJCMjc8txt2jqRlFUWryd5LduwxClO37yDOSNiv1b/n0XnPlAyM4msYHh1NFUpFuuJeOyLvG2O0y2ou8EqfHUwVNnx0aWOsZmNg50xpLv8jdYXb2aho4Gbjj6BgrMBbT4WpCQ6MgvAYmUeomO5vX53Zjrt+N88Rrk9lqU856GksnIht53k053LAiyi7bvGruRmOl6Jt4O6c3lPtTkdiaus7vsGEvlRS+GtNhVWuhX//5VpIlM5Hs99WAbJZrHCEK469nctpvd+aO4tHBSzFs7m4wYJJVR9sETxT8up5w1betpDbrJN2h3p+50jGd8/Xq+/HoXoB0RKRiaiE3HwUDUU3k14MOrGLjutWpWbl5NRaGFd+eMx/XkDxM+5vd1sL0poJtGFf27ub2WOn8+0/66PpLeUVygk47oaUy5SIrp1CoYtiiKytb9bQmpQaEn9bEaqPfWJ00BVd113RuOAM27kf5+PuY5/9L8nDfgJRg0oCiqflSAXuq0ydqdxhId9dLbVMdsfpcg6+jZpWgdF9tzuOHkifzqn5tiND3J7k3QZzIbqJvO3bIH3lsIs/4AlkLwNoGtGLPBFDk+nOYa/9nttR1c+shqZk0uZtHslVjkIFKXxuLHm2AQk6UGGtG6veXMMRml2Kc7R4fPEWjdz7fevCBB/+qlbyBF/y3V6+Cd20KvQ69tYLrlWrJW1kXY8P4jC+NADfhi9df1HSZJptxWzqb6TcxfPR8I6eGmY26i1FoCkpSWXmRJxqUE4bHTY65VfvYCPLNXkusoE1GJQ5DkvmvixmO6c2u4IVxYV3pzudlgTm5nNDbT5afOxjVnFdjLqffWUx9VJzfyvS17IEdkOAi62P0Br9mtGJE5Kn9CzFs7Gk2U53UOiiYyYcbljGZN23o2e3dwjP1wzWO8XX+HtOcT/METMRkG0R8g6BXiTg4Wup7K1xtKOOnhLazcXMeUMfksOb0clCBc+BxUTO0+3jGWrfU+lqzcy23fvTcmJH/RjEV8WvMpi2cs5omTn+CRE5dR0FiF327hH1dP4pYzx7Bo1RZk1Z6YVnDMrTjfWxhqMHPqXexVfMkLtguGNQ1uX8Rpg1DXxSueWEeLtzMhDTWcqjSjYka39mY9giPHESroToC95z4calgU1nLzbhxB7bSSfOMo7nxlFw3u0AJFsyi8Xqqc3xObxhKOenGMCf3szQIzm98l6BeidXzV9PGRDUeAYruJQOv+kGZm/SHWznYtkLW058x1JqQ8LzvhfgIlk6n60SPUlB5CYOMzsPJGkOWYVL5HP3uUBdMWJDTpWLIytHBZubmOkx7eQr2hRGhsKBJnlyIN22Qymk+jdfvXd2oS5vpspNiHz+EwK9obREow0ca21xKQTOnZQL2SBV3olUUoMBdQ466hqrWKGncNBeaC7JV1ETa8f8hCKntIZ4nfkeM3sOC4hQl+Q0VeBU5LkbY/ctIj5JvyE/0Irc1RewlG1Y/aoq1bweBGz3cN+5M9RVbt3HFst+5e3vYyi6b/OS5FfwmyJLPXU0O9wYBSMDrRznRpLjDlImquXU/VdZ9SM/tFAoTKvDgVEkuqHHMrzk9WiFIQggid3/yHV+12jsgfhy2qdIWqhjpXjx4kqdVhyk3F5EgmPvfs0D3GW3AQKhKTlW1s3tvaj1cn6GtEpOMgwxcIUt3kZcqYfB452UbRqz/qDs0/8wF45zZoryV43tPc8kING6paufsVuP6E+3DYZCoceRRbHMjjT2Xe6vndzWWmL2LZp/dEmsvcNv1e/AGlO60g0IG5divOt24GYNvJd3Lth7ez94MUBdsFw5qwHqMptpvIb90GcWl4cslkxjvGM/eIucxbPS+mqLbZYOaqt69KbFjUXktQhcrCSpbPehJvoANZktnXFOQPb+xmQ1Urt54e1G8iUDAeOT6F5cwHIK9MpMsJIkTr2GExRf6/287+sFs/P7gP3r0jFNHV1aFaryFBpaOSFTMfxueuJReZ/UEfV625Osru/pmDv/drjNbihDSuXGNudyqVauTqJ7ayoarbwapu8uILBAfk30vQS6JSeDUbtqU5n0brNnquP6TcisWUk5UU+/A5aj0qYxxjE1Jh/XIObWc8TtGrl0TGSMMZjxMkn5Ql3uNSCBNKFqCd3lhgLmBb87aY5gyLZiwSJQaGGllIZW8iH4OG/mo8Ofzh5SZuOfWvlDmMyJKM1WTBZS2MaOKggoP4+RE/Z360LxzXaHHp95dSmVOEHK39iqlwwm2YnzxdV7eCwY2W75qNOdXrU/jTS01cf8J9lOQbGWWRcX38N1YcPg+fvQSzfRRtqp/zXzs/ub03mgkcN4+vjjyP6969OkafB/s7MD5+GpX2ElbMuBFf0UGYm6tw/ud+5Om/Fb6tIMKq6n/TYpY5vujbMa/XtBvw+OVBt+koSzJjzWVs9GxFVVUkKTGKXDFacVsrOKItVNfx22McA3Clgr5AzJ6DDLPRQEWhhZumF3c7WdBdq+7c5TBnFa35ldS1h9rJb6hq5crlX/GLp3dhooAWf2tkwxG6msmsiW0uc9t/f4liaI+kFZTbynHZSpHba2n83vWhDcd0CrYLhjVhPUZzx4mjuut+QXcaqqeO5s7myIYjdGunuq06sWHRjBtpPvNxPKbQIsFIAbMf2s70P23k/Ac/Z0NVKxWFFsxGg34TAV9zaCHw01UwbyNc+gaUHALOg8TiQBAhWsfNXn/k/zXt7CvXwLT5kYVmo4RuQwLZYMSVV0F5/hh8+aOYv+a6OLv7C+pN5pgNFpfFRbm9HGeuE5c19P8mCiL2PExY+4IhSFQKr2bDtjTn03j7u6GqlTteriJXcmWlyUX0ORasqaPhjMe7o8q69O82FXLj2gDrZz5H1SUfsX7mc9y4NoAkp6FNvdqWnrqYw6LHhcvioqGjIaE5w3Wrr6OhoyHmOLHhOMhJ1tAnTSTZoKm/2nY/G6paufDBL/n+XZ9x0YNfISn2GE00dDRENhxBu9Hite9eS6NEqIZjWPvH/7q7Zino6lYweNHyXbMxp5qNBura/Vy5/CvOWrqZnz+9my8PuBhb4WSKbRVgzI08YIck9t5aTP2xP+O6Nb9I0Gc9/lC6dfU6XE/+kPLlP8DlGId8+p/Fxregm842nlEaKcfEIfYxMW/tbAo1kRkzSDpXR3Nw7ljqAs1U+/brHuN3jOdIww7W7xL7DsMJYbkGGUU2Mw/Pnkq5XdZOdQKwl1JgyeHh2VMjk2q4XkmRzaxbcD2+uYxKoPuAKOfQN+pbmRVsFwxbwnqM1tlEl1m3TpOe9ixGS8JrbmclTfZKCiw5uudKpWlf0BfSbl4pFB4YSpezuYRTJoghWlvL1uzgnnMPp6LQQolV0tZy6WGRBbJPSdHAoitV068ENY/zq7GbiamuD2K1LxiidOnCl0ZDCz36Qxfhc9S1+5nzlpvPTnkB3/9uQv1pSP8Flhzmz5zEvNf28j8Pbmfea3uZP3NSetfQw5p+/qBfeywpqceSYJDRy1T2IptZU38HFFlTjgs9HcX7wj7FByWT8cxeyd7LPqbTMSErNVkFA0df2c74761r99NuLGQfLgx5pan9hTCyjF9VtO1c/BiJWvsJ31YQ5tMvnmVjbg6n5FUix0UM7mg0YZRVSm2Dz2ZV5oYe7qxzf6l7jLdgPA7a2P+N/jGCoYdIrx5kyLLExNI8gm2e0FPX+K5/XbU8wse9OHdaQmc2vYLrCc1lDOZQ+pOnLqbQsbmzMXkBbo3PiIlweKKlMxPNuto0Gwy6TWGiKbeVYzblUlpgjxT17omm02oiIPQ6/MjwnsZry2I28MLc4ygINmlr2WyNNI9JS3uKgkk2ah5nkk0p/5xk2hcMbXpju/pDF/HnsJplTEoLUtAH3kZkJcgki4/VV02miXwkOYNrCNf00/Fj9DBFNV0Kk+5YEgwyejn/6o0BIOW4MMnaOtLyhWWDgVxHGSaTD4KNPdKtYPDQV7Yz/L0vzD2ODr+CQQKL2YDDkrmvqmvn4uuHhrUnfFlBFA9v+wf5QYWjRx+X8N7OJiNl9k4GYw+WPION0aZiPnZ/wdnOGZrHeApCzWRGu79gb7OXcodF8zjB0GIQylEgyxKmvJJQDZm4VKfoWh6yLFGcl8PoQivFeTmRyVSrMPuiGYuWk6y2AAAgAElEQVR4edvLkd+Xfn8pTrMjVG/pkRNh8WGhn7WbcZodiQXbZyzGqQDBgOZnRJHt4UuMzmwmpM62UN1EDW3qNQWoyKtI0FOpJCOj6p8rhabTaiIQrikm9Dp8SPeexjWwkFEj2nLacijJyyUnvzSlnU2pva7rcb3/14SC8otmLEq7K6ae9gVDmx7bri76QxeRcxTkUti2HelvJ8I/Lw1tutRsRGrehal2EyX+vRTbTOlfQ7imX5LxpYXL4mLRjEU9HkuCQUKW5l+tMZByXCgKLr9P0yYn+MJdYzH8nenMC4LBT1/ZTlmWKMnLZazTGvEneuKratq56X/G5etM1J6lKHYsvXodNO/SbdAlGN58uO9D3uvYx0WdMiazPeY9RYWdjSYqBlk9x2gmWcaxs7OaGn+D5vudtgoCci5HyDtYv6upn69O0FdIqqqmPmqQMHXqVHXdunUDfRn9R5pPtRRFpcHti30KLKk0djRGCq47chw0dzbH/u6pw9e6B3N7Lc73FiJ3NU5gzioUWzGN3kZ8fjfm+u04V/8Bub0WzlsBa/4EW1/vvoCuz4Qjg4YpvfJWho122/eHnB57SajunaUw1PW3/MhQWjMQCAap8zYQUPwYZRPFliKQVOo99fgVH6agH9d7f8b49XsZFWdXVCVG02k1EQhfb3zEwvDXazTDS7vp3FOdBhZK8SQafc2xGlJJaWeTai/qegJTLqL+f67DbzBiMuTgshZjlHuXUKBl30fQhuSw0G6PbFc/Ea2vErkV02MzQ2PmklcBqbu2XbhJV8khEVuv+X3xf6vZgextyDg6J6AEqPfW41f8mGQTLour12OpnxkW2u0VfTz/pmOXA+O+R/33rg/Z5KCfok3P01JxFD7XBMwmG06Lzlgc2VFlw067/WmDY84lm5FVO16fojl/R+xc0I8p6Av5xnVbQv61rRgKKiCvPKTF8FiqmArfvyVUf1o0Oopn2Gk3nqAS5Mevnkt7/RYeNk1g/7fOinl/b5uBeW8U86NDavlOedsAXWVyWoLtLN3/DD92zuSHzhM0jzlg3QJ2NnbywlFPctsPDu3nKxwQhr1jP6Q8uBFHuBZOEhRFZev+Nq54Yh3VTd5I3ZKJpXkJUQHh3zU7AYe7CVevg4AvVNhdCcJjp8c6jM9eCLP+ELvpKGrdjBzCNbqad8OzF3W/Pv9zIKTHbbVurnji84gen7j8O/gNe2P1dsytVNZtQf77+WkvQMLNBnp0vdEIvQ5t0rmnGg0slDV/ZNvMm7g2qpNppKtkCv0l1V7U9Rg3PMWoDU+FXp//OWRhw1HPvo+gjcchT49sVz8Qr68Pfl5JWXjM5JfDk2cnNrO79A3979PyLdLs1B2PUTYyyjaqp3+aYDDQh/NvKq2pAR9S8+6QTT74ZFh5Y+RaXNC9+amnyzT8b8HQIJt2KR3C9r7bvr6vO39H7FxzFSw5svtLwv71/M9DWoweS9Pmd284Qnejo5H1MH3E8tL2l/iqeTv3NjTRediEhPd3NobKkAy2ztXRFBjsHGAu4722DZxd+H3NLtYdBeM5pOlNNn2zHxgRm47DnhH/SGRQE5ceqBU+3+D2RRYMANVNXq54Yh0Nbn2nTrMT8Ie30/i962Pr1ug5jLa4FBNR62bkEK7RFU3U/W9w+1j89haWnF7O//1sAktOL6fe26Cvt77eAExxvYIhSDr3VMN2NR55YWTDETLrItzr60mXOJvf4u3M2L4LBOkS7z/sbVe6tawEted/Naj7fZq+xbvX0uhO7scIhilGM0w8Dc57Ci59PfRz4mlZmX91tdZlzwOSqVvLlkLx8HEEk0orfUVG67NoP6JiamisXL4SJClkM6PfF3oesbj9bv6y4S8canJwksdLW9G4hGO2N5owycqgbCITzbetB1Pjr+cL7w7N9z354zERQKr5DI8voHmMYGgxIJuOkiT9SJKkLyRJUiRJmjoQ1zDoSbMWji8QjExoYaqbvPgC+gsD3U7A9pLYujV6i2l7qah1M1JJUaNLVYL8YZqRo97+EWMeP5qj3v4R5fk63Vutzr7fAOxhTTHBICade6phu3z2kh53Ee719aSDhs3Pb91GsT22eUYq+y4QpEu8/7BgTR0NZzwe0nDrXp3NdP2C7rq+ReseUVN3JGIpguNvCEUZLj8t9PP4G0Kv9xJdrXXZ8ybyu7XsbRIPH0cwqbTSZ+fNZH0W9iMmnhZKnV55Izw6Cx47JWQzLUXdfobQ84jlb5/9jYaOBuZ5Zbx5ZQTNtoRjdjYZKc/zDcomMtEcajkIq5zLypYPNN/3FlQCcLi0jY1VLZrHCIYWAyXJz4EfAu8N0PkHPxrpgfz9/NDrUZiNBioKYxcBFYUWzEaD7leHu6tFU24rx5w/OrYmiN5iumBMKIx//uehn6KOyMhBlkP3W+f+F9JK0auXxOg2t2GHtt463X2/AZjiegVDkHTuqYbtMttKtHWYTgf03l5POmjYfMOzF3DHibEppqnsu0CQLvH+w4aqVm5cG8B/2dtQPClUwzl+/o/PdIj+Pj3for029IuOHyMYpngb4B8Xx/qx/7g49Hov0dValz2XZAM3rg2wfuZz7M8/DP+PnhIPH0coqbTSZ+fNZH0W9iNOvVs7ddrb0O1njJ6qbZuFnoc1e9v38vgXj3Ns2TEcXbOVdo0ox6ASbiLTMQBXmBlGycgU6yTWub+gqnN/wvuB3EI6c4qYIm/nk92imcxwYEBqOqqq+iWgmcMv6CLNWjhFNjNPXP4ddrfUYs0BTyeMLSgJNZPRIdxdLb6+idNWGlvfJnoxHV9MW9QNGbkkuf9G1Z+gW+fqP7D07Ptia+nNWIwztxgsThQJGr31fVfgW+h1+NF1TyMF2z01sdrRsF1OS5G23Uuzi3A619MrdGz+RJeZikJLTE2oZPZdIEiXIpuZh2dPjakZOn/mJAx5eSBLIU1rzf9oN2bQ9C2OuRXnWzd3n1SkAY4c+rCmo64f22XPi2xm5s+cFNH2rMnFLJq9khyjRJMMPlTMnY2DqqmToG9w5DhYMmMJ81bPy/7cnwQt+5p0/pZlUFX9MRPtZySxzYLhyeJPFgNwYdFRGPz/oK3ooIRj9rYZ6QzKVOQP3nqO0Rxj/xYfu7/guca3+UXZRQnvdxSMZ6pvJy+JDtbDAtFIZpCQ4MCbLMiOsYld/+LD5yUVv2Evf/w01vFCqkSvEZIsyVQWVrLitBWpN3rEho0gA6RwWmuUbuX2WipzizX1plfge7xjfEy3dbEwEMSTsjh8nO2SIX27p3O+Pu1+qTF2cIzFZM7lxbnTRmr3akEfIssSE0vz9PUlyyi24m7dd23SALpjL2aMIeF87ZehBnVhRBrgyEHHpmXj/suSzHjHeB4/5fFQ519DqMN52CZradtsNbK9ZXu/NRQRDDyKqrCjeQcPfPoANxx9A84cJy6rizJbWY/vebq+QEr7qkW6Y0aszUYUG+s28ubXb3LGQWcwruEbAM1Nx+1dTWSGyqajVc7lGPu3eK/tEza6v+LbtoNj3vcWjKe89iN2fvMNijJV+L5DnD6bZSVJWiVJ0uca/52Z4fdcKUnSOkmS1tXVDc2UHEVRqWvrZE+Th7q2ThRFjX2/a/F84esXMuv5WVz4+oVs62wgeNGLMeHzqkb4fE8LJIe7q5Xby2McNUH2GKraTaXXpOik5MsWp6betPR7/4b72d60PXY8NG1DUWPrgPXqOgVJGQraTdf2Reukod2PM6coY7unaaM1NKl1zrS1qTN2JFsxxXk5jC60UpyXI5yuFAwF7Q4mZFnS1Zee7us9TbpjL8a3sJYiT/9tgqYVi0vYbg2GnXb7sKZyeDPpkjcv4dQXT+WSNy9hR/OOGJscr+1mn75ue3wdSWz9SPJR+lu76f7bhv2E1dWrmb96PrPfms2clXNo7mzu2Xkz9AWiNVhkM9Pg9iW/ZlGHvN8Z7HZXVVXu/uhuHDkOThl3Cnn7PqPDWoTf4kg4dkejkRyDQrHVPwBX2jOm2b9NkdHBQ3XP0xpsj3kvXNfxIN8Wdta7B+LyBFmkzyIdVVU9MUvf8xDwEMDUqVOH3IytKCpb97clhNdPLM2LOPd6i+dHT3qCxlNewGFWaPbJ2A2jOAApZqd4oAokC1IzFLWbjl6TkiwlXwMt/Z5ZeWYkDQa6x8OK01bgsriyc52CpAwF7aZj+7KlEz0bHa3JXp8zw7Ej0GYoaHeooKf7h2b+LT2/Q0PTisXF1lq3sN0aDDvt9qFNy8Qmh8m2v5zM1gMjykfpT+1mMsdm+573RHcZXbPwA/qdwW533/rmLTbVb+Lywy4n12Amb8+nNI2arHnsjkYTFfmdDCUTY5SMnOWYzuP1r3Lvvif4TfnlWOVcALz541CQmSJvZ/2uRiaU2Af4agW9QVixPqbB7YtMMhDqXHbFE+tocHdPeHqTYk2bmzMe+4r/eXA7Zzz2FRc/+nHM5yC7BZJH0lNZgfb9TkevKQmnfTjGhH4mcZa09OvMcaZ0ErNynYIhjZ7tkzBGNN3szY5OMlm49EqbGYwdgSBb6M39eroPKkr6fkecphs8AWG7RxJ9ZNN6spmU7YYiDW4fi97eys2nT+bZK4/h5tMns+jtrTS4fcJH6UMy+bfN9j3v6SZmRnoQfoCgC3/Qz+L1izkg/wCOKz8Oa8MOjL52Wl2VGsfCrmYTo/OGRmp1NOXmYs4qnMH2jmpur36Q3Z01AKiGHDrzxjLVsIP1oq7jkGdALJkkSWdLklQNHAu8LknSyoG4jv7AFwhGJpkw1U1efIFg5He9SbGhLZj0c9BdTDv8+Z4WSA4/hTv7gbVMu2s1Zz+wlq3728TG4zBF/34rKfWaTbT067K6UjqJ6YwrwfBGSzuLpi/h1he/iWh6X3MHxfacmM/1RCeZLFyENgVDiWRzv57u9zUHuO279/bI7xDjQ5ANerKZlC1/OYyiKFxy3DjufG0z5z30IXe+tplLjhuHoihC531IJv+22b7neroLBg1J10tCD4Ke8MK2F9jr3ss5lecgSzJ5ez4FoM01IeHYqhYjfkViTP7g71ytxSGWcZznPIn6QDO/rVrKcw1v41P8ePPHc7i8g0++aRjoSxT0kgHZdFRV9UVVVStUVc1RVbVUVdVZA3Ed/YHZaKCi0BLzWkWhBbPREPlda1JcMmMp//y4KennILYpzMpzVrLitBU9KootnsqOLPTud1AlpV6ziZZ+y2xlKZ3EdMaVYHgTr53lJz/J4jdb+dcXoZo81U1efvbUeq49IfaJcE90ksnCRWhTMJRINvdr6f6OYxdy7xt7uPuVZq4/7D6Wn/gyy09+Mm2/Q4wPQTboyWZStvzlMEEVfv38ppix8+vnNxFUhc77kkz+bbN9z525TpbMiNXdbd+9lztf2ZV0vST0IMiUjkAHD256kEpHJYcWHQpA/p4NeO2l+C0FCcfvGGJNZLSYkDuGq4rP5RDLOJ5veodf7F7I23Y7NtWD2rCd+vah+7cJRPfqvkFRwFMHAR8ug5knL/8OFz/6cUwdjyJb99NYrW7SDnMh153oZvPedt3PRX8+WS2RdBBP4UYWevdbVVUenj01sgidNbmYRadXYAnWQnvf1JbR0m+qLsNFNnPMdSYbH4JhQpRdDdc5kuVu7exp8kQ2HMNUN3kZ57JRUWjplU60bLRex0qhTcFQInoumDImn5umF1NilcgPNiKrpbG6l820unOoa6+lusnLHS/7eXj2VEqtechSekWkxPgQZISG3UeWM7LJ0WTDXw6jqqquHyV03ndk+m+bzXsuSzKFxjFcf9h9OGwyzW6Fu18JpYLmBxuhOaBZh1HoQZApz259ljpvHZcfdjmSJCEFA+Tt+4z60UdqHr+jyYTVFMSZG+jnK80uVkMuZxd+nynWSfyr5QMW+DawvriIw/d9yUdfN3Lqt8oG+hIFPURsOmYbRYHazfD386F5N5JjLAf+5BleveY4PL7/3969x0dV3/kff31mksmNEBISLuGORBChKlIVxK43hGrXy9rtzdZd++vFra7tby/dtv7219p2u792u72w3a7deq+02lapN2qVaqt2ixWUi6AYLgIhQAiBQEJCLvP9/TGZmMAkMyEzc87MvJ+PRx6EmZzkc+a8z/d85zvnnG+YUF6Q0SWhk252HOugOHNsKSs+cyEdXd0DLpcs0U/h+nagYn4KN0AHUDLLYNt75tgiVnzmQoJ0U96yFXtgCRze9c4semNmp3ybx+skBgKW1v1DPHZCuxoriwNlurggmFhO4rRtib5xUTYlk0T3m6oR+dy1tITRT/xlv30sMGZ2v9xXFLpTy3bP/hXo6mDWiFDcPpFIvHY/4cGkFPVbB+tH6TiQOl6/toFAkK8+trvfhzX3XllCwX1XDNg/idb8xK0LKe48RJ7rJJDXhjECUCakv+Pdx7n39XuZPXo2MytmAlByYAvBzjaOVp18aTXA1qZ8JpYeJ8HP/3xvakE1n6i6jj8cXcdv3BrGTnqRgq0f1KBjBtNoUbIdO/BOBwkiA48PfZhy18yE8mKqSgsSPjAGAkZVacGQlzsV0U/hoqf/x/wULtoBvOty+N6cyL8NmyOPS0YZbHsHAkZVST4Vnfuxh2/ol2Ue+nAk4z6Qzv1DPBajXT0xiwNlurKkIH5Okty2KZuSKaL7zVcvH8foJ/4qbnt/Stk+Yf+yuy+n/OhWJpQVav+QgSXQ7seVwn5rvH6zjgOp4+Vre+J2/+rl4xj1WAJtJ47yo1spuO8Kgt+fi92t91AS21Pbn+Jg+0GunHZl72Ole14D4EiM+zke74rc0zGTL62OJWABLho5jy+3hjhQ0M4zB/+Ftq62+AuKL+lMx2Tr6njnwBN1eFfkcR9L6JPDgTqAn1gVmWFNMkbc7X3sALTsz8gsSxZKoF0d1tkPatskR0X3G1d4OHXtvfYvORXJ6E+nMHten3En3jhxu4+jMbGcqh2UBDjnuH/T/UwqncQZFWf0Pj5yzzpayybQHSo5aZm3D+cTdpk7iUw800tq+HbD7/ncGOP/vHgH3774X7FsOaUzh+hMx2TLC0VOre9r1OTI4z4X95PDDB1QldgG3d5dHdB6IGOzLFkmwXb1lM9+UNsmOSwQMIL5Balr77V/yalIRn86xdnT2Yy5qe92T7jtVDsoCXhpz0tsb97OkqlLegfWAp1tjNi/Keas1QDbo5PIlGbXmY5RDWXTuOxYG1MP1vDMrqd4+u2nvS5JToEGHZOtuCpyL4/oASh6b4/iKm/rSoYMHlCVIcoLwbqfwdU/6J/lDy7PjixLZkl1u6q2TXJdKvcx7V9yKpKRSWVPUi3RnCqLkoAHNj9AeUE55407r/ex0vr1BLo7aR4zK+YyW5vyGVnQRVlhdk7+erhkHMfzivhocxcjbAr/8vK/cKj9kNdlyRDp8upkCwQiNw/+xKqMmWwl7MI0tTfFnwEwemA98abeGoTKPsVVcMmX4PlvwJJvQElV5PKPskm+znIiEs67+EeK29Vw0WiabnqKjtYGQi0NVLy6nMDFX1TbJrkjRftY2IVpCgTpuOlJQo1bqXj+GwRaGtR3kPiSkckh9lvVP5AhOyGn4fwimgw6ju3rnyG9h5I4dh/Zzeq9q7luxnXkBd4Zoinb/QrdwRBHR0+Pudy2pjwmZOlZjgBYgANl03jPoTf47oHbOVr5XX604Ud84bwveF2ZDIEGHVMhEEjf/TmGOStf2IWpPVTLbc/dRn1rPdUl1Sy7dBk15TUnd7QycEBVTlF0W//5d7NqW8fM+yXfo6awikBRRcavX1ZLUbsadmFqm7f1z8Ti71EzqoaAV3lI0WyrIoMa6j4WJ6cx29vrfqD2VhIX6Bmsiebs2IGhtYdD6LcOqT8s0ldP2zlohk7MohlYcOiZlqy1YusKDGPRhEX9Hi/b9QpHK2fggvknLdPWadQfzePMqqPpKtMTDWXTmHdwM3mNjvPmLOKhNx/iI7M+wuSRk+MvLL6gFi6TJWFWvqb2pt6DI0B9az23PXcbTe1NsReIvikZNSnyrw6S2SsLt3XMvD//OZr2rdcsgjlqwEx0HPamoBTOtiqSNAnkdMB9K0BWHE8kDZLRHibYlxlyf1jkBHEzFB1Eb2+Ge98L35mlY7wA0B3u5rGtjzG3ci7lheW9jxc076HwSD3NY2bGXG5bUz4Oy9r7OUY1lE0DYEFgM9Pz30teII/vv/p9j6uSoVCvL5MNNBPasQMJ/4qO7o7eg2NUfWs9Hd26sbFknwHzXlAy5H1HsoPv2sAktOsiKZdATn23b0nmSWN7qLzKcCWUIR3jJYb/qf8fGtoauGjiRf0eL9v9CgDNY8+ItRhbDkbOfpxclp0zV0cdKRpDW/4IFgU3s31vMUumLuGZnc+wqXGT16VJgjTomMmSMBNaKBiiuqS632PVJdWEgrqxsWSfAfN+rEmzCOYo37WBmuFSMkECOfXdviWZJ43tofIqw5VQhnSMlxgerX2U0lApZ1Wd1e/xsl2v0F5SxfGSypjLbWnMZ2xJB8X5WX6mrBkNZdO4KLiRTbvaWTJ1CcV5xdz9+t1eVyYJ0qBjJkvCTGgVhRUsu3RZ70Eyev+RisKKZFYq4gsx837Bl6l44d81i2CO8l0bqBkuJRMkkFPf7VuSedLYHiqvMlwJZUjHeDlBU3sTv6v7HQvGL+g3gYx1dVBav27AS6vDDrY0hpiS5Wc5Ru2tmEmFa2bMkVqOtoa4eNLFrNq5ip1HdnpdmiRAE8lksiTMhBawADXlNSy/arlm65Os15v3K5fT0dkamU316X/WbKo5zHdtoGa4lEyQQE59t29J5klje6i8ynAllCEd4+UET257kq5w10mXVo/c8xrBruMDXlq950iQY50BpubKoGP56YQJsDi4hvU7z2HxzMU8u/NZ7tt0H19e8GWvy5M4NOjod4PNDhkIEK6aRdMnnqEj3EUokEdFUdWQZ1wNWIDKotinbYskU9iFaWpvit0ZS9OMvQELUFlcCeEKCBbC++/TDME5zpM2cKC8Jzjb6qD7kkiSxcxbAjkdcN/SDO3+5pftM4TZp5Py5/rkVW2s9BrC/hCvPxE2aBo5jo6PryRkQSoCIQJFFWr/cpRzjkdrH2V62XQmjJjQ77nyHS/RnVfIkcqamMu+1Rg5O3bKqNwYdOzMK+JA2VSWNq/lCztvZPG7RrGweiGPb32cW86+RWMZPqdBRz+Lztp34qdhY2ZHBhxdmNrmbb0zpUVP468pr1HHSHwn7MLUHqqNnVfHoFlPieiMliLpFqdtj5fNQfcltf2SZIPm7VTa0Hj5F2/5bft4cKxWGyu9krg/DJir4grd7yxHvd74Otuat3Hj7Bv7PxHuZtTb/8PhsWfggrGHa95szKckv5vKos40VOoP9RWzOKd5Jc27dtPVXcbSqUt5oe4FHnrzIW4951avy5NBqI3zszgznDW1N/UeuCAyQ9ptz91GU3sTEDm4NbY1Ut9ST2NbI2GX5TeZFV8bKK8Nxxqob9lDY+t+wiPGRH5Ys/lJkvmqPRzm7JXx2n7JHenIddLzptlb/S1Lts9w9g21sblnwLwkcX9QruREK7auIBQIcf748/s9PmLfJvLbmzk0fu6Ay0bv52iW6ir9Y0/FLAAuCq/hrb2djC0Zy1lVZ/Hwloc53n3c4+pkMBp09LM4M5x1dHf0Hrii6lvr6eju6P007YanbmDJI0u44akbqD1Uq4FH8cxAed3bspclK67khte+Re3SrxGeOD/ypGbzkyTxXXs4zNkrB2v7JXekK9dJz5tmb/W3LNg+w9031MbmlkHzksT9QbmSvtq62li5YyXzx82nKK+o33PlO14iHMgb8H6Oze3G3pa8nJlEJupYYTlNxeO4IriWdTsj+83iKYs5fPwwK7ev9Lg6GYwGHf0szgxnoWCod4a0qOqSakLBkD5NE98ZKK9NxyOZrG+t57bVd9D0nr+PPKnZ/CRJfNceDnP2ysHafskd6cp10vOm2Vv9LQu2z3D3DbWxuWXQvCRxf1CupK9VO1fR2tnKRRP6TyCDc5TveInmMTMJ5xXEXPb1hsjjp5W3pbpM39lbMYv5gS1s37YfgFkVs5hUOomfbP4JzjmPq5OBaNDRz6IznEUPdifMcFZRWMGyS5f1HsCi9wapKKzQp2niO7HyeseFd3DPxnt6f6a+tZ6O4grN5idJ5bv2ME7bHs9gbb/kjnTlOul5G2b+JcWyYPsMd99QG5tbBs1LEvcH5Ur6erT2UcYWj+X08tP7PV7cWEtBS8Ogl1av3xeiKK+biSNz75Li3VVzCOKY1/wS+5u7MTMun3I5tYdreXnfy16XJwPQRDJ+FmfWvoAFqCmvYflVy0+aXS/6aVrfg6g+TRMvnZjXgAX4xupvsKFxQ+/PVJdUEyqbHMm8ZjOVJPFdezjMGVkHa/sld6Qr10nPW5pnJJYhyoLtM9x9Q21sbhk0L0ncH5Qridp1ZBdr9q/h+prrsRNuyjh66/OEA0EOjzsz5rLOwYZ9BZxW3kYgh+7nGHWkeCwNxRP4i5YXeWTbX3LVvGIuGHcBj7z1CA9ufpALxl/gdYkSg1o5v4vO2jdqUuTfEw5yAQtQWVRJ9YhqKosqew9c+jRN/KhvXscUj+GWc245OaMjxsXMusip8mV7GKdtj7v4AG2/5I505jrpeRtm/iXFMnz7JGPfUBubO+LmJYn7g3IlAL/a+isCBFhYvbD/E+FuRr+1iuaxs+kOlcRctv5okINtQU6vyL1Lq6Pqxp7N3MDbNL61BYD8YD4XT7qY39f9np1HdnpcncTiyZmOZvZvwJ8DHcA24Cbn3GEvaslW+jRN/E4ZlXRR1iQbKdcisWnfkKFQXiSdusJdPLbtMeZUzaG8sLzfc2V1a8lvO0Tj3GsHXH7Dvsj9HGtGH0tpnX62q+pdnPn2Myw8+GuOtp1FaVGASyZdwsodK3lw84Pcfm7R3o0AABjVSURBVMHtXpcoJ/Dq8upngS8657rM7JvAF4F/8qiWrBX9NC2dwi5MU3uTDtqSkGRmVNmTwQw3a8qX+FGyj/PKuWSLePuGsi59peM9kzInAC/WvUjDsQY+cPoHTnpu9JZn6AyVDDhrNcD6/SFGF3UyuqgrlWX6Wkd+MVtGncO1TX/grrcOsuCsKsoKyjh/3Pn8auuvuPWcWykrKPO6TOnDk5bOOfeMcy66p6wGJnpRhyRX2IWpPVTLDU/dwJJHlnDDUzdQe6iWsAt7XZpkOWVPUkn5klygnEuuUNYl3ZQ5ifrFW79gVMEozqo6q9/jweMtlL/9B5omnIMLxD4vrLMbNjWEmFGRu2c5Ru2dPJ9iO07lxsd7H1s8ZTHt3e2sqF3hYWUSix8+Xvk48Guvi5Dha2pv4rbnbuu9EXN9az23PXcbTe1NHlcm2U7Zk1RSviQXKOeSK5R1STdlTgDqW+p5ac9LLJqwiGAg2O+5im2/I9DdycFJ8wdcfuP+EO1dAWZXatCxecR4XgvN4b1Hn6D1SAsAk0dOZlbFLH765k/pCufumaB+lLJBRzNbZWavx/i6ps/P3A50AcsH+T2fMrM1ZrbmwIEDqSo3Z4VdmMa2Rupb6mlsaxzWJ24d3R39Zn6DyEG1o7tjuGVmJGV3YMnMHSh7yabs9jdQvtq72pOWYUkOZffUJdqOJrv9lghlN75kZU99huRSduMbrB+hNtQ76c7uI7WPAPCeie/p/4RzjNn0OMdGjqd11KQBl19dV0hhXpganekIwJuTL6bcWgi88FDvY4unLGZv615+u+u3HlYmJ0rZoKNz7nLn3JwYX48BmNlfA+8DbnDOuUF+z3875+Y75+ZXVVWlqtyclOxT/UPBUO/Mb1HVJdWEgqFklJtxlN3YUnGJibKXXMpufwPla0fzDl0m5TPK7qlLpB3VJYKpo+wOLpnZU58huZTd+AbrR6gN9U46s9sZ7uTR2keZWzn3pPuHltavo/jgdvZPvwjMYi/fDa/sKWR2ZSt5frhW1QcCY8byjJ3P+XWPEDqyD4Czqs5iTPEYHtz8oMfVSV+eRNbMlgKfB652zmmo3iPJPtW/orCCZZcu6z2oVpdUs+zSZVQUViStZsl8qbjERNmTVIqVr69f+HXuXH8noMukJDsk0o7qEkHxSjKzpz6DpFuszN1x4R3cuf5OtaE54ukdT9PY1sglky856blxGx6hs2AEByeeO+Dyr+wppKUjwLxxR1NZZkYxg+fGXkWXC1D9238HFyZgAS6bfBnrDqxjw4ENXpcoPbyavfoHQAHwrEVG81c75272qJaclezLSwIWoKa8huVXLdfMbDKgVFzWpOxJKp2YL4B//P0/sqHxnc6MLs2TTJdIO6rLUsUrycye+gySbtHM3bv0Xupb6mnuaOY/Xv2P3n6E2tDs5pzjvk33MWHEBOZWzu33XOHh3YzauZo9M6/ABfMH/B2rthdRXtjJjIq2VJebUaZV5/PV3Tfyzf0/5vhrD7F33kdYNGERT2x7gjvX38kPL/+h1yUKHg06OudmePF3pb/oqf59O3HDvbwkYIGTThkX6SsVuQNlT1Krb74a2xppbGvs97wuzZNsEK8dTVX7LRJPsrOnPoOkW8AChIIhbn/pdrWhOeaP9X/krUNvcdOcm076cGPshkcIB/JomHrhgMvvOJTHxv0FLJl+kEDsq69zVnlRF6+NPI+n2zay9E/3cLx0HE01l7J06lJ+WftL1jWs4+wxZ3tdZs7TR3o5TJeXiBeUO8l0yrDkKmVfvKLsSTZQjnPTvZvuZVTBKC4Yf0G/x0NH91P55tM0TppPV2HpgMs/unkEBcEwCyYeSXWpGWnh5CN8tv1m6kbMYPpz/48xrz/GZZMupSxUxrLXlnldnuDd5dXiA7q8RLyg3EmmU4YlVyn74hVlT7KBcpx71jWsY/Xe1by/5v3kB/pfPl29NjLZyd6ZiwdcfuP+EKvrCrl8WhPF+ZpwKJZZo48xoqiSW/kH7huzjCkv/Qcj69ZyzZQFPLDraf5Y/0cWVC/wusycpkHHHKfLS8QLyp1kOmVYcpWyL15R9iQbKMe5wznHt9d8m1EFo7hs8mWs39nB85vaqN3XyZSOHTzE07ww8lL2HqvitMKukyauPtQW4D9fLmN0USeXTDnszUpkgIDBBROaeWprJc+c8ykWjF5F9ZZn+dtdq3l2yjT+9aV/5pHrniI/v8DrUnOWBh3TIBx2HGztoKOrm1BekNElIQK6IYNkEWVcvKYMinhH+5/4ifIoqaaMSSJW7VrF+gPruX76jXzvqTbW7OiguACmV8IdR+/naEcJnzvwQQ6vGkF1aReXTGtj4eR2Koq6eeNAiP9eM5KjHcbN8/aRH3Rer46vvbv6KL99u4JfbB7JtEWX0jj53YyvfY4v7XuVvx3TyX0/PptPTr8O5lwPE+Zx0givpJQGHVMsHHZs2X+UTz6whrpDbUwsL+LHN85n5thSHZwkKyjj4jVlUMQ72v/ET5RHSTVlTBLR2d3Jd9Z+h8qCCfx81Rl0dnWw+F1Bzq8Jcuau3zB745u8MuNaPldxgI0Nx3h1XynLN0S+osoKuvjE2XuZOFKzm8dTnB/mzyYf4jfbR7OlMZ+ZlaXsnnMNpbOWsnDrL/iRa2Tpq3czafV/QvlUmPN+OOvDUKn5jdNBN5BIsYOtHb0HJYC6Q2188oE1HGxV4yHZQRkXrymDIt7R/id+ojxKqiljkog7N9xJ3dE66rYuoaQgwN9cEeLCmXmMbt3D/M0PsHdUDTvGzKM4P8z5E47yN+fW8/kFO7l25gGumN7ER87czz8u2MXUUe1er0rGuGhyM6WhLpZvGIHrOTE0nFfA9addSyAY4vOnn0vHglugcBS89B34wbmw/AOw/Xf0LiApoUHHFOvo6u49KEXVHWqjo6vbo4pEkksZF68pgyLe0f4nfqI8SqopYxLPuoZ1/HjDXXQensfE4pl8/JJ8KkYY+Z3HuGTNt+gO5LFmxrUnXeJbWdzFwolHuHzaIc4e10JIl1QPSSjouGzaId44UMDqunfu31ieP4KPT7qC11t38y07DFd8Hd5/X+RMx90vwwPXwJ2L4PVHIaz9OBU06JhiobwgE8uL+j02sbyIUF7Qo4pEkksZF68pgyLe0f4nfqI8SqopYzKY/S0H+OTTn6W7YxQzQtdww0X5FIWMQHcnl6z5FiNb97L69A/QVjDS61Kz0vnVR5hQepy71o6kuf2doa5zy2awtOpcHt77Ij+vfxGKK+DsG+D998DC26D9MPzyJvjh+bD+Ieju8nAtso8GHVNsdEmIH984v/fgFL3vx+iSkMeViSSHMi5eUwZFvKP9T/xEeZRUU8ZkIAdaDnP1L2+irfsos/I/xvXvLiUvYAS7jnPpK9+kunEjr8y4loZR070uNWsFA/CB2Q20dRrf/WMZXeF3nrt+3IXMLZ3K17b+jIfrX+hZIAQ1V8DV/wl/9k+RwcYVn4YfzIdXH4Au3TYhGcxl0PXr8+fPd2vWrPG6jCHTDGdZYVgbLFOzmyhl3NdyIrvKYFbKiexmA+1/J1F2PaQ8DouymwBlzJc8ze6fdu3g5mdvoSNYz5zQX7F05lwASlv3cfGaf6PiyE7WzLiGHWPPHU6ZkqA19aX8/I0xXDSljVvOaybYc6pdZ7iL/9q5knVHt/Ppye/l5ilXkmd9zlJ24cgl1xt/Do21UDYRLvwcnPMxyC9MVblZ33ho9uo0CASMqtKC+D8okqGUcfGaMijiHe1/4ifKo6SaMiZRxzu7+cpvf84Te5ZB4DgXjPxrFk2ZQ7D7OGfsWMlZb/0CZwFenP1R9pWf7nW5OWN+9VGOdAR5ettoWjuNW89rprTAkR/I4zNTruL+Pb/lR7t+zR8Obearp3+MmpLqyIIWgMkLYNIFsGdtZPBx5T/Ai9+GCz4D7/oglI7zduUykAYdRUREREREREQS0HC0he//8TGe2vUzuvN3ks84rpl8M/Osg9Nev5fT6n5HYWcLeypm8er0P9c9HD1w6dTDFOaFefytSv73ryu59oxWFp92jIK8IP9r0hXMLZ3KT/Y8x1+s/ToXj34XHxr/Ht49qoZQID8yyc/E+TDhXNi3ATY8DM/+X1j1FZi6CGYshtMugTGzIaD7ucajQUcRERERERERkT7+tHMnO5p30dR+mN3NDdQ1baaupZbGwC5coJsRVsRVHRP5SNdxqld/icLOFrotSP3oM6gddz6NZVO9XoWctnDiESaPbGfl1tHcv24kD20cwZyxHcys7GTciLncVDmdNzvWsvrwa/zu4AaKAwWcU3Yap5dMYFJRFeX5JZQVlVCy8GaKjjUxbe8m2PkHePaf4VkgvwjGvQtG10DZBBg5AUaMhVBJ5Cu/ODIoWToOCkq9fjk8o0FHEREREREREZE+PrniTsLlT/b+P+BgWriDxa3HWdTWxsK2dgjk0VZURWPVXJrKa2isPJOOngEmnd/ovdklMHt8B9uaunm5LsQbB/JZWx+9P2M5l88Yzw8XXsbrzTtYe/hNtrXU8/LhLXS57n6/57SSCfxq4b/C+Z+G1gOw5zVo3BK592PtM5HHGGC+lA88ALOvSel6+llGTSRjZgeAnTGeqgQa01xOPKopMZlSU6Nzbump/sJBsjucmnKF1n14UpldbZvclK51T0e769ftqLoS58eakpVdP62bX2pRHSdLZi3ZlF2va/D67/uhhnT+fa/fqyWT19ttIKpraBKta1jZzQQZNeg4EDNb45yb73UdfammxKimxPixpnTRuvt33f1eXypp3bNj3f26LqorcX6sKVn8tG5+qUV1nMxPtUT5oSava/D67/uhBq//fqby6+umuobGr3V5IeB1ASIiIiIiIiIiIpJdNOgoIiIiIiIiIiIiSZUtg47/7XUBMaimxKimxPixpnTRuvuX3+tLJa17dvDruqiuxPmxpmTx07r5pRbVcTI/1RLlh5q8rsHrvw/e1+D1389Ufn3dVNfQ+LWutMuKezqKiIiIiIiIiIiIf2TLmY4iIiIiIiIiIiLiE1k16Ghmf29mzswqfVDLv5nZm2a2wcxWmNkoD2tZamZbzGyrmX3Bqzr61DPJzJ43s81mtsnMPut1TVFmFjSz18zsSa9rOZGZfcXM9pjZup6vK72uKZX8ltt0MrO3zWxjz3Ze43U9g1Euc0cm5fJUqA8xaD2+y72f+xKnKtH2NNXbI9H8pbJNiLeOZlZgZg/3PP+ymU1N5t/v+RtxM2ZmF5tZc59t9n+TXUefvzXo620Ry3pekw1mNi9VtcT4255n16vceplVv2TUz9nMVH7qB6gPMHTm4zEFTzjnsuILmAT8BtgJVPqgniuAvJ7vvwl806M6gsA2YDoQAtYDsz1+bcYD83q+LwXe8rqmPrX9HfBT4Emva4lR21eAf/C6jjStq+9ym+b1f9sP7ViCtSqXPqgtTeufMbk8hXVTH2LgWnyZez/3JYaxTnHb03Rsj0Tzl6o2IZF1BD4D3Nnz/YeAh73IGHBxuvqM8V5v4Erg14ABFwAvp6Ounr/teXa9yK3XWfVLRv2czUz9SjTPaahDfYBTq8+3YwpefGXTmY7fBT4P+OImlc65Z5xzXT3/XQ1M9KiU84CtzrntzrkO4CHgGo9qAcA5t9c592rP90eBN4AJXtYEYGYTgauAu7yuRfyXWxGUy2ymPsTAfJl7v/Yl0iDl28MH+UtkHa8B7u/5/pfAZWZmySwiAzN2DfCAi1gNjDKz8V4X1UdKs+tRbj3NagZl1O/Z9B0ftMNR6gMMkcYUTpYVg45mdg2wxzm33utaBvBxIp/ueGECsLvP/+vwyQ4J0HOJwTnAy95WAsD3iLzpDHtdyCBu7TnN/h4zK/e6mBTydW7TwAHPmNlaM/uU18UkQLnMDZmWy4SoDxGX73Pvs77EcMVrT9O9PQbLX6rahETWsfdnet6YNwOjk1hDP3EytsDM1pvZr83szFTVQPzX2+t91U/ZTVdufZNVjzPq92xmOo0lDMKHfYBMGFNIqzyvC0iUma0CxsV46nbgS0ROQU6rwWpyzj3W8zO3A13A8nTWlgnMbATwCPA559wRj2t5H9DgnFtrZhd7WMdgOf8v4GtEDuxfA/6dyEFIss8i59weMxsDPGtmbzrnXvCqGOVSevgql0OhPkT28lNfIhF+aU+TlL+MbROGIk7GXgWmOOdaLHIfw18BNSkqxdPX2w/ZVW5j80FGs+41TQf1A4bPb30Av4wp+E3GDDo65y6P9biZzQWmAet7zlSfCLxqZuc55/Z5UVOf2v4aeB9wmXPOq0u29hC5V1XUxJ7HPGVm+UQaiOXOuUe9rge4ELi652BcCIw0swedcx9NZxHxMhVlZj8GsvnGtL7Mbbo45/b0/NtgZiuIXNrgWedNueylXOKfXA6F+hDD4tvc+7AvEVcS2tOkbI9k5C+FbUIi6xj9mTozywPKgINJ+Nv9xMtY3ze5zrmVZvZDM6t0zjUmu5YEXu+U7qt+yK4Pc+t5Vv2QUa+zmakypB/g223n0z6AL8YU/CbjL692zm10zo1xzk11zk0lcsrvvFS/WYjHzJYSOa32aufcMQ9LeQWoMbNpZhYicgPjxz2sh577mNwNvOGc+46XtUQ5577onJvYk6EPAc/5rXE44d4n1wGve1VLGvgut+liZiVmVhr9nsgZWL7d1sqlcpnJ1IdIiC9z78e+xHAl2J6mfHskkr8UtwmJrOPjwF/1fP9+Iv22pL4pTyRjZjau5+cws/OIvLdKxeBnIq/348CNFnEB0Oyc25vsWgaoz/PsepRbT7Pqh4z6PZuZykf9APUBhiATxhS8kDFnOmagHwAFRE4xB1jtnLs53UU457rM7FYis3IGgXucc5vSXccJLgQ+Bmw0s3U9j33JObfSw5oywbfM7Gwil668DXza23JSx6e5TZexwIqediMP+Klz7mlvSxqUcpkbMi2Xmc4XfQjwde6zsS8Rsz01s2rgLufclWnaHjHz17cOUtgmDLSOZvZVYI1z7nEibzZ/YmZbgSYib+6SLWbGgMk9dd5JZBDpb8ysC2gDPpSiM5Jivt5mdnOfWlYSmSV4K3AMuCkFdQzED9lNe259kFU/ZNTv2cxUvugHqA8gyWDeXrEjIiIiIiIiIiIi2SbjL68WERERERERERERf9Ggo4iIiIiIiIiIiCSVBh1FREREREREREQkqTToKCIiIiIiIiIiIkmlQUcRERERERERERFJKg065gAzW2pmW8xsq5l9wet6RBJhZveYWYOZve51LSJDYWaTzOx5M9tsZpvM7LNe1ySSCDMrNLM/mdn6nuze4XVNIkNhZkEze83MnvS6FpFEmdnbZrbRzNaZ2Rqv6xFJlJmNMrNfmtmbZvaGmS3wuibxH3POeV2DpJCZBYG3gMVAHfAK8GHn3GZPCxOJw8zeA7QADzjn5nhdj0iizGw8MN4596qZlQJrgWvV7orfmZkBJc65FjPLB14CPuucW+1xaSIJMbO/A+YDI51z7/O6HpFEmNnbwHznXKPXtYgMhZndD7zonLvLzEJAsXPusNd1ib/oTMfsdx6w1Tm33TnXATwEXONxTSJxOedeAJq8rkNkqJxze51zr/Z8fxR4A5jgbVUi8bmIlp7/5vd86dNpyQhmNhG4CrjL61pERLKdmZUB7wHuBnDOdWjAUWLRoGP2mwDs7vP/OvTmV0QkLcxsKnAO8LK3lYgkpufy1HVAA/Csc07ZlUzxPeDzQNjrQkSGyAHPmNlaM/uU18WIJGgacAC4t+e2FneZWYnXRYn/aNBRREQkBcxsBPAI8Dnn3BGv6xFJhHOu2zl3NjAROM/MdHsL8T0zex/Q4Jxb63UtIqdgkXNuHvBe4JaeWwyJ+F0eMA/4L+fcOUAroPkj5CQadMx+e4BJff4/secxERFJkZ774T0CLHfOPep1PSJD1XOJ1PPAUq9rEUnAhcDVPffGewi41Mwe9LYkkcQ45/b0/NsArCByeywRv6sD6vpcEfFLIoOQIv1o0DH7vQLUmNm0npu7fgh43OOaRESyVs9kHHcDbzjnvuN1PSKJMrMqMxvV830RkUno3vS2KpH4nHNfdM5NdM5NJdLXfc4591GPyxKJy8xKeiado+fS1CuA172tSiQ+59w+YLeZzex56DJAkybKSfK8LkBSyznXZWa3Ar8BgsA9zrlNHpclEpeZ/Qy4GKg0szrgy865u72tSiQhFwIfAzb23BsP4EvOuZUe1iSSiPHA/WYWJPLB9M+dc096XJOISDYbC6yIfF5JHvBT59zT3pYkkrC/BZb3nNy0HbjJ43rEh8w5TUooIiIiIiIiIiIiyaPLq0VERERERERERCSpNOgoIiIiIiIiIiIiSaVBRxEREREREREREUkqDTqKiIiIiIiIiIhIUmnQUURERERERERERJJKg44iIiIiIiIiIiKSVBp0FBERERERERERkaTSoKOIiIiIiIiIiIgk1f8HbeLWPPH/YjEAAAAASUVORK5CYII=\n",
      "text/plain": [
       "<Figure size 1302.38x1260 with 56 Axes>"
      ]
     },
     "metadata": {
      "needs_background": "light"
     },
     "output_type": "display_data"
    }
   ],
   "source": [
    "# Plot toy dataset per feature\n",
    "df1 = pd.DataFrame(X_selected_features)\n",
    "df1['labels'] = pd.Series(y)\n",
    "\n",
    "sns.pairplot(df1, hue='labels')"
   ]
  }
 ],
 "metadata": {
  "kernelspec": {
   "display_name": "Python 3",
   "language": "python",
   "name": "python3"
  },
  "language_info": {
   "codemirror_mode": {
    "name": "ipython",
    "version": 3
   },
   "file_extension": ".py",
   "mimetype": "text/x-python",
   "name": "python",
   "nbconvert_exporter": "python",
   "pygments_lexer": "ipython3",
   "version": "3.7.6"
  }
 },
 "nbformat": 4,
 "nbformat_minor": 2
}
[truncated: 131,074 more chars]
