# Supplementary material for: An intelligent film recommender system based on emotional analysis
Source: PeerJ Comput Sci. 2023 Mar 9;9:e1243. doi: 10.7717/peerj-cs.1243 (PMC10280678; doi:10.7717/peerj-cs.1243)
Supplement: Supplemental Information 2 [file peerj-cs-09-1243-s002.zip › ┤·┬δ/data mining/docs/index.rst]

.. image:: pyswarms-header.png
        :alt: PySwarms Logo
        :align: center

Welcome to PySwarms's documentation!
======================================

.. image:: https://badge.fury.io/py/pyswarms.svg
        :target: https://badge.fury.io/py/pyswarms
        :alt: PyPI Version

.. image:: https://dev.azure.com/ljvmiranda/ljvmiranda/_apis/build/status/ljvmiranda921.pyswarms?branchName=master
        :target: https://dev.azure.com/ljvmiranda/ljvmiranda/_build/latest?definitionId=1&branchName=master
        :alt: Build Status

.. image:: https://readthedocs.org/projects/pyswarms/badge/?version=latest
        :target: https://pyswarms.readthedocs.io/en/latest/?badge=latest
        :alt: Documentation Status

.. image:: https://img.shields.io/badge/license-MIT-blue.svg   
        :target: https://raw.githubusercontent.com/ljvmiranda921/pyswarms/master/LICENSE
        :alt: License

.. image:: http://joss.theoj.org/papers/10.21105/joss.00433/status.svg
        :target: https://doi.org/10.21105/joss.00433
        :alt: Citation


PySwarms is an extensible research toolkit for particle swarm optimization
(PSO) in Python.

It is intended for swarm intelligence researchers, practitioners, and
students who prefer a high-level declarative interface for implementing PSO
in their problems. PySwarms enables basic optimization with PSO and
interaction with swarm optimizations. Check out more features below!

* **Free software:** MIT license
* **Github repository:** https://github.com/ljvmiranda921/pyswarms
* **Python versions:** 3.5, 3.6, and 3.7
* **Chat with us:** https://gitter.im/pyswarms/Issues 

Launching pad
-------------

* If you don't know what Particle Swarm Optimization is, read up this short `Introduction <http://pyswarms.readthedocs.io/en/latest/intro.html>`_! Then, if you plan to use PySwarms in your project, check the `Installation guide <https://pyswarms.readthedocs.io/en/latest/installation.html>`_ and `use-case examples <https://pyswarms.readthedocs.io/en/latest/examples/usecases.html>`_.

* If you are a researcher in the field of swarm intelligence, and would like to include your technique in our list of optimizers, check our `contributing <https://pyswarms.readthedocs.io/en/latest/contributing.html>`_ page to see how to implement your optimizer using the current base classes in the library.

* If you are an open-source contributor, and would like to help PySwarms grow, be sure to check our `Issues <https://github.com/ljvmiranda921/pyswarms/issues>`_ page in Github, and see the open issues with the tag `help-wanted <https://github.com/ljvmiranda921/pyswarms/labels/help%20wanted>`_. Moreover, we accommodate contributions from first-time contributors! Just check our `first-timers-only <https://github.com/ljvmiranda921/pyswarms/labels/first-timers-only>`_ tag for open issues (Don't worry! We're happy to help you make your first PR!).


.. toctree::
   :maxdepth: 2
   :caption: General

   intro
   features
   installation
   authors
   history

.. toctree::
   :maxdepth: 2
   :caption: Examples

   tutorials
   usecases

.. toctree::
   :maxdepth: 2
   :caption: Developer's Guide

   contributing
   dev.api
   dev.loop
   dev.optimizer

.. toctree::
   :caption: API Documentation

   api/_pyswarms.backend
   api/_pyswarms.base.classes
   api/_pyswarms.optimizers
   api/_pyswarms.utils

Indices and tables
==================

* :ref:`genindex`
* :ref:`modindex`
* :ref:`search`
