# Supplementary material for: An intelligent film recommender system based on emotional analysis
Source: PeerJ Comput Sci. 2023 Mar 9;9:e1243. doi: 10.7717/peerj-cs.1243 (PMC10280678; doi:10.7717/peerj-cs.1243)
Supplement: Supplemental Information 2 [file peerj-cs-09-1243-s002.zip › ┤·┬δ/data mining/docs/tutorials.rst]

Tutorials
=========

These tutorials will set you up in using PySwarms for your own
optimization problems:

.. toctree::
   
   examples/tutorials/basic_optimization
   examples/tutorials/custom_optimization_loop
   examples/tutorials/visualization
   examples/tutorials/options_handler
