# Supplementary material for: An intelligent film recommender system based on emotional analysis
Source: PeerJ Comput Sci. 2023 Mar 9;9:e1243. doi: 10.7717/peerj-cs.1243 (PMC10280678; doi:10.7717/peerj-cs.1243)
Supplement: Supplemental Information 2 [file peerj-cs-09-1243-s002.zip › ┤·┬δ/data mining/docs/usecases.rst]

Use cases
=========

These are all user-submitted use-cases on how they used PySwarms for a variety
of problems:

.. toctree::
   
   examples/usecases/train_neural_network
   examples/usecases/inverse_kinematics
   examples/usecases/feature_subset_selection
   examples/usecases/electric_circuit_problem
