# Supplementary material for: An intelligent film recommender system based on emotional analysis
Source: PeerJ Comput Sci. 2023 Mar 9;9:e1243. doi: 10.7717/peerj-cs.1243 (PMC10280678; doi:10.7717/peerj-cs.1243)
Supplement: Supplemental Information 2 [file peerj-cs-09-1243-s002.zip › ┤·┬δ/data mining/Makefile]

.PHONY: clean clean-test clean-pyc clean-build docs help
.DEFAULT_GOAL := help
define BROWSER_PYSCRIPT
import os, webbrowser, sys
try:
	from urllib import pathname2url
except:
	from urllib.request import pathname2url

webbrowser.open("file://" + pathname2url(os.path.abspath(sys.argv[1])))
endef
export BROWSER_PYSCRIPT

define PRINT_HELP_PYSCRIPT
import re, sys

for line in sys.stdin:
	match = re.match(r'^([a-zA-Z_-]+):.*?## (.*)$$', line)
	if match:
		target, help = match.groups()
		print("%-20s %s" % (target, help))
endef
export PRINT_HELP_PYSCRIPT
BROWSER := python -c "$$BROWSER_PYSCRIPT"

help:
	@python -c "$$PRINT_HELP_PYSCRIPT" < $(MAKEFILE_LIST)

build: venv requirements.txt ## Sync virtual environment with dependencies
	venv/bin/pip-sync

dev: venv requirements-dev.txt ## Create development environment
	venv/bin/pip-sync requirements-dev.txt

clean: clean-build clean-pyc clean-test ## remove all build, test, coverage and Python artifacts


clean-build: ## remove build artifacts
	rm -fr build/
	rm -fr dist/
	rm -fr .eggs/

clean-pyc: ## remove Python file artifacts
	find . -name '*.pyc' -exec rm -f {} +
	find . -name '*.pyo' -exec rm -f {} +
	find . -name '*~' -exec rm -f {} +
	find . -name '__pycache__' -exec rm -fr {} +

clean-test: ## remove test and coverage artifacts
	rm -fr .tox/
	rm -f .coverage
	rm -fr htmlcov/

lint: ## check style with flake8
	flake8 pyswarms tests

test: ## run tests quickly with the default Python
	python setup.py test

test-all: ## run tests on every Python version with tox
	tox

coverage: ## check code coverage quickly with the default Python
	coverage run --source pyswarms setup.py test
	coverage report -m
	coverage html
	$(BROWSER) htmlcov/index.html

docs: ## generate Sphinx HTML documentation, including API docs
	$(MAKE) -C docs clean
	$(MAKE) -C docs html
	$(BROWSER) docs/_build/html/index.html

servedocs: docs ## compile the docs watching for changes
	watchmedo shell-command -p '*.rst' -p '*.ipynb' -c '$(MAKE) -C docs html' -R -D .

release: clean ## package and upload a release
	twine upload dist/*

dist: clean ## builds source and wheel package
	python setup.py sdist
	python setup.py bdist_wheel
	ls -l dist

install: clean ## install the package to the active Python's site-packages
	python setup.py install

venv: ## Create virtualenv and install pip-tools
	python3 -m venv venv
	venv/bin/pip3 install pip-tools

requirements.txt: requirements.in ## Generate requirements.txt file
	venv/bin/pip-compile -o requirements.txt --no-header --no-annotate requirements.in

requirements-dev.txt: requirements-dev.in ## Generate requirements-dev.txt file
	venv/bin/pip-compile -o requirements-dev.txt --no-header --no-annotate requirements-dev.in 
