# Supplementary material for: An intelligent film recommender system based on emotional analysis
Source: PeerJ Comput Sci. 2023 Mar 9;9:e1243. doi: 10.7717/peerj-cs.1243 (PMC10280678; doi:10.7717/peerj-cs.1243)
Supplement: Supplemental Information 2 [file peerj-cs-09-1243-s002.zip › ┤·┬δ/data mining/MANIFEST.in]

include AUTHORS.rst
include CONTRIBUTING.rst
include HISTORY.rst
include LICENSE
include README.md
include requirements.txt
include requirements.in
include requirements-dev.txt

recursive-include tests *
recursive-exclude * __pycache__
recursive-exclude * *.py[co]

recursive-include docs *.rst conf.py Makefile make.bat *.jpg *.png *.gif
