# Supplementary material for: An intelligent film recommender system based on emotional analysis
Source: PeerJ Comput Sci. 2023 Mar 9;9:e1243. doi: 10.7717/peerj-cs.1243 (PMC10280678; doi:10.7717/peerj-cs.1243)
Supplement: Supplemental Information 2 [file peerj-cs-09-1243-s002.zip › ┤·┬δ/data mining/provisioner.sh]

#!/usr/bin/env bash

export DEBIAN_FRONTEND=noninteractive

# Update sources
sudo apt-get update -y
 
# Git
sudo apt-get install git

# Python
sudo apt-get install  -y python-pip python-dev build-essential 

# PyYaml
sudo apt-get update
sudo apt-get install python-yaml

# Future

sudo apt-get update
pip install future

# Scipy & Numpy
sudo apt-get update
sudo apt-get install python-numpy python-scipy

# matplotlib
sudo apt-get update
sudo apt-get install python-matplotlib

# Mock
sudo apt-get update
pip install mock

# pytest
sudo apt-get update
pip install -U pytest

# attrs
sudo apt-get update
pip install attrs

# AWS Cli
sudo apt-get update
pip install awscli

# Vim
sudo apt-get install vim -y
