# Supplementary material for: An intelligent film recommender system based on emotional analysis
Source: PeerJ Comput Sci. 2023 Mar 9;9:e1243. doi: 10.7717/peerj-cs.1243 (PMC10280678; doi:10.7717/peerj-cs.1243)
Supplement: Supplemental Information 2 [file peerj-cs-09-1243-s002.zip › ┤·┬δ/data mining/pyswarms/__init__.py]

# -*- coding: utf-8 -*-

"""
Particle Swarm Optimization (PSO) toolkit
=========================================
PySwarms is a particle swarm optimization (PSO) toolkit that enables
researchers to test variants of the PSO technique in different contexts.
Users can define their own function, or use one of the benchmark functions
in the library. It is built on top of :code:`numpy` and :code:`scipy`, and
is very extensible to accommodate other PSO variations.
"""

__author__ = """Lester James V. Miranda"""
__email__ = "ljvmiranda@gmail.com"
__version__ = "1.3.0"

from .single import global_best, local_best, general_optimizer
from .discrete import binary
from .utils.decorators import cost

__all__ = ["global_best", "local_best", "general_optimizer", "binary", "cost"]
