# Supplementary material for: An intelligent film recommender system based on emotional analysis
Source: PeerJ Comput Sci. 2023 Mar 9;9:e1243. doi: 10.7717/peerj-cs.1243 (PMC10280678; doi:10.7717/peerj-cs.1243)
Supplement: Supplemental Information 2 [file peerj-cs-09-1243-s002.zip › ┤·┬δ/data mining/pyswarms/backend/__init__.py]

"""
The :code:`pyswarms.backend` module abstracts various operations
for swarm optimization: generating boundaries, updating positions, etc.
You can use the methods implemented here to build your own PSO implementations.
"""

from .generators import *
from .handlers import *
from .operators import *
from .swarms import *

__all__ = ["generators", "handlers", "operators", "swarms"]
