# Supplementary material for: An intelligent film recommender system based on emotional analysis
Source: PeerJ Comput Sci. 2023 Mar 9;9:e1243. doi: 10.7717/peerj-cs.1243 (PMC10280678; doi:10.7717/peerj-cs.1243)
Supplement: Supplemental Information 2 [file peerj-cs-09-1243-s002.zip › ┤·┬δ/data mining/pyswarms/backend/swarms.py]

# -*- coding: utf-8 -*-

"""
Swarm Class Backend

This module implements a Swarm class that holds various attributes in
the swarm such as position, velocity, options, etc. You can use this
as input to most backend cases.
"""

# Import modules
import numpy as np
from attr import attrib, attrs
from attr.validators import instance_of


@attrs
class Swarm(object):
    """A Swarm Class

    This class offers a generic swarm that can be used in most use-cases
    such as single-objective optimization, etc. It contains various attributes
    that are commonly-used in most swarm implementations.

    To initialize this class, **simply supply values for the position and
    velocity matrix**. The other attributes are automatically filled. If you want to
    initialize random values, take a look at:

    * :func:`pyswarms.backend.generators.generate_swarm`: for generating positions randomly.
    * :func:`pyswarms.backend.generators.generate_velocity`: for generating velocities randomly.

    If your swarm requires additional parameters (say c1, c2, and w in gbest
    PSO), simply pass them to the :code:`options` dictionary.

    As an example, say we want to create a swarm by generating particles
    randomly. We can use the helper methods above to do our job:

    .. code-block:: python

        import pyswarms.backend as P
        from pyswarms.backend.swarms import Swarm

        # Let's generate a 10-particle swarm with 10 dimensions
        init_positions = P.generate_swarm(n_particles=10, dimensions=10)
        init_velocities = P.generate_velocity(n_particles=10, dimensions=10)
        # Say, particle behavior is governed by parameters `foo` and `bar`
        my_options = {'foo': 0.4, 'bar': 0.6}
        # Initialize the swarm
        my_swarm = Swarm(position=init_positions, velocity=init_velocities, options=my_options)

    From there, you can now use all the methods in :mod:`pyswarms.backend`.
    Of course, the process above has been abstracted by the method
    :func:`pyswarms.backend.generators.create_swarm` so you don't have to
    write the whole thing down.


    Attributes
    ----------
    position : numpy.ndarray
        position-matrix at a given timestep of shape :code:`(n_particles, dimensions)`
    velocity : numpy.ndarray
        velocity-matrix at a given timestep of shape :code:`(n_particles, dimensions)`
    n_particles : int
        number of particles in a swarm.
    dimensions : int
        number of dimensions in a swarm.
    options : dict
        various options that govern a swarm's behavior.
    pbest_pos : numpy.ndarray
        personal best positions of each particle of shape :code:`(n_particles, dimensions)`
        Default is `None`
    best_pos : numpy.ndarray
        best position found by the swarm of shape :code:`(dimensions, )` for
        the :obj:`pyswarms.backend.topology.Star` topology and
        :code:`(dimensions, particles)` for the other topologies
    pbest_cost : numpy.ndarray
        personal best costs of each particle of shape :code:`(n_particles, )`
    best_cost : float
        best cost found by the swarm, default is :obj:`numpy.inf`
    current_cost : numpy.ndarray
        the current cost found by the swarm of shape :code:`(n_particles, dimensions)`
    """

    # Required attributes
    position = attrib(type=np.ndarray, validator=instance_of(np.ndarray))
    velocity = attrib(type=np.ndarray, validator=instance_of(np.ndarray))
    # With defaults
    n_particles = attrib(type=int, validator=instance_of(int))
    dimensions = attrib(type=int, validator=instance_of(int))
    options = attrib(type=dict, default={}, validator=instance_of(dict))
    pbest_pos = attrib(type=np.ndarray, validator=instance_of(np.ndarray))
    best_pos = attrib(
        type=np.ndarray,
        default=np.array([]),
        validator=instance_of(np.ndarray),
    )
    pbest_cost = attrib(
        type=np.ndarray,
        default=np.array([]),
        validator=instance_of(np.ndarray),
    )
    best_cost = attrib(
        type=float, default=np.inf, validator=instance_of((int, float))
    )
    current_cost = attrib(
        type=np.ndarray,
        default=np.array([]),
        validator=instance_of(np.ndarray),
    )

    @n_particles.default
    def n_particles_default(self):
        return self.position.shape[0]

    @dimensions.default
    def dimensions_default(self):
        return self.position.shape[1]

    @pbest_pos.default
    def pbest_pos_default(self):
        return self.position
