# Supplementary material for: An intelligent film recommender system based on emotional analysis
Source: PeerJ Comput Sci. 2023 Mar 9;9:e1243. doi: 10.7717/peerj-cs.1243 (PMC10280678; doi:10.7717/peerj-cs.1243)
Supplement: Supplemental Information 2 [file peerj-cs-09-1243-s002.zip › ┤·┬δ/data mining/pyswarms/backend/topology/__init__.py]

"""
The :code:`pyswarms.backend.topology` contains various topologies. They dictate
the behavior of the particles and implement three methods:
    - compute_best_particle(): gets the position and cost of the best particle   in the swarm
    - update_velocity(): updates the velocity-matrix depending on the topology.
    - update_position(): updates the position-matrix depending on the topology.
"""

from .base import Topology
from .star import Star
from .ring import Ring
from .pyramid import Pyramid
from .random import Random
from .von_neumann import VonNeumann


__all__ = ["Topology", "Star", "Ring", "Pyramid", "Random", "VonNeumann"]
