# Supplementary material for: An intelligent film recommender system based on emotional analysis
Source: PeerJ Comput Sci. 2023 Mar 9;9:e1243. doi: 10.7717/peerj-cs.1243 (PMC10280678; doi:10.7717/peerj-cs.1243)
Supplement: Supplemental Information 2 [file peerj-cs-09-1243-s002.zip › ┤·┬δ/data mining/pyswarms/discrete/__init__.py]

"""
The :mod:`pyswarms.discrete` module implements various techniques in
discrete optimization. These are techniques that can be applied to a
discrete search-space.
"""

from .binary import BinaryPSO

__all__ = ["BinaryPSO"]
