# Supplementary material for: An intelligent film recommender system based on emotional analysis
Source: PeerJ Comput Sci. 2023 Mar 9;9:e1243. doi: 10.7717/peerj-cs.1243 (PMC10280678; doi:10.7717/peerj-cs.1243)
Supplement: Supplemental Information 2 [file peerj-cs-09-1243-s002.zip › ┤·┬δ/data mining/pyswarms/discrete/binary.py]

# -*- coding: utf-8 -*-

r"""
A Binary Particle Swarm Optimization (binary PSO) algorithm.

It takes a set of candidate solutions, and tries to find the best
solution using a position-velocity update method. Unlike
:mod:`pyswarms.single.gb` and :mod:`pyswarms.single.lb`, this technique
is often applied to discrete binary problems such as job-shop scheduling,
sequencing, and the like.

The update rule for the velocity is still similar, as shown in the
proceeding equation:

.. math::

   v_{ij}(t + 1) = w * v_{ij}(t) + c_{1}r_{1j}(t)[y_{ij}(t) − x_{ij}(t)] + c_{2}r_{2j}(t)[\hat{y}_{j}(t) − x_{ij}(t)]

For the velocity update rule, a particle compares its current position
with respect to its neighbours. The nearest neighbours are being
determined by a kD-tree given a distance metric, similar to local-best
PSO. The neighbours are computed for every iteration. However, this whole
behavior can be modified into a global-best PSO by changing the nearest
neighbours equal to the number of particles in the swarm. In this case,
all particles see each other, and thus a global best particle can be established.

In addition, one notable change for binary PSO is that the position
update rule is now decided upon by the following case expression:

.. math::

   X_{ij}(t+1) = \left\{\begin{array}{lr}
        0, & \text{if } \text{rand() } \geq S(v_{ij}(t+1))\\
        1, & \text{if } \text{rand() } < S(v_{ij}(t+1))
        \end{array}\right\}

Where the function :math:`S(x)` is the sigmoid function defined as:

.. math::

   S(x) = \dfrac{1}{1 + e^{-x}}

This enables the algorithm to output binary positions rather than
a stream of continuous values as seen in global-best or local-best PSO.

This algorithm was adapted from the standard Binary PSO work of J. Kennedy and
R.C. Eberhart in Particle Swarm Optimization [SMC1997]_.

.. [SMC1997] J. Kennedy and R.C. Eberhart, "A discrete binary version of
    particle swarm algorithm," Proceedings of the IEEE International
    Conference on Systems, Man, and Cybernetics, 1997.
"""

# Import standard library
import logging

# Import modules
import numpy as np
import multiprocessing as mp

from collections import deque

from ..backend.operators import compute_pbest, compute_objective_function
from ..backend.topology import Ring
from ..backend.handlers import BoundaryHandler, VelocityHandler
from ..base import DiscreteSwarmOptimizer
from ..utils.reporter import Reporter


class BinaryPSO(DiscreteSwarmOptimizer):
    def __init__(
        self,
        n_particles,
        dimensions,
        options,
        init_pos=None,
        velocity_clamp=None,
        vh_strategy="unmodified",
        ftol=-np.inf,
        ftol_iter=1,
    ):
        """Initialize the swarm

        Attributes
        ----------
        n_particles : int
            number of particles in the swarm.
        dimensions : int
            number of dimensions in the space.
        options : dict with keys :code:`{'c1', 'c2', 'w', 'k', 'p'}`
            a dictionary containing the parameters for the specific
            optimization technique
                * c1 : float
                    cognitive parameter
                * c2 : float
                    social parameter
                * w : float
                    inertia parameter
                * k : int
                    number of neighbors to be considered. Must be a
                    positive integer less than :code:`n_particles`
                * p: int {1,2}
                    the Minkowski p-norm to use. 1 is the
                    sum-of-absolute values (or L1 distance) while 2 is
                    the Euclidean (or L2) distance.
        init_pos : numpy.ndarray, optional
            option to explicitly set the particles' initial positions. Set to
            :code:`None` if you wish to generate the particles randomly.
        velocity_clamp : tuple, optional
            a tuple of size 2 where the first entry is the minimum velocity
            and the second entry is the maximum velocity. It
            sets the limits for velocity clamping.
        vh_strategy : String
            a strategy for the handling of the velocity of out-of-bounds particles.
            Only the "unmodified" and the "adjust" strategies are allowed.
        ftol : float
            relative error in objective_func(best_pos) acceptable for
            convergence
        ftol_iter : int
            number of iterations over which the relative error in
            objective_func(best_pos) is acceptable for convergence.
            Default is :code:`1`
        """
        # Initialize logger
        self.rep = Reporter(logger=logging.getLogger(__name__))
        # Assign k-neighbors and p-value as attributes
        self.k, self.p = options["k"], options["p"]
        # Initialize parent class
        super(BinaryPSO, self).__init__(
            n_particles=n_particles,
            dimensions=dimensions,
            binary=True,
            options=options,
            init_pos=init_pos,
            velocity_clamp=velocity_clamp,
            ftol=ftol,
            ftol_iter=ftol_iter,
        )
        # Initialize the resettable attributes
        self.reset()
        # Initialize the topology
        self.top = Ring(static=False)
        self.vh = VelocityHandler(strategy=vh_strategy)
        self.name = __name__

    def optimize(
        self, objective_func, iters, n_processes=None, verbose=True, **kwargs
    ):
        """Optimize the swarm for a number of iterations

        Performs the optimization to evaluate the objective
        function :code:`f` for a number of iterations :code:`iter.`

        Parameters
        ----------
        objective_func : function
            objective function to be evaluated
        iters : int
            number of iterations
        n_processes : int, optional
            number of processes to use for parallel particle evaluation
            Defaut is None with no parallelization.
        verbose : bool
            enable or disable the logs and progress bar (default: True = enable logs)
        kwargs : dict
            arguments for objective function

        Returns
        -------
        tuple
            the local best cost and the local best position among the
            swarm.
        """
        # Apply verbosity
        if verbose:
            log_level = logging.INFO
        else:
            log_level = logging.NOTSET

        self.rep.log("Obj. func. args: {}".format(kwargs), lvl=logging.DEBUG)
        self.rep.log(
            "Optimize for {} iters with {}".format(iters, self.options),
            lvl=log_level,
        )
        # Populate memory of the handlers
        self.vh.memory = self.swarm.position

        # Setup Pool of processes for parallel evaluation
        pool = None if n_processes is None else mp.Pool(n_processes)

        self.swarm.pbest_cost = np.full(self.swarm_size[0], np.inf)
        ftol_history = deque(maxlen=self.ftol_iter)
        for i in self.rep.pbar(iters, self.name) if verbose else range(iters):
            # Compute cost for current position and personal best
            self.swarm.current_cost = compute_objective_function(
                self.swarm, objective_func, pool, **kwargs
            )
            self.swarm.pbest_pos, self.swarm.pbest_cost = compute_pbest(
                self.swarm
            )
            best_cost_yet_found = np.min(self.swarm.best_cost)
            # Update gbest from neighborhood
            self.swarm.best_pos, self.swarm.best_cost = self.top.compute_gbest(
                self.swarm, p=self.p, k=self.k
            )
            if verbose:
                # Print to console
                self.rep.hook(best_cost=self.swarm.best_cost)
            # Save to history
            hist = self.ToHistory(
                best_cost=self.swarm.best_cost,
                mean_pbest_cost=np.mean(self.swarm.pbest_cost),
                mean_neighbor_cost=np.mean(self.swarm.best_cost),
                position=self.swarm.position,
                velocity=self.swarm.velocity,
            )
            self._populate_history(hist)
            # Verify stop criteria based on the relative acceptable cost ftol
            relative_measure = self.ftol * (1 + np.abs(best_cost_yet_found))
            delta = (
                np.abs(self.swarm.best_cost - best_cost_yet_found)
                < relative_measure
            )
            if i < self.ftol_iter:
                ftol_history.append(delta)
            else:
                ftol_history.append(delta)
                if all(ftol_history):
                    break
            # Perform position velocity update
            self.swarm.velocity = self.top.compute_velocity(
                self.swarm, self.velocity_clamp, self.vh
            )
            self.swarm.position = self._compute_position(self.swarm)
        # Obtain the final best_cost and the final best_position
        final_best_cost = self.swarm.best_cost.copy()
        final_best_pos = self.swarm.pbest_pos[
            self.swarm.pbest_cost.argmin()
        ].copy()
        self.rep.log(
            "Optimization finished | best cost: {}, best pos: {}".format(
                final_best_cost, final_best_pos
            ),
            lvl=log_level,
        )
        # Close Pool of Processes
        if n_processes is not None:
            pool.close()

        return (final_best_cost, final_best_pos)

    def _compute_position(self, swarm):
        """Update the position matrix of the swarm

        This computes the next position in a binary swarm. It compares the
        sigmoid output of the velocity-matrix and compares it with a randomly
        generated matrix.

        Parameters
        ----------
        swarm: pyswarms.backend.swarms.Swarm
            a Swarm class
        """
        return (
            np.random.random_sample(size=swarm.dimensions)
            < self._sigmoid(swarm.velocity)
        ) * 1

    def _sigmoid(self, x):
        """Helper method for the sigmoid function

        Parameters
        ----------
        x : numpy.ndarray
            Input vector for sigmoid computation

        Returns
        -------
        numpy.ndarray
            Output sigmoid computation
        """
        return 1 / (1 + np.exp(-x))
