# Supplementary material for: An intelligent film recommender system based on emotional analysis
Source: PeerJ Comput Sci. 2023 Mar 9;9:e1243. doi: 10.7717/peerj-cs.1243 (PMC10280678; doi:10.7717/peerj-cs.1243)
Supplement: Supplemental Information 2 [file peerj-cs-09-1243-s002.zip › ┤·┬δ/data mining/pyswarms/single/__init__.py]

"""
The :mod:`pyswarms.single` module implements various techniques in
continuous single-objective optimization. These require only one
objective function that can be optimized in a continuous space.

.. note::
    PSO algorithms scale with the search space. This means that, by
    using larger boundaries, the final results are getting larger
    as well.

.. note::
    Please keep in mind that Python has a biggest float number.
    So using large boundaries in combination with exponentiation or
    multiplication can lead to an :code:`OverflowError`.
"""

from .global_best import GlobalBestPSO
from .local_best import LocalBestPSO
from .general_optimizer import GeneralOptimizerPSO

__all__ = ["GlobalBestPSO", "LocalBestPSO", "GeneralOptimizerPSO"]
