# Supplementary material for: An intelligent film recommender system based on emotional analysis
Source: PeerJ Comput Sci. 2023 Mar 9;9:e1243. doi: 10.7717/peerj-cs.1243 (PMC10280678; doi:10.7717/peerj-cs.1243)
Supplement: Supplemental Information 2 [file peerj-cs-09-1243-s002.zip › ┤·┬δ/data mining/pyswarms/utils/decorators/__init__.py]

"""
The :mod:`pyswarms.decorators` module implements a decorator that
can be used to simplify the task of writing the cost function for
an optimization run. The decorator can be directly called by using
:code:`@pyswarms.cost`.
"""
from .decorators import cost

__all__ = ["cost"]
