# Supplementary material for: An intelligent film recommender system based on emotional analysis
Source: PeerJ Comput Sci. 2023 Mar 9;9:e1243. doi: 10.7717/peerj-cs.1243 (PMC10280678; doi:10.7717/peerj-cs.1243)
Supplement: Supplemental Information 2 [file peerj-cs-09-1243-s002.zip › ┤·┬δ/data mining/pyswarms/utils/plotters/__init__.py]

"""
The mod:`pyswarms.utils.plotters` module implements various
visualization capabilities to interact with your swarm. Here,
ou can plot cost history and animate your swarm in both 2D or
3D spaces.
"""

from .plotters import plot_cost_history, plot_contour, plot_surface

__all__ = ["plotters", "formatters"]
