# Supplementary material for: An intelligent film recommender system based on emotional analysis
Source: PeerJ Comput Sci. 2023 Mar 9;9:e1243. doi: 10.7717/peerj-cs.1243 (PMC10280678; doi:10.7717/peerj-cs.1243)
Supplement: Supplemental Information 2 [file peerj-cs-09-1243-s002.zip › ┤·┬δ/data mining/pyswarms/utils/plotters/formatters.py]

# -*- coding: utf-8 -*-

"""
Plot Formatters

This module implements helpful classes to format your plots or create meshes.
"""

# Import modules
import numpy as np
from attr import attrib, attrs
from attr.validators import instance_of
from matplotlib import cm, colors
import multiprocessing as mp


@attrs
class Designer(object):
    """Designer class for specifying a plot's formatting and design

    You can use this class for specifying design-related customizations to
    your plot. This can be passed in various functions found in the
    :mod:`pyswarms.utils.plotters` module.

    .. code-block :: python

        from pyswarms.utils.plotters import plot_cost_history
        from pyswarms.utils.plotters.formatters import Designer

        # Set title_fontsize into 20
        my_designer = Designer(title_fontsize=20)

        # Assuming we already had an optimizer ready
        plot_cost_history(cost_history, designer=my_designer)

    Attributes
    ----------
    figsize : tuple
        Overall figure size. Default is `(10, 8)`
    title_fontsize : str, int, or float
        Size of the plot's title. Default is `large`
    text_fontsize : str, int, or float
        Size of the plot's labels and legend. Default is `medium`
    legend : str
        Label to show in the legend. For cost histories, it states
        the label of the line plot. Default is `Cost`
    label : array_like
        Label to show in the x, y, or z-axis. For a 3D plot, please pass an
        iterable with three elements. Default is :code:`['x-axis', 'y-axis',
        'z-axis']`
    limits : list
        The x-, y-, z- limits of the axes. Pass an iterable with the number of
        elements representing the number of axes. Default is :code:`[(-1, 1),
        (-1, 1), (-1, 1)]`
    colormap : matplotlib.cm.Colormap
        Colormap for contour plots. Default is `cm.viridis`
    """

    # Overall plot design
    figsize = attrib(type=tuple, validator=instance_of(tuple), default=(10, 8))
    title_fontsize = attrib(
        validator=instance_of((str, int, float)), default="large"
    )
    text_fontsize = attrib(
        validator=instance_of((str, int, float)), default="medium"
    )
    legend = attrib(validator=instance_of(str), default="Cost")
    label = attrib(
        validator=instance_of((str, list, tuple)),
        default=["x-axis", "y-axis", "z-axis"],
    )
    limits = attrib(
        validator=instance_of((list, tuple)),
        default=[(-1, 1), (-1, 1), (-1, 1)],
    )
    colormap = attrib(
        validator=instance_of(colors.Colormap), default=cm.viridis
    )


@attrs
class Animator(object):
    """Animator class for specifying animation behavior

    You can use this class to modify options on how the animation will be run
    in the :func:`pyswarms.utils.plotters.plot_contour` and
    :func:`pyswarms.utils.plotters.plot_surface` methods.

    .. code-block :: python

        from pyswarms.utils.plotters import plot_contour
        from pyswarms.utils.plotters.formatters import Animator

        # Do not repeat animation
        my_animator = Animator(repeat=False)

        # Assuming we already had an optimizer ready
        plot_contour(pos_history, animator=my_animator)

    Attributes
    ----------
    interval : int
        Sets the interval or speed into which the animation is played.
        Default is `80`
    repeat_delay : int or float, optional
        Sets the delay before repeating the animation again.
    repeat : bool, optional
        Pass `False` if you don't want to repeat the animation.
        Default is `True`
    """

    interval = attrib(type=int, validator=instance_of(int), default=80)
    repeat_delay = attrib(default=None)
    repeat = attrib(type=bool, validator=instance_of(bool), default=True)


@attrs
class Mesher(object):
    """Mesher class for plotting contours of objective functions

    This class enables drawing a surface plot of a given objective function.
    You can customize how this plot is drawn with this class. Pass an instance
    of this class to enable meshing.

    .. code-block :: python

        from pyswarms.utils.plotters import plot_surface
        from pyswarms.utils.plotters.formatters import Mesher
        from pyswarms.utils.functions import single_obj as fx

        # Use sphere function
        my_mesher = Mesher(func=fx.sphere)

        # Assuming we already had an optimizer ready
        plot_surface(pos_history, mesher=my_mesher)

    Attributes
    ----------
    func : callable
        Objective function to plot a surface of.
    delta : float
        Number of steps when generating the surface plot
        Default is `0.001`
    limits : list or tuple
        The range, in each axis, where the mesh will be drawn.
        Default is :code:`[(-1,1), (-1,1)]`
    levels : list or int, optional
        Levels on which the contours are shown. If :code:`int` is passed,
        then `matplotlib` automatically computes for the level positions.
        Default is :code:`numpy.arange(-2.0, 2.0, 0.070)`
    alpha : float, optional
        Transparency of the surface plot. Default is `0.3`
    limits : list, optional
        The x-, y-, z- limits of the axes. Pass an iterable with the number of
        elements representing the number of axes. Default is :code:`[(-1, 1),
        (-1, 1)]`
    """

    func = attrib()
    # For mesh creation
    delta = attrib(type=float, default=0.001)
    limits = attrib(
        validator=instance_of((list, tuple)), default=[(-1, 1), (-1, 1)]
    )
    levels = attrib(type=list, default=np.arange(-2.0, 2.0, 0.070))
    # Surface transparency
    alpha = attrib(type=float, validator=instance_of(float), default=0.3)

    def compute_history_3d(self, pos_history, n_processes=None):
        """Compute a 3D position matrix

        The first two columns are the 2D position in the x and y axes
        respectively, while the third column is the fitness on that given
        position.

        Parameters
        ----------
        pos_history : numpy.ndarray
            Two-dimensional position matrix history of shape
            :code:`(iterations, n_particles, 2)`
        n_processes : int
        number of processes to use for parallel mesh point calculation (default: None = no parallelization)

        Returns
        -------
        numpy.ndarray
            3D position matrix of shape :code:`(iterations, n_particles, 3)`
        """

        # Setup Pool of processes for parallel evaluation
        pool = None if n_processes is None else mp.Pool(n_processes)

        if pool is None:
            fitness = np.array(list(map(self.func, pos_history)))
        else:
            iter_r = []
            # Iterate over iterations
            for i in range(len(pos_history)):

                # Parallelize particles
                r_map_split = pool.map(
                    self.func,
                    np.array_split(np.array(pos_history[i]), pool._processes),
                )
                iter_r.append(np.array(np.concatenate(r_map_split)))
            fitness = np.array(iter_r)

        # Close Pool of Processes
        if n_processes is not None:
            pool.close()

        return np.dstack((pos_history, fitness))
