# Supplementary material for: An intelligent film recommender system based on emotional analysis
Source: PeerJ Comput Sci. 2023 Mar 9;9:e1243. doi: 10.7717/peerj-cs.1243 (PMC10280678; doi:10.7717/peerj-cs.1243)
Supplement: Supplemental Information 2 [file peerj-cs-09-1243-s002.zip › ┤·┬δ/data mining/pyswarms/utils/search/__init__.py]

"""
The :mod:`pyswarms.utils.search` module implements various techniques in
hyperparameter value optimization.
"""

from .grid_search import GridSearch
from .random_search import RandomSearch

__all__ = ["GridSearch", "RandomSearch"]
