# Supplementary material for: An intelligent film recommender system based on emotional analysis
Source: PeerJ Comput Sci. 2023 Mar 9;9:e1243. doi: 10.7717/peerj-cs.1243 (PMC10280678; doi:10.7717/peerj-cs.1243)
Supplement: Supplemental Information 2 [file peerj-cs-09-1243-s002.zip › ┤·┬δ/data mining/requirements.txt]

attrs==18.1.0
cycler==0.10.0
future==0.16.0
kiwisolver==1.0.1
matplotlib==3.0.2
numpy==1.16.1
pyparsing==2.3.1
python-dateutil==2.7.5
scipy==1.2.0
six==1.12.0
tqdm==4.24.0
pyyaml==5.1.1
