# Supplementary material for: An intelligent film recommender system based on emotional analysis
Source: PeerJ Comput Sci. 2023 Mar 9;9:e1243. doi: 10.7717/peerj-cs.1243 (PMC10280678; doi:10.7717/peerj-cs.1243)
Supplement: Supplemental Information 2 [file peerj-cs-09-1243-s002.zip › ┤·┬δ/data mining/requirements-dev.in]

-r requirements.in
# Packaging
bumpversion==0.5.3
PyYAML==3.13 # pyup: ignore
wheel==0.31.1
# Tests
pytest
pytest-cov
coverage==4.5.1
flake8==3.5.0
mock==2.0.0
tox
# Docs
Sphinx
sphinxcontrib-napoleon
sphinx_rtd_theme
nbsphinx
ipython
ipykernel
nbstripout
scikit-learn # for running some notebooks
seaborn
