# Supplementary material for: An intelligent film recommender system based on emotional analysis
Source: PeerJ Comput Sci. 2023 Mar 9;9:e1243. doi: 10.7717/peerj-cs.1243 (PMC10280678; doi:10.7717/peerj-cs.1243)
Supplement: Supplemental Information 2 [file peerj-cs-09-1243-s002.zip › ┤·┬δ/data mining/setup.cfg]

[bumpversion]
current_version = 1.3.0
commit = True
tag = True
tag_name = v.{new_version}

[bumpversion:file:setup.py]
search = version="{current_version}"
replace = version="{new_version}"

[bumpversion:file:pyswarms/__init__.py]
search = __version__ = "{current_version}"
replace = __version__ = "{new_version}"

[bdist_wheel]
universal = 1

[flake8]
exclude = docs

[aliases]
