# Supplementary material for: An intelligent film recommender system based on emotional analysis
Source: PeerJ Comput Sci. 2023 Mar 9;9:e1243. doi: 10.7717/peerj-cs.1243 (PMC10280678; doi:10.7717/peerj-cs.1243)
Supplement: Supplemental Information 2 [file peerj-cs-09-1243-s002.zip › ┤·┬δ/data mining/setup.py]

#!/usr/bin/env python
# -*- coding: utf-8 -*-

"""The setup script."""

# Import modules
from setuptools import find_packages, setup

with open("README.md", encoding="utf8") as readme_file:
    readme = readme_file.read()

with open("requirements.in") as f:
    requirements = f.read().splitlines()

with open("requirements-dev.txt") as f:
    dev_requirements = f.read().splitlines()


setup(
    name="pyswarms",
    version="1.3.0",
    description="A Python-based Particle Swarm Optimization (PSO) library.",
    long_description=readme,
    long_description_content_type="text/markdown",
    author="Lester James V. Miranda",
    author_email="ljvmiranda@gmail.com",
    url="https://github.com/ljvmiranda921/pyswarms",
    packages=find_packages(exclude=["docs", "tests"]),
    include_package_data=True,
    install_requires=requirements,
    tests_require=dev_requirements,
    extras_require={"test": dev_requirements},
    license="MIT license",
    zip_safe=False,
    keywords="pyswarms",
    classifiers=[
        "Development Status :: 5 - Production/Stable",
        "Intended Audience :: Developers",
        "Intended Audience :: Education",
        "Intended Audience :: Science/Research",
        "License :: OSI Approved :: MIT License",
        "Natural Language :: English",
        "Topic :: Scientific/Engineering",
        "Topic :: Scientific/Engineering :: Mathematics",
        "Programming Language :: Python :: 3.6",
        "Programming Language :: Python :: 3.7",
    ],
    test_suite="tests",
)
