# Supplementary material for: An intelligent film recommender system based on emotional analysis
Source: PeerJ Comput Sci. 2023 Mar 9;9:e1243. doi: 10.7717/peerj-cs.1243 (PMC10280678; doi:10.7717/peerj-cs.1243)
Supplement: Supplemental Information 2 [file peerj-cs-09-1243-s002.zip › ┤·┬δ/data mining/tests/backend/conftest.py]

#!/usr/bin/env python
# -*- coding: utf-8 -*-

"""Fixtures for tests"""

# Import modules
import numpy as np
import pytest

# Import from pyswarms
# Import from package
from pyswarms.backend.swarms import Swarm


@pytest.fixture
def swarm():
    """A contrived instance of the Swarm class at a certain timestep"""
    attrs_at_t = {
        "position": np.array([[5, 5, 5], [3, 3, 3], [1, 1, 1]]),
        "velocity": np.array([[1, 1, 1], [1, 1, 1], [1, 1, 1]]),
        "current_cost": np.array([2, 2, 2]),
        "pbest_cost": np.array([1, 2, 3]),
        "pbest_pos": np.array([[1, 2, 3], [4, 5, 6], [7, 8, 9]]),
        "best_cost": 1,
        "best_pos": np.array([1, 1, 1]),
        "options": {"c1": 0.5, "c2": 1, "w": 2},
    }
    return Swarm(**attrs_at_t)


@pytest.fixture
def bounds():
    bounds_ = (np.array([2, 3, 1]), np.array([4, 7, 8]))
    return bounds_


@pytest.fixture
def clamp():
    clamp_ = (np.array([2, 3, 1]), np.array([4, 7, 8]))
    return clamp_


@pytest.fixture
def positions_inbound():
    pos_ = np.array(
        [
            [3.3, 4.4, 2.3],
            [3.7, 5.2, 7.0],
            [2.5, 6.8, 2.3],
            [2.1, 6.9, 4.7],
            [2.7, 3.2, 3.5],
            [2.5, 5.1, 1.2],
        ]
    )
    return pos_


@pytest.fixture
def positions_out_of_bound():
    pos_ = np.array(
        [
            [5.3, 4.4, 2.3],
            [3.7, 9.2, 7.0],
            [8.5, 0.8, 2.3],
            [2.1, 6.9, 0.7],
            [2.7, 9.2, 3.5],
            [1.5, 5.1, 9.2],
        ]
    )
    return pos_


@pytest.fixture
def velocities_inbound():
    pos_ = np.array(
        [
            [3.3, 4.4, 2.3],
            [3.7, 5.2, 7.0],
            [2.5, 6.8, 2.3],
            [2.1, 6.9, 4.7],
            [2.7, 3.2, 3.5],
            [2.5, 5.1, 1.2],
        ]
    )
    return pos_


@pytest.fixture
def velocities_out_of_bound():
    pos_ = np.array(
        [
            [5.3, 4.4, 2.3],
            [3.7, 9.2, 7.0],
            [8.5, 0.8, 2.3],
            [2.1, 6.9, 0.7],
            [2.7, 9.2, 3.5],
            [1.5, 5.1, 9.2],
        ]
    )
    return pos_
