# Supplementary material for: An intelligent film recommender system based on emotional analysis
Source: PeerJ Comput Sci. 2023 Mar 9;9:e1243. doi: 10.7717/peerj-cs.1243 (PMC10280678; doi:10.7717/peerj-cs.1243)
Supplement: Supplemental Information 2 [file peerj-cs-09-1243-s002.zip › ┤·┬δ/data mining/tests/backend/test_handlers.py]

import pytest
import inspect
import numpy as np
from collections import OrderedDict

from pyswarms.backend.handlers import (
    BoundaryHandler,
    VelocityHandler,
    OptionsHandler,
    HandlerMixin,
)
import pyswarms.backend.handlers as h

bh_strategies = [
    name
    for name, _ in inspect.getmembers(
        h.BoundaryHandler(""), predicate=inspect.ismethod
    )
    if not name.startswith(("__", "_"))
]
vh_strategies = [
    name
    for name, _ in inspect.getmembers(
        h.VelocityHandler(""), predicate=inspect.ismethod
    )
    if not name.startswith(("__", "_"))
]
oh_strategies = [
    name
    for name, _ in inspect.getmembers(
        h.OptionsHandler(""), predicate=inspect.ismethod
    )
    if not name.startswith(("__", "_"))
]


def test_out_of_bounds(bounds, positions_inbound, positions_out_of_bound):
    hm = HandlerMixin()
    out_of_bounds = hm._out_of_bounds
    idx_inbound = out_of_bounds(positions_inbound, bounds)
    idx_out_of_bounds = out_of_bounds(positions_out_of_bound, bounds)

    print(bh_strategies)
    expected_idx = (
        (np.array([2, 3, 5]), np.array([1, 2, 0])),
        (np.array([0, 1, 2, 3, 4, 5]), np.array([0, 1, 1, 2, 1, 0])),
    )
    assert np.ravel(idx_inbound[0]).size == 0
    assert np.ravel(idx_inbound[1]).size == 0
    assert (
        np.ravel(idx_out_of_bounds[0]).all() == np.ravel(expected_idx[0]).all()
    )
    assert (
        np.ravel(idx_out_of_bounds[1]).all() == np.ravel(expected_idx[1]).all()
    )


@pytest.mark.parametrize("strategy", bh_strategies)
def test_bound_handling(
    bounds, positions_inbound, positions_out_of_bound, strategy
):
    bh = BoundaryHandler(strategy=strategy)
    # Test if it doesn't handle inbound positions
    inbound_handled = bh(positions_inbound, bounds)
    assert inbound_handled.all() == positions_inbound.all()

    # Test if all particles are handled to a position inside the boundaries
    outbound_handled = bh(positions_out_of_bound, bounds)
    lower_than_bound = outbound_handled >= bounds[0]
    greater_than_bound = outbound_handled <= bounds[1]
    assert lower_than_bound.all()
    assert greater_than_bound.all()


def test_nearest_strategy(bounds, positions_inbound, positions_out_of_bound):
    bh = BoundaryHandler(strategy="nearest")
    # TODO Add strategy specific tests


def test_reflective_strategy(
    bounds, positions_inbound, positions_out_of_bound
):
    bh = BoundaryHandler(strategy="reflective")
    pass
    # TODO Add strategy specific tests


def test_shrink_strategy(bounds, positions_inbound, positions_out_of_bound):
    bh = BoundaryHandler(strategy="shrink")
    # TODO Add strategy specific tests


def test_random_strategy(bounds, positions_inbound, positions_out_of_bound):
    bh = BoundaryHandler(strategy="random")
    # TODO Add strategy specific tests


def test_intermediate_strategy(
    bounds, positions_inbound, positions_out_of_bound
):
    bh = BoundaryHandler(strategy="intermediate")
    # TODO Add strategy specific tests


def test_periodic_strategy(bounds, positions_inbound, positions_out_of_bound):
    bh = BoundaryHandler(strategy="periodic")
    # TODO Add strategy specific tests


def assert_clamp(
    clamp,
    velocities_inbound,
    velocities_out_of_bound,
    positions_inbound,
    positions_out_of_bound,
    vh,
    bounds=None,
):
    # Test if it doesn't handle inclamp velocities
    inbound_handled = vh(
        velocities_inbound, clamp, position=positions_inbound, bounds=bounds
    )
    assert inbound_handled.all() == velocities_inbound.all()

    # Test if all particles are handled to a velocity inside the clamp
    outbound_handled = vh(
        velocities_out_of_bound,
        clamp,
        position=positions_out_of_bound,
        bounds=bounds,
    )
    lower_than_clamp = outbound_handled < clamp[0]
    greater_than_clamp = outbound_handled > clamp[1]
    assert not lower_than_clamp.all()
    assert not greater_than_clamp.all()


def test_unmodified_strategy(
    clamp, velocities_inbound, velocities_out_of_bound
):
    vh = VelocityHandler(strategy="unmodified")
    inbound_handled = vh(velocities_inbound, clamp)
    outbound_handled = vh(velocities_out_of_bound, clamp)
    assert inbound_handled.all() == velocities_inbound.all()
    assert outbound_handled.all() == velocities_out_of_bound.all()


def test_adjust_strategy(
    clamp,
    velocities_inbound,
    velocities_out_of_bound,
    positions_inbound,
    positions_out_of_bound,
):
    vh = VelocityHandler(strategy="adjust")
    assert_clamp(
        clamp,
        velocities_inbound,
        velocities_out_of_bound,
        positions_inbound,
        positions_out_of_bound,
        vh,
    )
    # TODO Add strategy specific tests
    pass


def test_invert_strategy(
    clamp,
    velocities_inbound,
    velocities_out_of_bound,
    positions_inbound,
    positions_out_of_bound,
    bounds,
):
    vh = VelocityHandler(strategy="invert")
    assert_clamp(
        clamp,
        velocities_inbound,
        velocities_out_of_bound,
        positions_inbound,
        positions_out_of_bound,
        vh,
        bounds=bounds,
    )
    # TODO Add strategy specific tests
    pass


def test_zero_strategy(
    clamp,
    velocities_inbound,
    velocities_out_of_bound,
    positions_inbound,
    positions_out_of_bound,
    bounds,
):
    vh = VelocityHandler(strategy="zero")
    # TODO Add strategy specific tests
    pass


def assert_option_strategy(strategy, init_opts, exp_opts, **kwargs):
    """Test for any strategy for options handler
    strategy : strategy to use
    init_opts : dict with keys :code:`{'c1', 'c2', 'w'}` or :code:`{'c1',
            'c2', 'w', 'k', 'p'}`
    exp_opts: dict with expected values after strategy with given parameters
    kwargs: arguments to use for given strategy
    """
    assert len(init_opts) == len(
        exp_opts
    ), "Size of initial options and expected options must be same"
    oh = OptionsHandler(strategy)
    return_opts = oh(init_opts, **kwargs)
    assert np.allclose(
        list(return_opts.values()), list(exp_opts.values()), atol=0.001, rtol=0
    ), "Expected options don't match with the given strategy"


def test_option_strategy():
    init_opts = OrderedDict([("c1", 0.5), ("c2", 0.3), ("w", 0.9)])
    end_opts = OrderedDict([("c2", 0.1), ("w", 0.2)])  # use default for c1
    strategy = OrderedDict(
        [("w", "exp_decay"), ("c1", "lin_variation"), ("c2", "nonlin_mod")]
    )
    exp_opts = OrderedDict([("c1", 0.4), ("c2", 0.1), ("w", 0.567)])
    try:
        assert_option_strategy(
            strategy,
            init_opts,
            exp_opts,
            iternow=100,
            itermax=100,
            end_opts=end_opts,
        )
        print("Test passed.")
    except:
        print("Test failed")
        raise
