# Supplementary material for: An intelligent film recommender system based on emotional analysis
Source: PeerJ Comput Sci. 2023 Mar 9;9:e1243. doi: 10.7717/peerj-cs.1243 (PMC10280678; doi:10.7717/peerj-cs.1243)
Supplement: Supplemental Information 2 [file peerj-cs-09-1243-s002.zip › ┤·┬δ/data mining/tests/backend/topology/abc_test_topology.py]

#!/usr/bin/env python
# -*- coding: utf-8 -*-

# Import standard library
import abc

# Import modules
import pytest


class ABCTestTopology(abc.ABC):
    """Abstract class that defines various tests for topologies

    Whenever a topology inherits from ABCTestTopology,
    you don't need to write down all tests anymore. Instead, you can just
    specify all required fixtures in the test suite.
    """

    @pytest.fixture
    def topology(self):
        """Return an instance of the topology"""
        raise NotImplementedError("NotImplementedError::topology")

    @pytest.fixture
    def options(self):
        """Return a dictionary of options"""
        raise NotImplementedError("NotImplementedError::options")

    @pytest.mark.parametrize("static", [True, False])
    @pytest.mark.parametrize("clamp", [None, (0, 1), (-1, 1)])
    def test_compute_velocity_return_values(
        self, topology, swarm, clamp, static
    ):
        """Test if compute_velocity() gives the expected shape and range"""
        topo = topology(static=static)
        v = topo.compute_velocity(swarm, clamp)
        assert v.shape == swarm.position.shape
        if clamp is not None:
            assert (clamp[0] <= v).all() and (clamp[1] >= v).all()

    @pytest.mark.parametrize("static", [True, False])
    @pytest.mark.parametrize(
        "bounds",
        [None, ([-5, -5, -5], [5, 5, 5]), ([-10, -10, -10], [10, 10, 10])],
    )
    def test_compute_position_return_values(
        self, topology, swarm, bounds, static
    ):
        """Test if compute_position() gives the expected shape and range"""
        topo = topology(static=static)
        p = topo.compute_position(swarm, bounds)
        assert p.shape == swarm.velocity.shape
        if bounds is not None:
            assert (bounds[0] <= p).all() and (bounds[1] >= p).all()

    @pytest.mark.parametrize("static", [True, False])
    def test_neighbor_idx(self, topology, options, swarm, static):
        """Test if the neighbor_idx attribute is assigned"""
        topo = topology(static=static)
        topo.compute_gbest(swarm, **options)
        assert topo.neighbor_idx is not None

    @pytest.mark.parametrize("static", [True, False])
    @pytest.mark.parametrize("swarm", [0, (1, 2, 3)])
    def test_input_swarm(self, topology, static, swarm, options):
        """Test if AttributeError is raised when passed with a non-Swarm instance"""
        with pytest.raises(AttributeError):
            topo = topology(static=static)
            topo.compute_gbest(swarm, **options)
