# Supplementary material for: An intelligent film recommender system based on emotional analysis
Source: PeerJ Comput Sci. 2023 Mar 9;9:e1243. doi: 10.7717/peerj-cs.1243 (PMC10280678; doi:10.7717/peerj-cs.1243)
Supplement: Supplemental Information 2 [file peerj-cs-09-1243-s002.zip › ┤·┬δ/data mining/tests/backend/topology/test_random.py]

#!/usr/bin/env python
# -*- coding: utf-8 -*-

# Import modules
import numpy as np
import pytest

# Import from pyswarms
from pyswarms.backend.topology import Random
from .abc_test_topology import ABCTestTopology

np.random.seed(4135157)


class TestRandomTopology(ABCTestTopology):
    @pytest.fixture
    def topology(self):
        return Random

    @pytest.fixture(params=[1, 2, 3])
    def options(self, request):
        return {"k": request.param}

    @pytest.mark.parametrize("static", [True, False])
    @pytest.mark.parametrize("k", [1, 2])
    def test_compute_gbest_return_values(
        self, swarm, options, topology, k, static
    ):
        """Test if update_gbest_neighborhood gives the expected return values"""
        topo = topology(static=static)
        expected_cost = 1.0002528364353296
        expected_pos = np.array(
            [9.90438476e-01, 2.50379538e-03, 1.87405987e-05]
        )
        expected_pos_2 = np.array(
            [9.98033031e-01, 4.97392619e-03, 3.07726256e-03]
        )
        pos, cost = topo.compute_gbest(swarm, **options)
        assert cost == pytest.approx(expected_cost)
        assert (pos[np.argmin(cost)] == pytest.approx(expected_pos)) or (
            pos[np.argmin(cost)] == pytest.approx(expected_pos_2)
        )

    @pytest.mark.parametrize("static", [True, False])
    @pytest.mark.parametrize("k", [1, 2])
    def test_compute_neighbors_return_values(self, swarm, topology, k, static):
        """Test if __compute_neighbors() gives the expected shape and symmetry"""
        topo = topology(static=static)
        adj_matrix = topo._Random__compute_neighbors(swarm, k=k)
        assert adj_matrix.shape == (swarm.n_particles, swarm.n_particles)
        assert np.allclose(
            adj_matrix, adj_matrix.T, atol=1e-8
        )  # Symmetry test

    @pytest.mark.parametrize("static", [True, False])
    @pytest.mark.parametrize("k", [1])
    def test_compute_neighbors_adjacency_matrix(
        self, swarm, topology, k, static
    ):
        """Test if __compute_neighbors() gives the expected matrix"""
        np.random.seed(1)
        topo = topology(static=static)
        adj_matrix = topo._Random__compute_neighbors(swarm, k=k)
        # fmt: off
        comparison_matrix = np.array([[1, 1, 1, 0, 1, 0, 0, 0, 0, 1],
                                      [1, 1, 1, 1, 1, 1, 1, 1, 1, 1],
                                      [1, 1, 1, 1, 1, 1, 1, 1, 1, 1],
                                      [0, 1, 1, 1, 1, 0, 0, 0, 1, 0],
                                      [1, 1, 1, 1, 1, 1, 1, 1, 1, 1],
                                      [0, 1, 1, 0, 1, 1, 0, 1, 0, 1],
                                      [0, 1, 1, 0, 1, 0, 1, 0, 1, 1],
                                      [0, 1, 1, 0, 1, 1, 0, 1, 1, 0],
                                      [0, 1, 1, 1, 1, 0, 1, 1, 1, 0],
                                      [1, 1, 1, 0, 1, 1, 1, 0, 0, 1]])
        assert np.allclose(adj_matrix, comparison_matrix, atol=1e-8)
        # fmt: on
