# Supplementary material for: An intelligent film recommender system based on emotional analysis
Source: PeerJ Comput Sci. 2023 Mar 9;9:e1243. doi: 10.7717/peerj-cs.1243 (PMC10280678; doi:10.7717/peerj-cs.1243)
Supplement: Supplemental Information 2 [file peerj-cs-09-1243-s002.zip › ┤·┬δ/data mining/tests/backend/topology/test_ring.py]

#!/usr/bin/env python
# -*- coding: utf-8 -*-

# Import modules
import numpy as np
import pytest

# Import from pyswarms
from pyswarms.backend.topology import Ring
from .abc_test_topology import ABCTestTopology

np.random.seed(4135157)


class TestRingTopology(ABCTestTopology):
    @pytest.fixture
    def topology(self):
        return Ring

    @pytest.fixture(params=[(1, 2), (2, 3)])
    def options(self, request):
        p, k = request.param
        return {"p": p, "k": k}

    @pytest.mark.parametrize("static", [True, False])
    @pytest.mark.parametrize("k", [i for i in range(1, 10)])
    @pytest.mark.parametrize("p", [1, 2])
    def test_compute_gbest_return_values(self, swarm, topology, p, k, static):
        """Test if update_gbest_neighborhood gives the expected return values"""
        topo = topology(static=static)
        pos, cost = topo.compute_gbest(swarm, p=p, k=k)
        expected_cost = 1.0002528364353296
        expected_pos = np.array(
            [9.90438476e-01, 2.50379538e-03, 1.87405987e-05]
        )
        expected_pos_2 = np.array(
            [9.98033031e-01, 4.97392619e-03, 3.07726256e-03]
        )
        assert cost == pytest.approx(expected_cost)
        assert (pos[np.argmin(cost)] == pytest.approx(expected_pos)) or (
            pos[np.argmin(cost)] == pytest.approx(expected_pos_2)
        )
