# Supplementary material for: An intelligent film recommender system based on emotional analysis
Source: PeerJ Comput Sci. 2023 Mar 9;9:e1243. doi: 10.7717/peerj-cs.1243 (PMC10280678; doi:10.7717/peerj-cs.1243)
Supplement: Supplemental Information 2 [file peerj-cs-09-1243-s002.zip › ┤·┬δ/data mining/tests/backend/topology/test_star.py]

#!/usr/bin/env python
# -*- coding: utf-8 -*-

# Import modules
import numpy as np
import pytest

# Import from pyswarms
from pyswarms.backend.topology import Star

from .abc_test_topology import ABCTestTopology

np.random.seed(4135157)


class TestStarTopology(ABCTestTopology):
    @pytest.fixture
    def topology(self):
        return Star

    @pytest.fixture
    def options(self):
        return {}

    def test_compute_gbest_return_values(self, swarm, options, topology):
        """Test if compute_gbest() gives the expected return values"""
        topo = topology()
        expected_cost = 1.0002528364353296
        expected_pos = np.array(
            [9.90438476e-01, 2.50379538e-03, 1.87405987e-05]
        )
        pos, cost = topo.compute_gbest(swarm, **options)
        assert cost == pytest.approx(expected_cost)
        assert pos == pytest.approx(expected_pos)
