# Supplementary material for: An intelligent film recommender system based on emotional analysis
Source: PeerJ Comput Sci. 2023 Mar 9;9:e1243. doi: 10.7717/peerj-cs.1243 (PMC10280678; doi:10.7717/peerj-cs.1243)
Supplement: Supplemental Information 2 [file peerj-cs-09-1243-s002.zip › ┤·┬δ/data mining/tests/backend/topology/test_von_neumann.py]

#!/usr/bin/env python
# -*- coding: utf-8 -*-

# Import modules
import numpy as np
import pytest

# Import from pyswarms
from pyswarms.backend.topology import VonNeumann
from .abc_test_topology import ABCTestTopology

np.random.seed(4135157)


class TestVonNeumannTopology(ABCTestTopology):
    @pytest.fixture
    def topology(self):
        return VonNeumann

    @pytest.fixture
    def options(self):
        return {"p": 1, "r": 1}

    @pytest.mark.parametrize("r", [0, 1])
    @pytest.mark.parametrize("p", [1, 2])
    def test_update_gbest_neighborhood(self, swarm, topology, p, r):
        """Test if update_gbest_neighborhood gives the expected return values"""
        topo = topology()
        pos, cost = topo.compute_gbest(swarm, p=p, r=r)
        expected_pos = np.array(
            [9.90438476e-01, 2.50379538e-03, 1.87405987e-05]
        )
        expected_pos_2 = np.array(
            [9.98033031e-01, 4.97392619e-03, 3.07726256e-03]
        )
        expected_cost = 1.0002528364353296
        assert cost == pytest.approx(expected_cost)
        assert (pos[np.argmin(cost)] == pytest.approx(expected_pos)) or (
            pos[np.argmin(cost)] == pytest.approx(expected_pos_2)
        )

    @pytest.mark.parametrize("m", [i for i in range(3)])
    @pytest.mark.parametrize("n", [i for i in range(3)])
    def test_delannoy_numbers(self, m, n):
        expected_values = np.array([1, 3, 5, 7, 9, 11, 13, 15, 17])
        assert VonNeumann.delannoy(m, n) in expected_values
