# Supplementary material for: An intelligent film recommender system based on emotional analysis
Source: PeerJ Comput Sci. 2023 Mar 9;9:e1243. doi: 10.7717/peerj-cs.1243 (PMC10280678; doi:10.7717/peerj-cs.1243)
Supplement: Supplemental Information 2 [file peerj-cs-09-1243-s002.zip › ┤·┬δ/data mining/tests/utils/decorators/conftest.py]

# Import modules
import numpy as np
import pytest


@pytest.fixture()
def particles():
    shape = (np.random.randint(10, 20), np.random.randint(2, 6))
    particles_ = np.random.uniform(0, 10, shape)
    print(particles_)
    return particles_
