# Supplementary material for: An intelligent film recommender system based on emotional analysis
Source: PeerJ Comput Sci. 2023 Mar 9;9:e1243. doi: 10.7717/peerj-cs.1243 (PMC10280678; doi:10.7717/peerj-cs.1243)
Supplement: Supplemental Information 2 [file peerj-cs-09-1243-s002.zip › ┤·┬δ/data mining/tests/utils/functions/test_singleobj_dims.py]

#!/usr/bin/env python
# -*- coding: utf-8 -*-

"""Tests for `pyswarms` package."""

# Import standard library
from collections import namedtuple

# Import modules
import numpy as np
import pytest

# Import from pyswarms
from pyswarms.utils.functions import single_obj as fx


def test_beale_dim_fail(outdim):
    """Test beale dim exception"""
    with pytest.raises(IndexError):
        fx.beale(outdim)


def test_booth_dim_fail(outdim):
    """Test booth dim exception"""
    with pytest.raises(IndexError):
        fx.booth(outdim)


def test_bukin6_dim_fail(outdim):
    """Test bukin6 dim exception"""
    with pytest.raises(IndexError):
        fx.bukin6(outdim)


def test_crossintray_dim_fail(outdim):
    """Test crossintray dim exception"""
    with pytest.raises(IndexError):
        fx.crossintray(outdim)


def test_easom_dim_fail(outdim):
    """Test easom dim exception"""
    with pytest.raises(IndexError):
        fx.easom(outdim)


def test_goldstein_dim_fail(outdim):
    """Test goldstein dim exception"""
    with pytest.raises(IndexError):
        fx.goldstein(outdim)


def test_eggholder_dim_fail(outdim):
    """Test eggholder dim exception"""
    with pytest.raises(IndexError):
        fx.eggholder(outdim)


def test_himmelblau_dim_fail(outdim):
    """Test himmelblau dim exception"""
    with pytest.raises(IndexError):
        fx.himmelblau(outdim)


def test_holdertable_dim_fail(outdim):
    """Test holdertable dim exception"""
    with pytest.raises(IndexError):
        fx.holdertable(outdim)


def test_levi_dim_fail(outdim):
    """Test levi dim exception"""
    with pytest.raises(IndexError):
        fx.levi(outdim)


def test_matyas_dim_fail(outdim):
    """Test matyas dim exception"""
    with pytest.raises(IndexError):
        fx.matyas(outdim)


def test_schaffer2_dim_fail(outdim):
    """Test schaffer2 dim exception"""
    with pytest.raises(IndexError):
        fx.schaffer2(outdim)


def test_threehump_dim_fail(outdim):
    """Test threehump dim exception"""
    with pytest.raises(IndexError):
        fx.threehump(outdim)
