# Supplementary material for: An intelligent film recommender system based on emotional analysis
Source: PeerJ Comput Sci. 2023 Mar 9;9:e1243. doi: 10.7717/peerj-cs.1243 (PMC10280678; doi:10.7717/peerj-cs.1243)
Supplement: Supplemental Information 2 [file peerj-cs-09-1243-s002.zip › ┤·┬δ/data mining/tests/utils/search/test_gridsearch.py]

#!/usr/bin/env python
# -*- coding: utf-8 -*-

# Import modules
import pytest


@pytest.mark.parametrize("maximum", [True, False])
def test_search_best_options_return_type(grid, maximum):
    """Tests if best options returns a dictionary"""
    _, best_options = grid.search(maximum)
    assert isinstance(best_options, dict)


def test_grid_output(grid_mini):
    """Tests if generate_grid function returns expected value"""
    expected = [
        {"c1": 1, "c2": 6, "k": 5, "w": 0.9, "p": 0},
        {"c1": 2, "c2": 6, "k": 5, "w": 0.9, "p": 0},
    ]
    assert grid_mini.generate_grid() == expected
