# Supplementary material for: An intelligent film recommender system based on emotional analysis
Source: PeerJ Comput Sci. 2023 Mar 9;9:e1243. doi: 10.7717/peerj-cs.1243 (PMC10280678; doi:10.7717/peerj-cs.1243)
Supplement: Supplemental Information 2 [file peerj-cs-09-1243-s002.zip › ┤·┬δ/data mining/tests/utils/search/test_randomsearch.py]

#!/usr/bin/env python
# -*- coding: utf-8 -*-

# Import modules
import pytest


@pytest.mark.parametrize("maximum", [True, False])
def test_search_best_options_return_type(random_unbounded, maximum):
    """Tests if best options returns a dictionary"""
    _, best_options = random_unbounded.search(maximum)
    assert isinstance(best_options, dict)


def test_generate_grid_combinations(random_bounded):
    """Test that the number of combinations in grid equals the number
    parameter selection iterations specficied"""
    expected = 100
    grid = random_bounded.generate_grid()
    assert len(grid) == expected


@pytest.mark.parametrize("options", ["c1", "c2", "k", "w"])
def test_generate_grid_parameter_mapping(random_bounded, options):
    """Test that generated values are correctly mapped to each parameter and
    are within the specified bounds"""
    grid = random_bounded.generate_grid()
    values = [x[options] for x in grid]
    for val in values:
        assert val >= random_bounded.options[options][0]
        assert val <= random_bounded.options[options][1]
