# Supplementary material for: An intelligent film recommender system based on emotional analysis
Source: PeerJ Comput Sci. 2023 Mar 9;9:e1243. doi: 10.7717/peerj-cs.1243 (PMC10280678; doi:10.7717/peerj-cs.1243)
Supplement: Supplemental Information 2 [file peerj-cs-09-1243-s002.zip › ┤·┬δ/data mining/tox.ini]

[tox]
envlist = py35, py36, py37, flake8

[testenv:flake8]
basepython=python
deps=-rrequirements-dev.txt
commands=python -m flake8 pyswarms

[testenv]
setenv =
    PYTHONPATH = {toxinidir}
deps=-rrequirements-dev.txt
commands = python -m pytest tests --junitxml=junit/test-results.xml

; If you want to make tox run the tests with the same versions, create a
; requirements.txt with the pinned versions and uncomment the following lines:
; deps =
;     -r{toxinidir}/requirements.txt
