# Supplementary material for: An intelligent film recommender system based on emotional analysis
Source: PeerJ Comput Sci. 2023 Mar 9;9:e1243. doi: 10.7717/peerj-cs.1243 (PMC10280678; doi:10.7717/peerj-cs.1243)
Supplement: Supplemental Information 2 [file peerj-cs-09-1243-s002.zip › ┤·┬δ/data mining/Vagrantfile]

# -*- mode: ruby -*-
# vi: set ft=ruby :

Vagrant.configure("2") do |config|

config.vm.box = "ubuntu/xenial64"

config.vm.box_check_update = false

config.vm.provision :shell, :privileged => false, :path => "provisioner.sh"
end
