# Supplementary material for: An intelligent film recommender system based on emotional analysis
Source: PeerJ Comput Sci. 2023 Mar 9;9:e1243. doi: 10.7717/peerj-cs.1243 (PMC10280678; doi:10.7717/peerj-cs.1243)
Supplement: Supplemental Information 2 [file peerj-cs-09-1243-s002.zip › ┤·┬δ/semantic-segmentation/config/ade20k-hrnetv2.yaml]

DATASET:
  root_dataset: "./data/"
  list_train: "./data/training.odgt"
  list_val: "./data/validation.odgt"
  num_class: 150
  imgSizes: (300, 375, 450, 525, 600)
  imgMaxSize: 1000
  padding_constant: 32
  segm_downsampling_rate: 4
  random_flip: True

MODEL:
  arch_encoder: "hrnetv2"
  arch_decoder: "c1"
  fc_dim: 720

TRAIN:
  batch_size_per_gpu: 2
  num_epoch: 30
  start_epoch: 0
  epoch_iters: 5000
  optim: "SGD"
  lr_encoder: 0.02
  lr_decoder: 0.02
  lr_pow: 0.9
  beta1: 0.9
  weight_decay: 1e-4
  deep_sup_scale: 0.4
  fix_bn: False
  workers: 16
  disp_iter: 20
  seed: 304

VAL:
  visualize: False
  checkpoint: "epoch_30.pth"

TEST:
  checkpoint: "epoch_30.pth"
  result: "./"

DIR: "ckpt/ade20k-hrnetv2-c1"
