# Supplementary material for: An intelligent film recommender system based on emotional analysis
Source: PeerJ Comput Sci. 2023 Mar 9;9:e1243. doi: 10.7717/peerj-cs.1243 (PMC10280678; doi:10.7717/peerj-cs.1243)
Supplement: Supplemental Information 2 [file peerj-cs-09-1243-s002.zip › ┤·┬δ/semantic-segmentation/download_ADE20K.sh]

wget -O ./data/ADEChallengeData2016.zip http://data.csail.mit.edu/places/ADEchallenge/ADEChallengeData2016.zip
unzip ./data/ADEChallengeData2016.zip -d ./data
rm ./data/ADEChallengeData2016.zip
echo "Dataset downloaded."
