# Supplementary material for: An intelligent film recommender system based on emotional analysis
Source: PeerJ Comput Sci. 2023 Mar 9;9:e1243. doi: 10.7717/peerj-cs.1243 (PMC10280678; doi:10.7717/peerj-cs.1243)
Supplement: Supplemental Information 2 [file peerj-cs-09-1243-s002.zip › ┤·┬δ/semantic-segmentation/mit_semseg/lib/nn/modules/batchnorm.py]

# -*- coding: utf-8 -*-
# File   : batchnorm.py
# Author : Jiayuan Mao
# Email  : maojiayuan@gmail.com
# Date   : 27/01/2018
# 
# This file is part of Synchronized-BatchNorm-PyTorch.
# https://github.com/vacancy/Synchronized-BatchNorm-PyTorch
# Distributed under MIT License.

import collections

import torch
import torch.nn.functional as F

from torch.nn.modules.batchnorm import _BatchNorm
from torch.nn.parallel._functions import ReduceAddCoalesced, Broadcast

from .comm import SyncMaster

__all__ = ['SynchronizedBatchNorm1d', 'SynchronizedBatchNorm2d', 'SynchronizedBatchNorm3d']


def _sum_ft(tensor):
    """sum over the first and last dimention"""
    return tensor.sum(dim=0).sum(dim=-1)


def _unsqueeze_ft(tensor):
    """add new dementions at the front and the tail"""
    return tensor.unsqueeze(0).unsqueeze(-1)


_ChildMessage = collections.namedtuple('_ChildMessage', ['sum', 'ssum', 'sum_size'])
_MasterMessage = collections.namedtuple('_MasterMessage', ['sum', 'inv_std'])


class _SynchronizedBatchNorm(_BatchNorm):
    def __init__(self, num_features, eps=1e-5, momentum=0.001, affine=True):
        super(_SynchronizedBatchNorm, self).__init__(num_features, eps=eps, momentum=momentum, affine=affine)

        self._sync_master = SyncMaster(self._data_parallel_master)

        self._is_parallel = False
        self._parallel_id = None
        self._slave_pipe = None

        # customed batch norm statistics
        self._moving_average_fraction = 1. - momentum
        self.register_buffer('_tmp_running_mean', torch.zeros(self.num_features))
        self.register_buffer('_tmp_running_var', torch.ones(self.num_features))
        self.register_buffer('_running_iter', torch.ones(1))
        self._tmp_running_mean = self.running_mean.clone() * self._running_iter
        self._tmp_running_var = self.running_var.clone() * self._running_iter

    def forward(self, input):
        # If it is not parallel computation or is in evaluation mode, use PyTorch's implementation.
        if not (self._is_parallel and self.training):
            return F.batch_norm(
                input, self.running_mean, self.running_var, self.weight, self.bias,
                self.training, self.momentum, self.eps)

        # Resize the input to (B, C, -1).
        input_shape = input.size()
        input = input.view(input.size(0), self.num_features, -1)

        # Compute the sum and square-sum.
        sum_size = input.size(0) * input.size(2)
        input_sum = _sum_ft(input)
        input_ssum = _sum_ft(input ** 2)

        # Reduce-and-broadcast the statistics.
        if self._parallel_id == 0:
            mean, inv_std = self._sync_master.run_master(_ChildMessage(input_sum, input_ssum, sum_size))
        else:
            mean, inv_std = self._slave_pipe.run_slave(_ChildMessage(input_sum, input_ssum, sum_size))

        # Compute the output.
        if self.affine:
            # MJY:: Fuse the multiplication for speed.
            output = (input - _unsqueeze_ft(mean)) * _unsqueeze_ft(inv_std * self.weight) + _unsqueeze_ft(self.bias)
        else:
            output = (input - _unsqueeze_ft(mean)) * _unsqueeze_ft(inv_std)

        # Reshape it.
        return output.view(input_shape)

    def __data_parallel_replicate__(self, ctx, copy_id):
        self._is_parallel = True
        self._parallel_id = copy_id

        # parallel_id == 0 means master device.
        if self._parallel_id == 0:
            ctx.sync_master = self._sync_master
        else:
            self._slave_pipe = ctx.sync_master.register_slave(copy_id)

    def _data_parallel_master(self, intermediates):
        """Reduce the sum and square-sum, compute the statistics, and broadcast it."""
        intermediates = sorted(intermediates, key=lambda i: i[1].sum.get_device())

        to_reduce = [i[1][:2] for i in intermediates]
        to_reduce = [j for i in to_reduce for j in i]  # flatten
        target_gpus = [i[1].sum.get_device() for i in intermediates]

        sum_size = sum([i[1].sum_size for i in intermediates])
        sum_, ssum = ReduceAddCoalesced.apply(target_gpus[0], 2, *to_reduce)

        mean, inv_std = self._compute_mean_std(sum_, ssum, sum_size)

        broadcasted = Broadcast.apply(target_gpus, mean, inv_std)

        outputs = []
        for i, rec in enumerate(intermediates):
            outputs.append((rec[0], _MasterMessage(*broadcasted[i*2:i*2+2])))

        return outputs

    def _add_weighted(self, dest, delta, alpha=1, beta=1, bias=0):
        """return *dest* by `dest := dest*alpha + delta*beta + bias`"""
        return dest * alpha + delta * beta + bias

    def _compute_mean_std(self, sum_, ssum, size):
        """Compute the mean and standard-deviation with sum and square-sum. This method
        also maintains the moving average on the master device."""
        assert size > 1, 'BatchNorm computes unbiased standard-deviation, which requires size > 1.'
        mean = sum_ / size
        sumvar = ssum - sum_ * mean
        unbias_var = sumvar / (size - 1)
        bias_var = sumvar / size

        self._tmp_running_mean = self._add_weighted(self._tmp_running_mean, mean.data, alpha=self._moving_average_fraction)
        self._tmp_running_var = self._add_weighted(self._tmp_running_var, unbias_var.data, alpha=self._moving_average_fraction)
        self._running_iter = self._add_weighted(self._running_iter, 1, alpha=self._moving_average_fraction)

        self.running_mean = self._tmp_running_mean / self._running_iter
        self.running_var = self._tmp_running_var / self._running_iter

        return mean, bias_var.clamp(self.eps) ** -0.5


class SynchronizedBatchNorm1d(_SynchronizedBatchNorm):
    r"""Applies Synchronized Batch Normalization over a 2d or 3d input that is seen as a
    mini-batch.

    .. math::

        y = \frac{x - mean[x]}{ \sqrt{Var[x] + \epsilon}} * gamma + beta

    This module differs from the built-in PyTorch BatchNorm1d as the mean and
    standard-deviation are reduced across all devices during training.

    For example, when one uses `nn.DataParallel` to wrap the network during
    training, PyTorch's implementation normalize the tensor on each device using
    the statistics only on that device, which accelerated the computation and
    is also easy to implement, but the statistics might be inaccurate.
    Instead, in this synchronized version, the statistics will be computed
    over all training samples distributed on multiple devices.
    
    Note that, for one-GPU or CPU-only case, this module behaves exactly same
    as the built-in PyTorch implementation.

    The mean and standard-deviation are calculated per-dimension over
    the mini-batches and gamma and beta are learnable parameter vectors
    of size C (where C is the input size).

    During training, this layer keeps a running estimate of its computed mean
    and variance. The running sum is kept with a default momentum of 0.1.

    During evaluation, this running mean/variance is used for normalization.

    Because the BatchNorm is done over the `C` dimension, computing statistics
    on `(N, L)` slices, it's common terminology to call this Temporal BatchNorm

    Args:
        num_features: num_features from an expected input of size
            `batch_size x num_features [x width]`
        eps: a value added to the denominator for numerical stability.
            Default: 1e-5
        momentum: the value used for the running_mean and running_var
            computation. Default: 0.1
        affine: a boolean value that when set to ``True``, gives the layer learnable
            affine parameters. Default: ``True``

    Shape:
        - Input: :math:`(N, C)` or :math:`(N, C, L)`
        - Output: :math:`(N, C)` or :math:`(N, C, L)` (same shape as input)

    Examples:
        >>> # With Learnable Parameters
        >>> m = SynchronizedBatchNorm1d(100)
        >>> # Without Learnable Parameters
        >>> m = SynchronizedBatchNorm1d(100, affine=False)
        >>> input = torch.autograd.Variable(torch.randn(20, 100))
        >>> output = m(input)
    """

    def _check_input_dim(self, input):
        if input.dim() != 2 and input.dim() != 3:
            raise ValueError('expected 2D or 3D input (got {}D input)'
                             .format(input.dim()))
        super(SynchronizedBatchNorm1d, self)._check_input_dim(input)


class SynchronizedBatchNorm2d(_SynchronizedBatchNorm):
    r"""Applies Batch Normalization over a 4d input that is seen as a mini-batch
    of 3d inputs

    .. math::

        y = \frac{x - mean[x]}{ \sqrt{Var[x] + \epsilon}} * gamma + beta

    This module differs from the built-in PyTorch BatchNorm2d as the mean and
    standard-deviation are reduced across all devices during training.

    For example, when one uses `nn.DataParallel` to wrap the network during
    training, PyTorch's implementation normalize the tensor on each device using
    the statistics only on that device, which accelerated the computation and
    is also easy to implement, but the statistics might be inaccurate.
    Instead, in this synchronized version, the statistics will be computed
    over all training samples distributed on multiple devices.
    
    Note that, for one-GPU or CPU-only case, this module behaves exactly same
    as the built-in PyTorch implementation.

    The mean and standard-deviation are calculated per-dimension over
    the mini-batches and gamma and beta are learnable parameter vectors
    of size C (where C is the input size).

    During training, this layer keeps a running estimate of its computed mean
    and variance. The running sum is kept with a default momentum of 0.1.

    During evaluation, this running mean/variance is used for normalization.

    Because the BatchNorm is done over the `C` dimension, computing statistics
    on `(N, H, W)` slices, it's common terminology to call this Spatial BatchNorm

    Args:
        num_features: num_features from an expected input of
            size batch_size x num_features x height x width
        eps: a value added to the denominator for numerical stability.
            Default: 1e-5
        momentum: the value used for the running_mean and running_var
            computation. Default: 0.1
        affine: a boolean value that when set to ``True``, gives the layer learnable
            affine parameters. Default: ``True``

    Shape:
        - Input: :math:`(N, C, H, W)`
        - Output: :math:`(N, C, H, W)` (same shape as input)

    Examples:
        >>> # With Learnable Parameters
        >>> m = SynchronizedBatchNorm2d(100)
        >>> # Without Learnable Parameters
        >>> m = SynchronizedBatchNorm2d(100, affine=False)
        >>> input = torch.autograd.Variable(torch.randn(20, 100, 35, 45))
        >>> output = m(input)
    """

    def _check_input_dim(self, input):
        if input.dim() != 4:
            raise ValueError('expected 4D input (got {}D input)'
                             .format(input.dim()))
        super(SynchronizedBatchNorm2d, self)._check_input_dim(input)


class SynchronizedBatchNorm3d(_SynchronizedBatchNorm):
    r"""Applies Batch Normalization over a 5d input that is seen as a mini-batch
    of 4d inputs

    .. math::

        y = \frac{x - mean[x]}{ \sqrt{Var[x] + \epsilon}} * gamma + beta

    This module differs from the built-in PyTorch BatchNorm3d as the mean and
    standard-deviation are reduced across all devices during training.

    For example, when one uses `nn.DataParallel` to wrap the network during
    training, PyTorch's implementation normalize the tensor on each device using
    the statistics only on that device, which accelerated the computation and
    is also easy to implement, but the statistics might be inaccurate.
    Instead, in this synchronized version, the statistics will be computed
    over all training samples distributed on multiple devices.
    
    Note that, for one-GPU or CPU-only case, this module behaves exactly same
    as the built-in PyTorch implementation.

    The mean and standard-deviation are calculated per-dimension over
    the mini-batches and gamma and beta are learnable parameter vectors
    of size C (where C is the input size).

    During training, this layer keeps a running estimate of its computed mean
    and variance. The running sum is kept with a default momentum of 0.1.

    During evaluation, this running mean/variance is used for normalization.

    Because the BatchNorm is done over the `C` dimension, computing statistics
    on `(N, D, H, W)` slices, it's common terminology to call this Volumetric BatchNorm
    or Spatio-temporal BatchNorm

    Args:
        num_features: num_features from an expected input of
            size batch_size x num_features x depth x height x width
        eps: a value added to the denominator for numerical stability.
            Default: 1e-5
        momentum: the value used for the running_mean and running_var
            computation. Default: 0.1
        affine: a boolean value that when set to ``True``, gives the layer learnable
            affine parameters. Default: ``True``

    Shape:
        - Input: :math:`(N, C, D, H, W)`
        - Output: :math:`(N, C, D, H, W)` (same shape as input)

    Examples:
        >>> # With Learnable Parameters
        >>> m = SynchronizedBatchNorm3d(100)
        >>> # Without Learnable Parameters
        >>> m = SynchronizedBatchNorm3d(100, affine=False)
        >>> input = torch.autograd.Variable(torch.randn(20, 100, 35, 45, 10))
        >>> output = m(input)
    """

    def _check_input_dim(self, input):
        if input.dim() != 5:
            raise ValueError('expected 5D input (got {}D input)'
                             .format(input.dim()))
        super(SynchronizedBatchNorm3d, self)._check_input_dim(input)
