# Supplementary material for: An intelligent film recommender system based on emotional analysis
Source: PeerJ Comput Sci. 2023 Mar 9;9:e1243. doi: 10.7717/peerj-cs.1243 (PMC10280678; doi:10.7717/peerj-cs.1243)
Supplement: Supplemental Information 2 [file peerj-cs-09-1243-s002.zip › ┤·┬δ/semantic-segmentation/mit_semseg/lib/nn/modules/unittest.py]

# -*- coding: utf-8 -*-
# File   : unittest.py
# Author : Jiayuan Mao
# Email  : maojiayuan@gmail.com
# Date   : 27/01/2018
# 
# This file is part of Synchronized-BatchNorm-PyTorch.
# https://github.com/vacancy/Synchronized-BatchNorm-PyTorch
# Distributed under MIT License.

import unittest

import numpy as np
from torch.autograd import Variable


def as_numpy(v):
    if isinstance(v, Variable):
        v = v.data
    return v.cpu().numpy()


class TorchTestCase(unittest.TestCase):
    def assertTensorClose(self, a, b, atol=1e-3, rtol=1e-3):
        npa, npb = as_numpy(a), as_numpy(b)
        self.assertTrue(
                np.allclose(npa, npb, atol=atol),
                'Tensor close check failed\n{}\n{}\nadiff={}, rdiff={}'.format(a, b, np.abs(npa - npb).max(), np.abs((npa - npb) / np.fmax(npa, 1e-5)).max())
        )
