# Supplementary material for: An intelligent film recommender system based on emotional analysis
Source: PeerJ Comput Sci. 2023 Mar 9;9:e1243. doi: 10.7717/peerj-cs.1243 (PMC10280678; doi:10.7717/peerj-cs.1243)
Supplement: Supplemental Information 2 [file peerj-cs-09-1243-s002.zip › ┤·┬δ/semantic-segmentation/mit_semseg/lib/nn/parallel/data_parallel.py]

# -*- coding: utf8 -*-

import torch.cuda as cuda
import torch.nn as nn
import torch
import collections
from torch.nn.parallel._functions import Gather


__all__ = ['UserScatteredDataParallel', 'user_scattered_collate', 'async_copy_to']


def async_copy_to(obj, dev, main_stream=None):
    if torch.is_tensor(obj):
        v = obj.cuda(dev, non_blocking=True)
        if main_stream is not None:
            v.data.record_stream(main_stream)
        return v
    elif isinstance(obj, collections.Mapping):
        return {k: async_copy_to(o, dev, main_stream) for k, o in obj.items()}
    elif isinstance(obj, collections.Sequence):
        return [async_copy_to(o, dev, main_stream) for o in obj]
    else:
        return obj


def dict_gather(outputs, target_device, dim=0):
    """
    Gathers variables from different GPUs on a specified device
      (-1 means the CPU), with dictionary support.
    """
    def gather_map(outputs):
        out = outputs[0]
        if torch.is_tensor(out):
            # MJY(20180330) HACK:: force nr_dims > 0
            if out.dim() == 0:
                outputs = [o.unsqueeze(0) for o in outputs]
            return Gather.apply(target_device, dim, *outputs)
        elif out is None:
            return None
        elif isinstance(out, collections.Mapping):
            return {k: gather_map([o[k] for o in outputs]) for k in out}
        elif isinstance(out, collections.Sequence):
            return type(out)(map(gather_map, zip(*outputs)))
    return gather_map(outputs)


class DictGatherDataParallel(nn.DataParallel):
    def gather(self, outputs, output_device):
        return dict_gather(outputs, output_device, dim=self.dim)


class UserScatteredDataParallel(DictGatherDataParallel):
    def scatter(self, inputs, kwargs, device_ids):
        assert len(inputs) == 1
        inputs = inputs[0]
        inputs = _async_copy_stream(inputs, device_ids)
        inputs = [[i] for i in inputs]
        assert len(kwargs) == 0
        kwargs = [{} for _ in range(len(inputs))]

        return inputs, kwargs


def user_scattered_collate(batch):
    return batch


def _async_copy(inputs, device_ids):
    nr_devs = len(device_ids)
    assert type(inputs) in (tuple, list)
    assert len(inputs) == nr_devs

    outputs = []
    for i, dev in zip(inputs, device_ids):
        with cuda.device(dev):
            outputs.append(async_copy_to(i, dev))

    return tuple(outputs)


def _async_copy_stream(inputs, device_ids):
    nr_devs = len(device_ids)
    assert type(inputs) in (tuple, list)
    assert len(inputs) == nr_devs

    outputs = []
    streams = [_get_stream(d) for d in device_ids]
    for i, dev, stream in zip(inputs, device_ids, streams):
        with cuda.device(dev):
            main_stream = cuda.current_stream()
            with cuda.stream(stream):
                outputs.append(async_copy_to(i, dev, main_stream=main_stream))
            main_stream.wait_stream(stream)

    return outputs


"""Adapted from: torch/nn/parallel/_functions.py"""
# background streams used for copying
_streams = None


def _get_stream(device):
    """Gets a background stream for copying between CPU and GPU"""
    global _streams
    if device == -1:
        return None
    if _streams is None:
        _streams = [None] * cuda.device_count()
    if _streams[device] is None: _streams[device] = cuda.Stream(device)
    return _streams[device]
