# Supplementary material for: An intelligent film recommender system based on emotional analysis
Source: PeerJ Comput Sci. 2023 Mar 9;9:e1243. doi: 10.7717/peerj-cs.1243 (PMC10280678; doi:10.7717/peerj-cs.1243)
Supplement: Supplemental Information 2 [file peerj-cs-09-1243-s002.zip › ┤·┬δ/semantic-segmentation/mit_semseg/lib/utils/data/dataloader.py]

import torch
import torch.multiprocessing as multiprocessing
from torch._C import _set_worker_signal_handlers, \
    _remove_worker_pids, _error_if_any_worker_fails
try:
    from torch._C import _set_worker_pids
except:
    from torch._C import _update_worker_pids as _set_worker_pids
from .sampler import SequentialSampler, RandomSampler, BatchSampler
import signal
import collections
import re
import sys
import threading
import traceback
from torch._six import string_classes, int_classes
import numpy as np

if sys.version_info[0] == 2:
    import Queue as queue
else:
    import queue


class ExceptionWrapper(object):
    r"Wraps an exception plus traceback to communicate across threads"

    def __init__(self, exc_info):
        self.exc_type = exc_info[0]
        self.exc_msg = "".join(traceback.format_exception(*exc_info))


_use_shared_memory = False
"""Whether to use shared memory in default_collate"""


def _worker_loop(dataset, index_queue, data_queue, collate_fn, seed, init_fn, worker_id):
    global _use_shared_memory
    _use_shared_memory = True

    # Intialize C side signal handlers for SIGBUS and SIGSEGV. Python signal
    # module's handlers are executed after Python returns from C low-level
    # handlers, likely when the same fatal signal happened again already.
    # https://docs.python.org/3/library/signal.html Sec. 18.8.1.1
    _set_worker_signal_handlers()

    torch.set_num_threads(1)
    torch.manual_seed(seed)
    np.random.seed(seed)

    if init_fn is not None:
        init_fn(worker_id)

    while True:
        r = index_queue.get()
        if r is None:
            break
        idx, batch_indices = r
        try:
            samples = collate_fn([dataset[i] for i in batch_indices])
        except Exception:
            data_queue.put((idx, ExceptionWrapper(sys.exc_info())))
        else:
            data_queue.put((idx, samples))


def _worker_manager_loop(in_queue, out_queue, done_event, pin_memory, device_id):
    if pin_memory:
        torch.cuda.set_device(device_id)

    while True:
        try:
            r = in_queue.get()
        except Exception:
            if done_event.is_set():
                return
            raise
        if r is None:
            break
        if isinstance(r[1], ExceptionWrapper):
            out_queue.put(r)
            continue
        idx, batch = r
        try:
            if pin_memory:
                batch = pin_memory_batch(batch)
        except Exception:
            out_queue.put((idx, ExceptionWrapper(sys.exc_info())))
        else:
            out_queue.put((idx, batch))

numpy_type_map = {
    'float64': torch.DoubleTensor,
    'float32': torch.FloatTensor,
    'float16': torch.HalfTensor,
    'int64': torch.LongTensor,
    'int32': torch.IntTensor,
    'int16': torch.ShortTensor,
    'int8': torch.CharTensor,
    'uint8': torch.ByteTensor,
}


def default_collate(batch):
    "Puts each data field into a tensor with outer dimension batch size"

    error_msg = "batch must contain tensors, numbers, dicts or lists; found {}"
    elem_type = type(batch[0])
    if torch.is_tensor(batch[0]):
        out = None
        if _use_shared_memory:
            # If we're in a background process, concatenate directly into a
            # shared memory tensor to avoid an extra copy
            numel = sum([x.numel() for x in batch])
            storage = batch[0].storage()._new_shared(numel)
            out = batch[0].new(storage)
        return torch.stack(batch, 0, out=out)
    elif elem_type.__module__ == 'numpy' and elem_type.__name__ != 'str_' \
            and elem_type.__name__ != 'string_':
        elem = batch[0]
        if elem_type.__name__ == 'ndarray':
            # array of string classes and object
            if re.search('[SaUO]', elem.dtype.str) is not None:
                raise TypeError(error_msg.format(elem.dtype))

            return torch.stack([torch.from_numpy(b) for b in batch], 0)
        if elem.shape == ():  # scalars
            py_type = float if elem.dtype.name.startswith('float') else int
            return numpy_type_map[elem.dtype.name](list(map(py_type, batch)))
    elif isinstance(batch[0], int_classes):
        return torch.LongTensor(batch)
    elif isinstance(batch[0], float):
        return torch.DoubleTensor(batch)
    elif isinstance(batch[0], string_classes):
        return batch
    elif isinstance(batch[0], collections.Mapping):
        return {key: default_collate([d[key] for d in batch]) for key in batch[0]}
    elif isinstance(batch[0], collections.Sequence):
        transposed = zip(*batch)
        return [default_collate(samples) for samples in transposed]

    raise TypeError((error_msg.format(type(batch[0]))))


def pin_memory_batch(batch):
    if torch.is_tensor(batch):
        return batch.pin_memory()
    elif isinstance(batch, string_classes):
        return batch
    elif isinstance(batch, collections.Mapping):
        return {k: pin_memory_batch(sample) for k, sample in batch.items()}
    elif isinstance(batch, collections.Sequence):
        return [pin_memory_batch(sample) for sample in batch]
    else:
        return batch


_SIGCHLD_handler_set = False
"""Whether SIGCHLD handler is set for DataLoader worker failures. Only one
handler needs to be set for all DataLoaders in a process."""


def _set_SIGCHLD_handler():
    # Windows doesn't support SIGCHLD handler
    if sys.platform == 'win32':
        return
    # can't set signal in child threads
    if not isinstance(threading.current_thread(), threading._MainThread):
        return
    global _SIGCHLD_handler_set
    if _SIGCHLD_handler_set:
        return
    previous_handler = signal.getsignal(signal.SIGCHLD)
    if not callable(previous_handler):
        previous_handler = None

    def handler(signum, frame):
        # This following call uses `waitid` with WNOHANG from C side. Therefore,
        # Python can still get and update the process status successfully.
        _error_if_any_worker_fails()
        if previous_handler is not None:
            previous_handler(signum, frame)

    signal.signal(signal.SIGCHLD, handler)
    _SIGCHLD_handler_set = True


class DataLoaderIter(object):
    "Iterates once over the DataLoader's dataset, as specified by the sampler"

    def __init__(self, loader):
        self.dataset = loader.dataset
        self.collate_fn = loader.collate_fn
        self.batch_sampler = loader.batch_sampler
        self.num_workers = loader.num_workers
        self.pin_memory = loader.pin_memory and torch.cuda.is_available()
        self.timeout = loader.timeout
        self.done_event = threading.Event()

        self.sample_iter = iter(self.batch_sampler)

        if self.num_workers > 0:
            self.worker_init_fn = loader.worker_init_fn
            self.index_queue = multiprocessing.SimpleQueue()
            self.worker_result_queue = multiprocessing.SimpleQueue()
            self.batches_outstanding = 0
            self.worker_pids_set = False
            self.shutdown = False
            self.send_idx = 0
            self.rcvd_idx = 0
            self.reorder_dict = {}

            base_seed = torch.LongTensor(1).random_(0, 2**31-1)[0]
            self.workers = [
                multiprocessing.Process(
                    target=_worker_loop,
                    args=(self.dataset, self.index_queue, self.worker_result_queue, self.collate_fn,
                          base_seed + i, self.worker_init_fn, i))
                for i in range(self.num_workers)]

            if self.pin_memory or self.timeout > 0:
                self.data_queue = queue.Queue()
                if self.pin_memory:
                    maybe_device_id = torch.cuda.current_device()
                else:
                    # do not initialize cuda context if not necessary
                    maybe_device_id = None
                self.worker_manager_thread = threading.Thread(
                    target=_worker_manager_loop,
                    args=(self.worker_result_queue, self.data_queue, self.done_event, self.pin_memory,
                          maybe_device_id))
                self.worker_manager_thread.daemon = True
                self.worker_manager_thread.start()
            else:
                self.data_queue = self.worker_result_queue

            for w in self.workers:
                w.daemon = True  # ensure that the worker exits on process exit
                w.start()

            _set_worker_pids(id(self), tuple(w.pid for w in self.workers))
            _set_SIGCHLD_handler()
            self.worker_pids_set = True

            # prime the prefetch loop
            for _ in range(2 * self.num_workers):
                self._put_indices()

    def __len__(self):
        return len(self.batch_sampler)

    def _get_batch(self):
        if self.timeout > 0:
            try:
                return self.data_queue.get(timeout=self.timeout)
            except queue.Empty:
                raise RuntimeError('DataLoader timed out after {} seconds'.format(self.timeout))
        else:
            return self.data_queue.get()

    def __next__(self):
        if self.num_workers == 0:  # same-process loading
            indices = next(self.sample_iter)  # may raise StopIteration
            batch = self.collate_fn([self.dataset[i] for i in indices])
            if self.pin_memory:
                batch = pin_memory_batch(batch)
            return batch

        # check if the next sample has already been generated
        if self.rcvd_idx in self.reorder_dict:
            batch = self.reorder_dict.pop(self.rcvd_idx)
            return self._process_next_batch(batch)

        if self.batches_outstanding == 0:
            self._shutdown_workers()
            raise StopIteration

        while True:
            assert (not self.shutdown and self.batches_outstanding > 0)
            idx, batch = self._get_batch()
            self.batches_outstanding -= 1
            if idx != self.rcvd_idx:
                # store out-of-order samples
                self.reorder_dict[idx] = batch
                continue
            return self._process_next_batch(batch)

    next = __next__  # Python 2 compatibility

    def __iter__(self):
        return self

    def _put_indices(self):
        assert self.batches_outstanding < 2 * self.num_workers
        indices = next(self.sample_iter, None)
        if indices is None:
            return
        self.index_queue.put((self.send_idx, indices))
        self.batches_outstanding += 1
        self.send_idx += 1

    def _process_next_batch(self, batch):
        self.rcvd_idx += 1
        self._put_indices()
        if isinstance(batch, ExceptionWrapper):
            raise batch.exc_type(batch.exc_msg)
        return batch

    def __getstate__(self):
        # TODO: add limited pickling support for sharing an iterator
        # across multiple threads for HOGWILD.
        # Probably the best way to do this is by moving the sample pushing
        # to a separate thread and then just sharing the data queue
        # but signalling the end is tricky without a non-blocking API
        raise NotImplementedError("DataLoaderIterator cannot be pickled")

    def _shutdown_workers(self):
        try:
            if not self.shutdown:
                self.shutdown = True
                self.done_event.set()
                # if worker_manager_thread is waiting to put
                while not self.data_queue.empty():
                    self.data_queue.get()
                for _ in self.workers:
                    self.index_queue.put(None)
                # done_event should be sufficient to exit worker_manager_thread,
                # but be safe here and put another None
                self.worker_result_queue.put(None)
        finally:
            # removes pids no matter what
            if self.worker_pids_set:
                _remove_worker_pids(id(self))
                self.worker_pids_set = False

    def __del__(self):
        if self.num_workers > 0:
            self._shutdown_workers()


class DataLoader(object):
    """
    Data loader. Combines a dataset and a sampler, and provides
    single- or multi-process iterators over the dataset.

    Arguments:
        dataset (Dataset): dataset from which to load the data.
        batch_size (int, optional): how many samples per batch to load
            (default: 1).
        shuffle (bool, optional): set to ``True`` to have the data reshuffled
            at every epoch (default: False).
        sampler (Sampler, optional): defines the strategy to draw samples from
            the dataset. If specified, ``shuffle`` must be False.
        batch_sampler (Sampler, optional): like sampler, but returns a batch of
            indices at a time. Mutually exclusive with batch_size, shuffle,
            sampler, and drop_last.
        num_workers (int, optional): how many subprocesses to use for data
            loading. 0 means that the data will be loaded in the main process.
            (default: 0)
        collate_fn (callable, optional): merges a list of samples to form a mini-batch.
        pin_memory (bool, optional): If ``True``, the data loader will copy tensors
            into CUDA pinned memory before returning them.
        drop_last (bool, optional): set to ``True`` to drop the last incomplete batch,
            if the dataset size is not divisible by the batch size. If ``False`` and
            the size of dataset is not divisible by the batch size, then the last batch
            will be smaller. (default: False)
        timeout (numeric, optional): if positive, the timeout value for collecting a batch
            from workers. Should always be non-negative. (default: 0)
        worker_init_fn (callable, optional): If not None, this will be called on each
            worker subprocess with the worker id (an int in ``[0, num_workers - 1]``) as
            input, after seeding and before data loading. (default: None)

    .. note:: By default, each worker will have its PyTorch seed set to
              ``base_seed + worker_id``, where ``base_seed`` is a long generated
              by main process using its RNG. You may use ``torch.initial_seed()`` to access
              this value in :attr:`worker_init_fn`, which can be used to set other seeds
              (e.g. NumPy) before data loading.

    .. warning:: If ``spawn'' start method is used, :attr:`worker_init_fn` cannot be an
                 unpicklable object, e.g., a lambda function.
    """

    def __init__(self, dataset, batch_size=1, shuffle=False, sampler=None, batch_sampler=None,
                 num_workers=0, collate_fn=default_collate, pin_memory=False, drop_last=False,
                 timeout=0, worker_init_fn=None):
        self.dataset = dataset
        self.batch_size = batch_size
        self.num_workers = num_workers
        self.collate_fn = collate_fn
        self.pin_memory = pin_memory
        self.drop_last = drop_last
        self.timeout = timeout
        self.worker_init_fn = worker_init_fn

        if timeout < 0:
            raise ValueError('timeout option should be non-negative')

        if batch_sampler is not None:
            if batch_size > 1 or shuffle or sampler is not None or drop_last:
                raise ValueError('batch_sampler is mutually exclusive with '
                                 'batch_size, shuffle, sampler, and drop_last')

        if sampler is not None and shuffle:
            raise ValueError('sampler is mutually exclusive with shuffle')

        if self.num_workers < 0:
            raise ValueError('num_workers cannot be negative; '
                             'use num_workers=0 to disable multiprocessing.')

        if batch_sampler is None:
            if sampler is None:
                if shuffle:
                    sampler = RandomSampler(dataset)
                else:
                    sampler = SequentialSampler(dataset)
            batch_sampler = BatchSampler(sampler, batch_size, drop_last)

        self.sampler = sampler
        self.batch_sampler = batch_sampler

    def __iter__(self):
        return DataLoaderIter(self)

    def __len__(self):
        return len(self.batch_sampler)
