# Supplementary material for: An intelligent film recommender system based on emotional analysis
Source: PeerJ Comput Sci. 2023 Mar 9;9:e1243. doi: 10.7717/peerj-cs.1243 (PMC10280678; doi:10.7717/peerj-cs.1243)
Supplement: Supplemental Information 2 [file peerj-cs-09-1243-s002.zip › ┤·┬δ/semantic-segmentation/mit_semseg/lib/utils/th.py]

import torch
from torch.autograd import Variable
import numpy as np
import collections

__all__ = ['as_variable', 'as_numpy', 'mark_volatile']

def as_variable(obj):
    if isinstance(obj, Variable):
        return obj
    if isinstance(obj, collections.Sequence):
        return [as_variable(v) for v in obj]
    elif isinstance(obj, collections.Mapping):
        return {k: as_variable(v) for k, v in obj.items()}
    else:
        return Variable(obj)

def as_numpy(obj):
    if isinstance(obj, collections.Sequence):
        return [as_numpy(v) for v in obj]
    elif isinstance(obj, collections.Mapping):
        return {k: as_numpy(v) for k, v in obj.items()}
    elif isinstance(obj, Variable):
        return obj.data.cpu().numpy()
    elif torch.is_tensor(obj):
        return obj.cpu().numpy()
    else:
        return np.array(obj)

def mark_volatile(obj):
    if torch.is_tensor(obj):
        obj = Variable(obj)
    if isinstance(obj, Variable):
        obj.no_grad = True
        return obj
    elif isinstance(obj, collections.Mapping):
        return {k: mark_volatile(o) for k, o in obj.items()}
    elif isinstance(obj, collections.Sequence):
        return [mark_volatile(o) for o in obj]
    else:
        return obj
