# Supplementary material for: An intelligent film recommender system based on emotional analysis
Source: PeerJ Comput Sci. 2023 Mar 9;9:e1243. doi: 10.7717/peerj-cs.1243 (PMC10280678; doi:10.7717/peerj-cs.1243)
Supplement: Data S1 [file peerj-cs-09-1243-s003.zip]

MovieLens Latest Datasets：https://grouplens.org/datasets/movielens/latest/
Twitter dataset：https://www.kaggle.com/datasets/davidmartngutirrez/twitter-bots-accounts?resource=download&select=twitter_human_bots_dataset.csv
